# Supplementary material for: Monkeypox virus protein H3L induces injuries in human and mouse
Source: Cell Death Dis. 2024 Aug 21;15(8):607. doi: 10.1038/s41419-024-06990-2 (PMC11339448; doi:10.1038/s41419-024-06990-2)
Supplement: Supplementary file 10 — Table S1. Oligonucleotides [file 41419_2024_6990_MOESM10_ESM.xlsx]

## Sheet: Sheet1
primers for cloning of I1L full length sequences
I1L_BamHI_F1: ATCTCGTGGGATCCATGGCCGAGTTCGAGGACCAGCT
I1L_XbaI_R1: ATCTCGTGTCTAGAttaCTCGGTGTTGCTGCTGATG
primers for cloning of A35R full length sequences
A35R_BamHI_F1: ATCTCGTGGGATCCATGATGACCCCCGAGAACGAC
A35R_XbaI_R1: ATCTCGTGTCTAGAttaGGTGCAGAAGTACTTCCT
primers for cloning of A29L full length sequences
A29L_BamHI_F1: ATCTCGTGGGATCCATGGACGGCACCCTGTTCCC
A29L_XbaI_R1: ATCTCGTGTCTAGAttaCTCGTAGGGGTGCCTGC
primers for cloning of H3L full length sequences
H3L_BamHI_F1: ATCTCGTGGGATCCATGGCCGCCGTGAAGACCC
H3L_XbaI_R1: ATCTCGTGTCTAGAttaGATGAAGGCGGTCACGA
QPCR primers for I1L
I1L_F1: ATCGACGTGCTGAAGACCAG
I1L_R1: GTAGATGCTGCTCTCGTCCC
QPCR primers for A35R
A35R_F1: ATCGTGAGGCTGAACCAGTG
A35R_R1: TAGCAGCTGCCCTGGTAGTA
QPCR primers for A29L
A29L_F1: AAGTGCTGCAAGAGGAACGA
A29L_R1: TTACTCGTAGGGGTGCCTGC
QPCR primers for H3L
H3L_F1: TTCGGCCTGTTCGACATCAA
H3L_R1: AGATGAAGGCGGTCACGAAG
QPCR primers for human IL1A
hIL1A_F1: CATTGGCGTTTGAGTCAGCA
hIL1A_R1: CATGGAGTGGGCCATAGCTT
QPCR primers for human IRF4
hIRF4_F1: CCCGGAAATCCCGTACCAAT
hIRF4_R1: TCGGCAGACCTTATGCTTGG
QPCR primers for human IRF5
hIRF5_F1: TACCTCTCCTGGGTTGGTGG
hIRF5_R1: ATGGCAGAGGGGTCTTTTGG
QPCR primers for human IRF8
hIRF8_F1: CCTTCTCCTCTGGGGCTTTG
hIRF8_R1: GATTGGTGCTGACTCAGGCT
QPCR primers for human IRF6
hIRF6_F1: CAGATTGAGCAAAGGCCTGG
hIRF6_R1: TCTTATTGAGAGCACAGCGCA
QPCR primers for human NKX2-5
CCGCCTTCAAGCCAGAGG
GAAAGGCAGACGCACACTTG
QPCR primers for human MESP1
CGAGTCCTGGATGCTCTCTG
CCATGAGTCTGGGGACGAGA
QPCR primers for human TBXT
GCGGACCTTCCTTTTCCAGA
CTCCGATGCCTCAACTCTCC
QPCR primers for human GATA4
AGACGTTCTCAGTCAGTGCG
GCTGTTCCAAGAGTCCTGCT
QPCR primers for human TBX5
CGTCTTTCCTGAGACTGCGT
TGGGGACCACGGGATATTCT
QPCR primers for human TNNT2
GCCCAATGGAGGAGTCCAAA
ACGAGCTCCTCCTCCTCTTT
QPCR primers for human MYH6
AAGCAGGAAGCCCACTTCTC
AGTATCGGCAGTTGCGTAGG
QPCR primers for human MYH7
GTATGAGGAGTCGCAGTCGG
TGTTCTCCCGCTTGAAGGTC
QPCR primers for human GAPDH
GTCAAGGCTGAGAACGGGAA
AAATGAGCCCCAGCCTTCTC
QPCR primers for human MEF2C
GCACCAACAAGCTGTTCCAG
TGTCTGAGTTTGTCCGGCTC
QPCR primers for human P53
hP53_F1: ACCTATGGAAACTACTTCCTGAAA
hP53_R1: CTGGCATTCTGGGAGCTTCA
shRNA for negative control
negative shRNA_F: CCGGTATAGAGAAAGTACCGTAAGGCTCGAGCCTTACGGTACTTTCTCTATATTTTTG
negative shRNA_R: AATTCAAAAATATAGAGAAAGTACCGTAAGGCTCGAGCCTTACGGTACTTTCTCTATA
shRNA1 for knocking down human IRF4 :
IRF4 shRNA1_F: CCGGTGCTAGCCAGACAACTATATTCTCGAGAATATAGTTGTCTGGCTAGCATTTTTG
IRF4 shRNA1_R: AATTCAAAAATGCTAGCCAGACAACTATATTCTCGAGAATATAGTTGTCTGGCTAGCA
shRNA2 for knocking down human IRF4 :
IRF4 shRNA2_F: CCGGGCTAGCCAGACAACTATATTACTCGAGTAATATAGTTGTCTGGCTAGCTTTTTG
IRF4 shRNA2_R: AATTCAAAAAGCTAGCCAGACAACTATATTACTCGAGTAATATAGTTGTCTGGCTAGC
shRNA1 for knocking down mosue IL1A:
mosue IL1A shRNA1_F: CCGGTTCCCTCAACCAAACTATATACTCGAGTATATAGTTTGGTTGAGGGAATTTTTG
mosue IL1A shRNA1_R: AATTCAAAAATTCCCTCAACCAAACTATATACTCGAGTATATAGTTTGGTTGAGGGAA
ChIP-qPCR primers
H3LA29L-MESP1ChIPqPCR_F1: GCCGCATCAGCACATCAAAG
H3LA29L-MESP1ChIPqPCR_R1: GAAACAGGCGCAGTCAAGG
H3LA29L-MESP1ChIPqPCR_F2: GTTAAGCCTGCTCCAACCCC
H3LA29L-MESP1ChIPqPCR_R2: AGCGGCAGAACATCAGGTAA
A29L-TBXTChIPqPCR_F1: CCCCGGAGGAAGGTAAGC
A29L-TBXTChIPqPCR_R1: GGGAATCAGGGAGCATCG
A29L-GATA4ChIPqPCR_F1: GTCCAGGGACTGAATGCTCC
A29L-GATA4ChIPqPCR_R1: AAGCCAAGCGACATAACCCG
A29L-GATA4ChIPqPCR_F2: CACCCCTGGTTTGTCCTTGA
A29L-GATA4ChIPqPCR_R2: GTCGCCTGGGACAGAGAAAA
A29L-NKX2-5ChIPqPCR_F1: AGCGATGAGCAGTTTCGTGT
A29L-NKX2-5ChIPqPCR_R1: CTCTGCATGCCTCTGGTAGG
A29L-NKX2-5ChIPqPCR_F2: GGGGCCCATCCTAATCTTGG
A29L-NKX2-5ChIPqPCR_R2: CAGTCTTCCTACACCACGGG
A29L-IRF4ChIPqPCR_F1: CGTCTTCCGTTACACGCTCT
A29L-IRF4ChIPqPCR_R1: CTAAACTGCAGCGATGTGGC
A29L-IRF4ChIPqPCR_F2: CTTCAAGGTCTCCGGCCTC
A29L-IRF4ChIPqPCR_R2: CTCCTTTCCTCCTCCTGCG
A29L-IRF4ChIPqPCR_F1: GCTCGACGCTAGGATCTGAC
A29L-IRF4ChIPqPCR_R1: CCCAGGGTTGGAAGTGTCTC
A29L-IRF4ChIPqPCR_F2: GGGCCCAAAGTCTCAATCCC
A29L-IRF4ChIPqPCR_R2: GGGAAGGTCCTGCTCTGAAA
H3L-GATA4ChIPqPCR_F1: AGGGCGATCGCACAACATAA
H3L-GATA4ChIPqPCR_R1: AGGTCACTCAGAAGGACCCA
H3L-HAND1ChIPqPCR_F1: TCTGCAACAGTGCCTCTCAG
H3L-HAND1ChIPqPCR_R1: CTTTTGTGTACGGCGGCAAG
H3L-HAND1ChIPqPCR_F2: CTTGAGGGCCCCTGAGACTA
H3L-HAND1ChIPqPCR_R2: GGGCACCGCTTGAAAAATGA
H3L-IRF4ChIPqPCR_F1: CAAGGAGAGCTTGTCAGGGG
H3L-IRF4ChIPqPCR_R1: CACAAACCCACGCACTCAAG
H3L-P53ChIPqPCR_F1: ATGCACTTCTTTGAGGAAAAGACA
H3L-P53ChIPqPCR_R1: GGGAGTTGGGAATAGGGTGC
H3L-P53ChIPqPCR_F2: CCCAGGCAGGATGCTCTCTT
H3L-P53ChIPqPCR_R2: AAAGTGTAACAAACACTTAC
H3L-P53ChIPqPCR_F3: GGGCCCAAAGTCTCAATCCC
H3L-P53ChIPqPCR_R3: TATCCTGGCCCACTGATGCT
