# Supplementary material for: Monkeypox virus protein H3L induces injuries in human and mouse
Source: Cell Death Dis. 2024 Aug 21;15(8):607. doi: 10.1038/s41419-024-06990-2 (PMC11339448; doi:10.1038/s41419-024-06990-2)
Supplement: Supplementary file 11 — Table S2. gene_readcount_RNA-seq for Figure 1 [file 41419_2024_6990_MOESM11_ESM.xlsx]

## Sheet: gene_readcount
gene_id	A11	A21	A31	A41	A51	A12	A22	A32	A42	A52	B11	B21	B31	B41	B51	B12	B22	B32	B42	B52
ENSG00000156508	248310	247109	268788	215869	190564	199328	314070	236636	229818	194947	226980	277053	242658	285018	203310	222355	292328	269471	203042	191092
ENSG00000075624	118495	84223	98915	95464	102378	100142	107848	98933	104639	104263	112317	90421	88467	110113	102985	108610	106930	90557	104191	108068
ENSG00000184009	98228	84715	85223	80600	77839	82191	103765	85744	88642	78458	91769	88295	84537	84975	77906	89037	102122	87517	82057	80527
ENSG00000198804	177125	76731	67241	105663	147941	140118	93338	84586	121953	148081	119387	71661	69249	86845	120222	116266	74472	72801	141583	146971
ENSG00000167658	79413	85803	74925	59941	63713	67425	100748	82228	64524	58214	72611	88796	89144	32264	56132	75610	102791	85210	64440	60583
ENSG00000074800	56907	72335	61568	48225	37829	47332	91976	68815	52265	35959	55478	73835	70448	48934	36483	54505	88542	74947	46467	36866
ENSG00000210082	105402	95140	84007	70638	71357	86586	120567	89408	77506	65363	79721	99056	87426	92563	63850	85967	101596	99108	79719	70756
ENSG00000111640	53195	64790	53719	46522	42883	44224	79181	56629	50079	42741	50625	68368	58649	30184	41000	48646	76903	63247	46137	42588
ENSG00000096384	72270	52644	62866	63271	65951	60839	67045	58261	70247	65303	59653	57937	58449	67869	66671	61884	62254	61673	63967	64807
ENSG00000196924	58866	46285	43432	43313	53886	50507	53899	45367	47663	43836	48908	48123	48640	15844	46957	55091	51844	42318	48399	50221
ENSG00000100316	53120	54888	53330	43883	38069	44216	70247	54762	48626	39536	50007	56437	52017	62273	39729	47704	67097	58471	43501	39009
ENSG00000140988	50927	45836	48150	41978	43154	42111	56040	49667	42454	45724	47919	44136	44720	85743	47536	44207	57482	50669	43318	44288
ENSG00000067225	38360	50190	47147	30827	20518	31474	61841	45740	32783	19841	37296	52462	48029	23633	21513	37099	59376	49936	28339	21163
ENSG00000115457	30181	59375	46119	21680	8060	23077	68410	49224	19825	8101	31032	52799	48028	30098	9315	27298	68805	56476	17744	8281
ENSG00000142541	43153	38858	44361	35112	32656	36005	53011	45154	35630	34310	39926	39364	38692	79235	36416	37539	48725	46791	34005	33567
ENSG00000089157	42986	38496	36371	33796	34333	35882	52095	41661	38424	35421	39694	39513	37611	60913	33602	37023	48982	41325	36093	35336
ENSG00000137309	47794	36453	36376	38838	47241	40275	44444	41114	39276	44353	44318	38206	41315	30804	41959	44274	45018	40368	43170	49589
ENSG00000174444	42005	38425	36833	34109	33413	35203	49171	38553	39218	33918	37860	39576	37601	48959	32528	36921	46034	40532	36721	33310
ENSG00000135486	43369	34776	42850	40129	37121	37498	46203	39713	43874	37560	38098	38131	38401	49723	38804	39504	40785	42388	39221	37229
ENSG00000099194	46178	51516	50348	41653	42243	39875	63031	48245	49335	37812	42087	59324	53188	18988	37291	46805	61522	50802	41066	38889
ENSG00000169710	61867	46966	51652	48910	62986	52639	52830	49631	50023	54347	53486	47403	51664	20072	57085	57727	52755	45903	52405	58687
ENSG00000059804	26096	45606	38066	20795	8766	21381	57838	35656	22800	8526	26881	54435	43771	13391	8600	27729	57790	43603	17652	8762
ENSG00000117394	23786	44446	32285	18303	6950	20201	53637	36012	20212	6402	26160	45787	40749	8192	6486	26138	54590	39914	16641	7061
ENSG00000161016	36304	30772	28769	28620	30515	29942	41895	34961	28930	30956	35220	32096	31692	50927	29852	31879	41451	34784	30254	30533
ENSG00000198938	80907	29083	23683	48703	69608	56979	36935	36401	54625	75608	56420	27681	26137	63982	49080	51327	28158	30291	65474	74420
ENSG00000205542	39891	34425	38102	37619	31415	31752	46910	35810	39745	31983	35218	35580	30876	76866	32157	34420	41435	37252	35500	32251
ENSG00000196230	42108	31748	28539	36048	38744	33750	37794	33016	40381	38367	37334	32861	32272	31134	34850	37088	36365	33637	39239	39061
ENSG00000070756	34755	31347	31321	27132	31076	29463	38455	30274	29523	30574	30762	34186	32934	24850	29004	31820	37566	32708	27521	30661
ENSG00000102144	21072	43636	33657	17288	6894	17238	56962	35149	19635	6985	22589	46397	38871	16145	6880	22014	53286	42512	14691	6979
ENSG00000100345	19773	22668	22553	15230	14747	16789	27151	21338	16600	11997	17777	24978	25473	5427	13252	20196	26590	22377	15421	13510
ENSG00000198886	64475	30166	21281	39226	51095	45357	36003	31877	44140	52638	47331	29842	26986	19911	38088	42977	28966	27879	49498	51467
ENSG00000204531	39364	34128	35688	32187	35133	32850	45980	35233	34465	35961	35192	35168	32814	42611	36438	33227	42504	35534	32707	36632
ENSG00000198712	64234	21568	14494	40546	62142	43592	26742	28882	47241	66518	47822	19064	19319	57923	41319	40967	20043	21495	52695	63542
ENSG00000149273	29377	25823	28763	23509	22864	25551	36927	30251	25230	24232	26900	27068	26758	47510	25485	25228	34167	29714	24305	23843
ENSG00000134333	18261	31469	28291	19469	6677	15486	39894	28432	22133	7245	18715	33699	30739	16959	6889	18917	38597	33434	17229	6652
ENSG00000167526	27643	24251	26841	21173	21195	22292	31687	27070	20981	23180	26529	23273	23031	52565	24331	22854	32284	26586	21922	23219
ENSG00000168028	27895	23815	25183	23185	22394	23413	31697	26103	24815	24401	25612	24022	23535	49545	24236	23911	29611	26896	23869	23706
ENSG00000148303	27197	23545	27086	23090	20708	22426	32507	26322	24354	22122	24537	24050	23471	38999	22839	23176	30105	27395	22458	22069
ENSG00000109971	34796	11974	17249	30311	48373	28819	15253	16093	34822	46644	24542	12224	13190	29456	48201	25475	13408	13668	34192	46420
ENSG00000204628	24983	21544	20898	20134	21131	21361	27822	22556	21918	21506	22724	21940	20963	25577	20898	21701	26874	23349	21032	21159
ENSG00000181163	30269	23250	29111	26565	26604	25127	30950	26172	29554	29129	26142	25240	24199	48635	30587	25510	27340	27552	27242	28086
ENSG00000080824	32471	14165	23748	28961	33051	28395	18235	19960	32195	32778	25306	15342	17998	32865	34360	28234	16383	18251	29886	32243
ENSG00000198899	54600	14799	10899	36192	55656	35362	16930	19417	40459	58134	39785	14742	14517	26059	35798	34159	13478	14525	49005	54106
ENSG00000174748	23497	21610	20349	19299	18775	19495	28790	23017	21571	19693	22060	21424	20676	29619	17793	21126	26473	23528	19607	19058
ENSG00000065978	27973	20899	19651	23952	27104	23544	27540	23574	26009	26927	25441	22654	22772	28629	24627	25530	26324	23685	25502	27234
ENSG00000187514	30548	20805	25016	28845	28786	25168	27938	24863	30341	29375	27571	22845	22701	39997	29634	26252	24828	24773	28737	29958
ENSG00000088305	38818	17047	20313	32864	55662	32845	20829	21965	37312	49118	30120	17142	20148	11211	49517	32246	19076	18778	39537	54116
ENSG00000171314	22695	24982	24377	19659	14354	19138	30978	23630	21826	13804	21176	25535	24951	17243	14165	21006	29557	25291	18707	14542
ENSG00000122566	30972	19143	27136	28277	27316	27036	25008	23993	31445	27054	26027	20366	21865	31645	29708	27268	21455	23640	28594	27808
ENSG00000130294	20189	20712	19063	12918	13420	17184	24171	18151	14277	10930	17036	20878	19527	5559	11783	18921	21669	17507	13501	12273
ENSG00000163931	24348	26081	19788	18050	20210	20287	31610	24925	20143	19691	22299	26386	25998	16606	17078	22216	31805	25591	19412	20224
ENSG00000087086	15953	14155	13661	12044	15113	12578	18601	15476	12503	16656	15759	14660	13463	23176	16179	13712	18150	15033	12332	16461
ENSG00000111669	17412	21596	21123	15148	11897	14620	27903	20817	16569	11785	16534	22411	19713	23462	12661	16066	25825	22929	14385	12125
ENSG00000131914	25107	20339	24160	21146	27414	22287	26664	22587	24898	24433	20930	22989	23119	18264	25930	23434	25250	23263	22617	25949
ENSG00000105372	17862	15744	18376	14223	15291	15436	21810	19267	14469	16968	17820	15492	16002	41471	17628	15872	21745	18617	15351	16490
ENSG00000130726	29411	18335	20097	23652	28376	22677	21484	22096	22897	27171	22293	17058	18544	26445	31349	22149	20856	20713	26441	27705
ENSG00000142937	20175	18121	15563	16590	15714	16728	25433	19364	18391	17033	18627	19089	17437	34774	14346	17403	22668	20914	17086	16638
ENSG00000170889	21665	18803	20926	17150	17124	18229	25882	20987	18361	17663	19713	18978	18340	39308	17912	18054	24835	20523	17295	17634
ENSG00000137154	20807	16160	20496	17839	16080	17405	23381	19746	18215	18311	18545	17417	16443	39386	19408	16994	21491	20486	17563	17279
ENSG00000147403	19147	17666	16011	16015	16187	16020	24365	18911	17361	17095	17974	17523	16619	26956	15822	16344	22639	18861	17054	17196
ENSG00000142192	20136	26271	24499	17137	13539	17376	31718	22708	18904	12833	18212	28358	25974	9610	13633	19459	31035	25583	15858	13220
ENSG00000122406	21663	18782	17199	16902	16640	17557	24715	19514	19335	17318	18717	18762	17989	31581	16094	18268	22699	19639	17817	16670
ENSG00000167978	25978	21201	19021	19578	24668	21371	24731	19574	22066	20318	21117	23981	21712	4162	22108	23310	22656	18590	22000	23623
ENSG00000137818	19245	16184	17143	16099	16762	16271	23719	19455	17704	18272	19011	15876	15695	40207	17606	16704	21008	18888	16486	17922
ENSG00000089009	22716	17334	17943	18679	18141	19009	23986	18770	20530	19556	20333	17343	16548	34926	18872	17983	21263	18880	18970	19014
ENSG00000128591	3338	9646	6715	553	1006	2709	11017	6709	585	764	4344	11281	7755	123	926	4748	11756	6882	508	837
ENSG00000196262	23825	16946	20441	20672	21111	19947	23063	20939	21561	23429	21056	16703	16567	41353	23148	19560	20199	19983	21567	22205
ENSG00000144381	25228	16697	21866	22198	22578	21801	21477	19086	25093	23388	20294	17713	18304	33161	23959	21470	19628	19376	22310	22632
ENSG00000130985	22814	19986	20254	18847	18775	19413	24218	19913	20423	17489	19734	20847	20460	11565	18819	20161	23234	20281	19264	18961
ENSG00000130203	16136	15304	15733	12039	13765	13671	18436	16760	11195	14264	15610	14152	14492	31245	15541	13562	19459	16053	12525	15002
ENSG00000115053	25756	12666	19526	23982	27930	21458	16613	17161	25845	26455	20643	14311	15317	21525	27892	22286	14730	15817	24826	26989
ENSG00000145425	18172	16445	18799	15488	13764	14277	20764	15990	17216	15317	16133	16340	14724	38198	16113	14797	18985	17086	15096	14546
ENSG00000231500	16924	15344	13692	13274	13550	14713	22417	17110	14797	14462	15713	14861	13940	32674	13467	14476	19845	16972	13762	14186
ENSG00000105640	18042	16245	12484	13962	14637	15080	20722	18462	13990	16340	17740	15960	16432	27283	14105	15711	21942	17491	15881	15802
ENSG00000163430	14521	23739	20645	10741	7403	12505	30323	18673	12594	7018	14006	27003	22814	7479	7280	14608	28793	23373	9328	7040
ENSG00000166598	19780	17109	18763	20262	15649	16294	21368	16034	22807	16108	16433	18454	16132	24191	16898	16399	20103	17336	20403	15674
ENSG00000164924	18342	13012	15267	16013	15991	15559	16727	14088	18150	15791	15079	14506	14689	12677	15760	16098	15605	14941	15761	15965
ENSG00000110321	20869	11657	15063	18612	22125	17681	14408	13491	21857	20955	16953	12202	12292	14313	20756	17711	12642	12318	19551	21391
ENSG00000087460	17680	13155	14207	15479	17716	14753	17333	15183	16424	18064	16123	13581	13835	13461	17807	15312	16597	14836	17664	17397
ENSG00000119335	20772	13303	17505	18574	20536	17925	17470	15896	21274	20664	17352	14598	14885	19789	20874	18068	16060	15794	19258	20519
ENSG00000129351	22673	13790	16015	17931	22533	19366	16816	16031	20082	19976	18205	14459	16080	10947	20661	19160	16026	15223	19631	21387
ENSG00000187109	18056	15061	18767	15073	13607	15623	19743	15739	17335	14398	15542	16311	15491	22179	14756	15704	17803	17060	14396	13890
ENSG00000108518	19274	13795	13039	16047	17117	15243	17600	15258	16921	18789	18640	14730	13909	28431	16814	16571	18156	15163	17706	18202
ENSG00000272398	21046	11910	14349	18588	25531	17926	15177	14681	21271	26390	16837	12810	13899	22618	24190	17353	14402	14398	20914	25643
ENSG00000128567	18259	14605	16475	14891	18291	15809	18046	16295	17420	15700	15356	16237	18216	7621	16285	17523	17430	16739	15931	17390
ENSG00000147604	17344	13360	15796	13909	14103	14262	18090	15454	15388	14743	14920	13313	13009	30298	15693	14341	16182	15716	14854	14583
ENSG00000166441	15905	14343	13514	13560	14096	13715	20787	15636	15108	14858	14760	13997	12763	30319	14019	14063	17656	15970	14025	15133
ENSG00000198727	35530	12514	7469	21103	32421	24536	15080	14642	24048	32679	25735	11147	10767	14385	20011	23384	11950	10746	27113	31587
ENSG00000165119	19299	13029	15528	17048	17664	16334	16252	15060	19275	17418	16170	13894	13812	13556	16665	16889	15527	14089	17255	16794
ENSG00000075618	17245	15728	15629	14100	9195	14297	18673	16558	14100	8928	16423	16209	16226	11828	9517	15890	19943	15696	14921	9890
ENSG00000153187	22329	10347	15762	19452	23055	18787	12521	13730	21594	21935	17604	10883	12447	13010	23144	19157	11085	12465	20687	22617
ENSG00000110955	20032	14210	16513	17101	18322	16518	18251	15942	18713	18590	17192	14664	14640	19161	18650	16776	16910	15909	17747	18675
ENSG00000044574	18364	12950	14578	16780	16543	15347	16735	12953	18701	16765	14964	14015	11541	19806	18064	14867	15587	12192	18183	17009
ENSG00000169100	16730	16538	15983	13486	12762	13993	20768	17519	13868	12300	15657	16725	17088	15842	12310	15765	21119	18102	14096	12785
ENSG00000108298	15795	12868	12451	13535	13830	12964	18160	14923	14870	15001	15045	13399	12778	24951	13532	13446	15852	15227	14074	14842
ENSG00000188157	14273	14249	13893	9437	9247	11853	16103	13094	9374	8293	12071	13099	14246	4523	9816	12144	15743	12577	9507	9343
ENSG00000092199	20460	13909	17222	17532	18475	17692	18495	16761	19362	19604	17335	14772	14834	23919	19514	17632	16299	15905	18114	19256
ENSG00000198034	15427	13136	13481	13321	13218	13315	16734	14177	15031	14256	14159	12615	12417	25769	13948	13340	15596	14414	13468	13198
ENSG00000123384	15804	15882	14263	11234	12418	13665	17565	12988	12300	10022	12398	16484	14197	3211	11234	14722	15937	11933	11542	11784
ENSG00000172270	16232	14123	12581	12464	13918	13255	17534	15339	13329	13999	15088	13715	14500	14599	12757	14008	18284	15061	13966	14189
ENSG00000197746	14292	14967	15101	11614	10954	12250	18825	14381	12453	10799	12606	15476	14542	13196	11902	12452	18109	15096	11118	11298
ENSG00000164587	14660	11339	14101	11808	11518	12384	16281	13704	12213	13104	12937	11608	11405	31740	13667	12275	14711	14093	12366	12177
ENSG00000265992	14609	13157	11237	12469	10930	11519	16217	12679	14323	9924	14418	14849	13206	5484	9525	14065	14322	12556	12781	11623
ENSG00000182871	14355	12678	12127	9854	10180	12238	14764	11680	9860	8858	12102	11780	12150	4878	10485	12188	14012	11091	10166	10624
ENSG00000086475	19182	15588	18697	17206	16388	16217	19470	19526	19356	16447	16932	15875	16767	15835	16144	17579	18310	18195	16999	15760
ENSG00000142864	18798	13118	16762	15848	16783	15608	16550	14684	18413	16427	15709	14675	14835	15781	17227	16505	15645	15045	16488	16518
ENSG00000162244	15631	12796	9731	12175	12850	12322	17566	13676	12911	13530	14599	12569	12254	22199	10687	12975	16159	13743	13903	13399
ENSG00000011304	19079	12418	11708	14909	19521	15716	15211	13669	16688	18121	16009	12619	12964	9838	16723	16082	15044	12832	17242	18364
ENSG00000197958	14685	13666	14016	12240	11214	12339	19051	15266	12936	12243	14143	14131	13378	19823	11914	12911	17673	15905	12150	11709
ENSG00000198888	28400	7504	6703	17829	29742	20245	9743	11044	19532	31113	20376	7544	8432	14637	21248	18787	7873	8257	22567	31263
ENSG00000198763	26609	8262	6588	17876	31486	18328	9648	11610	20318	36046	19873	7522	8143	13490	23216	16774	7249	8880	24310	32461
ENSG00000083845	14737	12592	12237	11638	12106	12155	16303	13247	12058	13472	13098	12128	11894	26181	12106	12640	15804	13351	12311	12734
ENSG00000149257	17601	14536	15179	15557	14236	14934	17333	15994	15806	14195	15740	14320	15173	13769	14996	14946	17381	15415	16476	15426
ENSG00000142534	14089	12606	9921	11223	11818	11389	17624	13702	12324	12462	13580	13279	12088	23961	10334	12124	16926	14254	12523	12332
ENSG00000134824	20727	16086	15674	18047	18443	17222	19445	17664	19653	16967	18633	16006	16653	11196	15883	19009	18721	16376	18427	17272
ENSG00000198755	14727	12033	13306	11792	11603	12383	16413	13603	11987	12536	12803	12043	11127	25519	12795	12115	15017	13561	12359	12577
ENSG00000112306	13130	11007	13996	11351	11275	10968	15095	13233	12136	13481	12833	10991	10938	31909	13581	11226	14440	12946	11749	12358
ENSG00000063177	13212	11400	12178	10578	10292	11072	15163	12712	10539	11453	12326	11295	11123	23556	11706	11037	15217	12404	10636	11506
ENSG00000229117	13896	10511	13918	11684	10577	12143	16617	13779	11754	12738	12970	12050	11157	32621	11742	11479	14135	14932	11899	12099
ENSG00000116133	19551	13151	14607	16833	22357	16194	16351	14546	18996	19543	16454	14267	14788	8715	18799	17853	15582	14161	18077	19981
ENSG00000224078	16992	10874	12657	14256	16869	14891	12884	11441	16345	14807	13367	11404	11541	5088	15779	15359	10961	10278	15000	15598
ENSG00000179218	16056	9896	11216	14873	15674	13428	12511	11503	16088	14674	13469	10317	10286	13137	14706	13596	11456	10850	16091	15690
ENSG00000105193	12212	10454	11445	9623	9678	10627	14837	13043	9986	10981	11666	10911	11339	25737	10606	11005	14555	13008	10384	10485
ENSG00000114867	19759	8328	11490	16179	21960	16842	10303	11079	18042	19394	15243	8436	9667	11249	19993	16965	9394	9318	18194	20848
ENSG00000069275	17167	12071	15388	14926	13955	15073	15315	13636	17512	13180	13987	13338	14264	12349	12860	15844	14189	14086	14755	13558
ENSG00000133112	12860	10608	10823	11054	10408	10567	13605	10553	12933	11868	11172	11602	10014	19749	10383	10790	13209	11341	10988	10453
ENSG00000167460	12947	11015	11725	11109	10471	10653	13674	11065	12275	9996	11688	12042	11417	6756	10015	11969	13003	11407	11254	10096
ENSG00000035403	12821	11323	12554	10147	9768	11330	14050	12137	11646	8639	12011	12400	13314	2721	9332	12931	13062	12445	10213	9063
ENSG00000167996	11608	11114	9829	9113	10191	8897	12598	10579	9435	10606	12060	11433	10762	10865	9404	10373	13622	11020	9770	10967
ENSG00000253729	17770	11287	14567	14898	15968	16065	13417	12409	18453	12830	13926	12162	13304	5139	14415	17470	11922	10936	15654	14169
ENSG00000197102	15834	13099	14102	12550	13514	14046	14880	12441	14500	10496	12479	14671	13096	3723	12360	14942	13651	10921	13186	12282
ENSG00000147140	14058	11887	12047	12271	13048	12387	15561	12722	13784	13159	12932	12756	12490	8744	12642	12812	14341	12556	13415	13319
ENSG00000108107	11429	10492	10536	8903	9161	9523	14547	12553	9015	10474	11095	10854	11082	21979	9439	9936	15082	11978	9602	9950
ENSG00000108953	15482	11587	12954	13525	13777	12654	15428	12468	15376	13717	13641	12782	12397	15678	13262	14078	14361	13279	14173	13367
ENSG00000089597	14233	13382	13045	11599	11582	11674	16231	12563	13092	10309	11802	13964	13024	5690	10720	12292	15060	12964	11622	11057
ENSG00000143947	13233	9425	13077	11340	10389	10517	13011	11129	11592	12188	11424	10356	9175	30252	12771	10728	11740	11713	10958	11818
ENSG00000132341	15253	10184	12983	13386	14215	12758	12940	12682	14445	15325	12741	10216	10705	23704	16103	12017	12169	12090	13513	14559
ENSG00000198786	23163	11225	6887	13345	22702	17619	13015	10343	16174	19738	15701	11246	10398	4564	13332	16502	9657	9648	18136	20326
ENSG00000063046	12098	13915	14466	10296	9094	10669	17129	12697	11958	8869	10869	15029	14465	9384	8871	11513	16476	14363	10036	8848
ENSG00000142949	10431	12158	10700	8024	7388	8799	14263	11082	8419	6277	8993	13273	13301	1729	6854	10577	14141	11433	8151	7114
ENSG00000060982	13152	11486	13533	11217	8885	12348	14434	11520	13550	8176	10755	12467	12279	9466	8025	12693	13417	11461	9934	8189
ENSG00000084234	12730	10532	11653	10473	9796	11030	13095	10906	11775	9729	11218	11331	10922	6583	10255	11507	12074	11210	10429	9795
ENSG00000155760	14818	8952	10620	11714	13212	12669	10756	9630	12669	12788	12948	8856	8189	9052	14462	13360	10591	7803	12499	13872
ENSG00000152234	15790	11791	14097	12736	12887	12819	14446	12497	13690	13211	12646	11927	12075	16635	13935	13140	13190	12895	12586	12710
ENSG00000103257	10506	5187	7945	7910	10062	8789	6202	8414	8551	8797	9185	4910	6822	4105	9323	10116	5855	6359	8672	9955
ENSG00000079246	16339	9985	13411	14156	14268	13547	12070	11600	16644	14056	13141	10346	10751	13912	14695	14047	10940	11208	14725	13939
ENSG00000172757	14690	9310	10733	12163	12992	12243	12165	11138	12955	13180	13172	9188	9736	19607	13076	12345	11528	10470	13182	13094
ENSG00000131473	17294	13731	14982	14623	16806	14923	17077	14858	16690	14656	14924	14388	14758	5903	14219	16381	16085	13898	14503	15048
ENSG00000084207	12098	9347	10444	10039	11080	10518	12258	11488	10256	12046	11223	9152	9808	19620	11900	10290	11841	11193	10053	12148
ENSG00000139644	12689	10278	11669	10867	10514	10496	12771	10791	12272	10411	10978	11026	10929	9091	10892	11244	12620	11360	10863	10558
ENSG00000204469	14570	11764	10478	11552	13853	12378	13683	11506	12743	11864	12768	12408	12752	4649	11970	13777	13373	11262	12994	13384
ENSG00000132507	16181	9580	11841	13387	15840	13782	12098	13005	13947	15656	13880	9768	11465	15129	14845	14039	11748	12349	15119	15492
ENSG00000140545	15320	13267	12442	11702	13033	12624	17128	13528	12462	12031	12823	13469	13798	7365	12167	12846	16189	14242	12696	12954
ENSG00000123416	14948	10278	10942	12737	13289	13500	12659	11767	13979	13128	13889	10318	11737	5972	13027	13368	11656	10746	14712	13776
ENSG00000142676	10956	8848	8678	9097	9422	8869	12873	9946	9541	9952	9879	9598	8533	17097	9489	9035	11480	10926	9808	10224
ENSG00000125691	11463	8894	8032	8515	9234	8834	13038	10433	10120	10267	10328	9006	8591	23003	8943	9606	11734	10634	9700	9754
ENSG00000009307	14231	10960	12159	12147	13401	12392	13673	11494	14039	12997	11595	12041	11997	7401	12561	12722	13064	11949	12279	12659
ENSG00000121570	15861	12228	12311	13485	14664	13727	16052	12462	15768	15389	13193	13130	12447	14924	14377	12922	15031	13417	13853	15147
ENSG00000138326	11866	9121	10173	10183	10217	9719	13512	10697	11104	11048	11136	10073	8914	24191	10671	10288	11276	11087	10390	11224
ENSG00000188846	11089	8921	8922	9397	10059	9319	13079	10500	10405	11098	10216	9521	9537	18365	9525	9803	12028	11282	9931	10245
ENSG00000111752	14066	15163	11321	10669	11053	11714	17114	13286	12780	9166	13125	16536	16170	1338	8753	14057	16968	13996	11727	10380
ENSG00000115268	11663	8773	9782	9150	9774	9664	11919	10618	8892	10636	11204	8645	8969	20262	10963	9819	11572	10173	9494	11055
ENSG00000184697	11517	7470	10100	9836	10846	9542	9794	9512	10392	10899	10136	7918	8337	12702	11738	9895	9431	8822	10285	11147
ENSG00000130508	10569	7851	8306	8134	9043	9086	9392	8238	9213	7731	8570	8518	8916	2962	7983	9903	8826	7687	8749	8564
ENSG00000105220	9333	11349	9281	8224	6803	7684	14468	10328	9069	6329	9058	12451	11376	6076	6401	9394	14246	11019	8121	6727
ENSG00000122786	7746	8014	8306	5879	5207	6675	9980	7693	6781	4882	7096	9001	8403	3461	5180	7554	8860	8264	5686	5144
ENSG00000165280	15136	9654	11038	12304	13725	12656	11904	10180	13584	13442	12156	9670	9641	11426	13885	12770	11259	9632	12891	13115
ENSG00000204580	9108	9752	9601	7512	7503	7861	11463	9593	7909	7024	8123	9879	10109	4126	7274	8327	11274	10177	7477	7366
ENSG00000071082	10112	8331	8182	7992	7700	8421	12987	10033	8866	8380	9261	8833	8323	20400	7727	8743	11515	10265	8624	7993
ENSG00000167552	9164	8692	7722	8058	9475	7681	11176	8158	8768	9702	9186	8931	8067	10761	8837	8575	9539	8555	7841	9222
ENSG00000008988	10198	8313	10852	8024	7956	9224	11648	10067	8599	9548	9638	8332	8167	21858	10370	8420	11377	9936	8652	8698
ENSG00000211459	16806	16941	12177	11482	8163	13055	21938	13970	12740	7922	14071	16275	12265	17758	7161	14031	17826	14788	11119	7756
ENSG00000132688	8174	6699	7833	6113	7252	7231	8084	6831	6514	6270	6883	6694	6861	5419	6744	7712	7336	7034	5733	7011
ENSG00000197756	9038	7020	9428	7120	7319	9011	12057	11391	6987	8926	9170	7385	7726	25522	8849	8269	10722	11192	7733	8793
ENSG00000113657	13915	8427	8635	12023	16865	11805	10430	8718	14050	15430	11061	9197	8758	7245	15307	11884	9674	8505	13469	16429
ENSG00000100201	12354	11412	11023	9772	10019	10948	14147	10418	11249	8831	10285	12959	12319	4632	9854	11386	12652	11240	9632	10184
ENSG00000196419	13996	9171	10690	12316	13328	11652	11822	10630	13801	13012	11545	9163	9354	14588	12862	11437	10092	10374	12135	12905
ENSG00000170144	13142	8547	11655	11759	12053	11447	10755	9964	13001	11689	10765	9529	9860	12538	12103	11598	9843	10289	12000	11959
ENSG00000128050	13185	9797	11974	11745	10765	10951	12351	11156	13013	10554	11463	10272	10671	11900	10638	11765	11320	11270	11583	10677
ENSG00000114391	11185	8241	9562	8790	8380	8634	11582	9935	9141	9660	10074	8695	8567	25576	9080	8910	10448	10492	9348	9051
ENSG00000116560	14508	6230	9605	12301	14740	12401	7497	9193	13370	14842	12450	6207	7487	10691	14756	12409	6705	7402	13336	15454
ENSG00000106682	10575	10601	10073	9115	9279	8724	12916	10225	10250	8960	9822	11314	11222	6011	8643	9785	13038	10956	9581	8936
ENSG00000150093	9544	10234	10864	7891	6468	7987	12499	9913	8898	6391	8632	11519	10688	4519	6860	9135	11956	10847	7357	6380
ENSG00000144713	10455	9035	6838	8263	8692	8116	12464	10044	9469	9603	9971	9021	7873	18861	7647	9048	11458	9568	9148	8655
ENSG00000127022	10963	8695	10249	10060	10613	9335	11252	9024	11572	9809	8864	10600	9419	5032	10406	9781	10919	9183	10499	10234
ENSG00000133026	12516	9000	11026	10658	11520	10923	10850	9987	11944	9574	10390	10069	10537	4034	10309	11828	10046	9327	11295	10571
ENSG00000168036	12914	7590	9358	10564	11333	11202	9580	8423	12364	10746	10370	7842	8070	10021	11071	11174	8828	8019	10808	10764
ENSG00000064666	12092	8015	8530	9522	10621	10060	9731	9165	10335	10293	10721	8523	8953	6570	9871	10734	9906	9065	10327	10646
ENSG00000136942	10817	8261	8160	7882	8955	9203	11716	10456	8270	9857	10021	7934	8284	20577	8621	9073	11255	9728	9084	9271
ENSG00000185624	9606	9474	9257	8011	7800	8067	11631	8989	8648	7233	8549	9813	8822	5162	7715	8476	11409	8981	8496	7841
ENSG00000152661	11093	6977	8208	9619	12576	9890	8664	8000	11334	12426	8888	7456	7650	8144	12361	9397	8258	7708	10985	12203
ENSG00000138668	13087	8006	10881	11584	11901	11269	10642	10206	12631	12022	11002	8180	9529	14850	12086	11656	9202	9956	12127	11453
ENSG00000130402	9617	9517	8600	7104	8102	8325	11289	9509	7703	6886	8580	9595	10974	2796	6916	9627	10996	9820	7685	7831
ENSG00000092621	11638	9432	11338	9782	9034	9454	11884	11209	10151	9197	10350	9481	10360	11773	9337	10496	10900	10816	9512	9093
ENSG00000065150	12586	9380	11208	10820	11098	11069	11237	10232	12429	10722	10174	9999	10362	7365	11098	11170	10380	10023	10774	10467
ENSG00000099783	13357	4074	7983	12240	15677	11481	5037	7126	12438	15260	10600	3648	5071	22263	15661	10864	4428	5402	13286	15261
ENSG00000171863	10037	8122	8866	7941	7952	8497	11247	9811	8477	8890	9262	7832	7885	16767	9014	8273	9987	9312	8279	8825
ENSG00000077782	10771	10065	9853	8746	8730	9174	12086	10061	9541	7895	9551	10570	10394	4035	8181	9663	11852	9708	9060	8436
ENSG00000184640	11624	10191	10002	9866	10253	9952	12251	10442	10414	9389	10584	10543	10582	7763	9661	11099	11817	10396	10333	10237
ENSG00000130702	7947	8599	7997	4819	5331	6634	9282	7725	4890	4321	6495	8274	8758	2188	5453	6685	9086	7748	4970	5386
ENSG00000198911	11787	12246	12133	9417	9769	9821	14044	11670	10011	8835	10579	12551	12444	4548	9342	10786	14347	11721	9486	9656
ENSG00000115677	11168	8920	8545	8993	10780	9616	10615	8947	10289	9431	9345	9786	9267	4878	9325	10210	9998	8569	9726	10391
ENSG00000143799	13858	8897	10600	11684	14299	12047	11049	10495	13413	13674	11699	9255	10311	8933	13641	12112	10144	10098	12771	13989
ENSG00000088247	12600	7893	8141	9948	12547	10034	9673	8850	10833	10862	10847	8114	8963	4100	10765	11055	9428	8482	11356	11791
ENSG00000163682	9451	8259	8600	7543	6985	7658	11267	8724	8700	8089	8452	8307	7261	19744	7756	7767	10003	9595	7827	7445
ENSG00000141367	12495	8678	10190	10633	11162	11207	10491	8858	12422	10135	9729	9707	9524	6220	10509	11457	10088	8855	10387	10321
ENSG00000174231	12531	8321	8793	10593	12685	10828	9806	8979	12253	10508	9929	9118	9317	3028	10931	11756	9368	8455	11513	11546
ENSG00000168385	11342	8312	10230	10060	9796	9998	10077	8889	11497	10095	9507	8830	8931	8889	10166	9646	9260	9365	9868	9754
ENSG00000170421	10057	8919	9633	7998	6412	8272	11283	9882	8511	6165	9095	9319	9245	10593	6047	9579	10749	9779	8071	6487
ENSG00000143549	11874	6754	9107	10322	10327	9884	8170	8125	10966	10460	10204	6812	7014	10447	11184	9995	7355	7411	10338	10419
ENSG00000135916	11791	8821	8964	9125	10424	10355	11265	9662	9474	9909	10092	8872	8802	9248	10198	9912	10709	9216	9905	10569
ENSG00000167004	11221	8493	10109	10942	9732	9524	10845	8771	12489	10110	9418	8780	8505	14028	10486	9334	9660	9097	10934	9595
ENSG00000071127	11068	7198	7774	8452	10185	9303	8609	8050	9038	9760	9178	7320	7381	7294	9677	9373	8486	7350	9317	9915
ENSG00000108424	12722	7606	8970	10875	13139	11148	9129	8300	12508	12303	9932	7972	8036	4309	12567	10867	8191	8179	11803	12582
ENSG00000178209	8214	7694	7472	5729	6721	6893	8419	6903	5637	5645	6852	7683	7655	1749	6719	7801	8312	6716	5995	6794
ENSG00000130741	10809	8635	9784	8681	8754	9211	10965	9135	10124	8518	8754	9649	9256	6675	8520	9383	10184	9657	8820	8534
ENSG00000111674	4895	12313	9262	3727	1556	4117	15499	9019	4142	1531	5168	13613	10859	2047	1627	5137	15155	10951	3156	1529
ENSG00000150991	8453	9380	8567	6770	6530	7242	11782	8899	7499	6329	7289	9401	8338	6972	6675	7593	10906	9810	6417	6642
ENSG00000132475	10198	7024	8905	8698	8638	9167	9188	8513	9435	9573	8740	7296	8054	14233	9392	8593	8970	8422	8872	9394
ENSG00000144028	11254	8373	9124	9207	10253	9468	9837	8982	10889	8965	9133	9198	9697	2914	9758	10294	9385	8687	9890	9866
ENSG00000089280	12338	6851	9002	10718	12732	10433	8716	8607	11429	11810	9602	6618	7362	11126	12315	10672	7297	8094	11202	11868
ENSG00000177600	8877	7563	7830	7193	7210	7485	11362	9510	7532	8422	8665	7348	7529	21496	8069	7651	10535	9274	7809	7790
ENSG00000104332	13315	8932	10983	10912	11420	11603	11366	10587	12504	10498	10781	9845	11117	7031	10481	11667	11051	10713	11944	10627
ENSG00000105568	11429	8287	9431	9473	10259	8945	10247	9101	10145	10095	9632	8316	8793	9633	10787	9485	9611	8675	9835	10236
ENSG00000132780	13798	6792	10684	12020	12285	11606	9279	9504	13710	11910	11152	6950	8252	11687	12662	11453	7750	8590	12415	12490
ENSG00000179051	12941	6268	9108	11525	15624	11040	8270	8559	12067	14285	10320	6662	7899	9209	15096	11066	7616	7598	11822	15065
ENSG00000131469	10213	8145	6137	7341	8772	8351	10641	9259	8541	9185	9328	7715	7283	17381	7546	8624	10233	8674	8986	8734
ENSG00000113013	11402	6471	8536	9352	10912	9696	8237	8076	10958	10441	8983	6627	7160	9426	10514	9659	7231	7597	9986	10553
ENSG00000078369	10823	8367	9080	8930	8543	9122	10175	9138	9593	8190	9547	8595	9180	5599	8426	9495	9857	9219	9075	8434
ENSG00000123562	10469	9280	9106	8887	7988	8573	11383	8784	10155	7967	8667	9869	8863	7971	7976	8680	10880	9366	9095	7941
ENSG00000134308	11549	7669	9238	9936	11014	10203	9687	8900	11486	10983	9483	7962	8108	11503	10525	10141	8808	8984	10476	10905
ENSG00000240563	14316	5647	8665	13221	16046	12191	7237	7618	15718	15753	11087	5952	6586	13727	16277	11884	6246	6590	14459	15815
ENSG00000110958	10811	8352	9948	9499	8498	9049	10919	9150	10910	9331	9725	8880	8954	11932	9181	9285	10075	9694	9021	8785
ENSG00000155380	10471	7025	8425	8923	9568	8898	9018	7562	10207	9460	8462	7552	7491	9281	9651	8986	8233	7723	9194	9403
ENSG00000155506	11764	8279	8948	9283	12468	10176	10188	8821	10811	10161	9444	9398	9176	3966	10871	10557	9622	8352	10221	11344
ENSG00000107581	10858	8314	10146	9370	10074	9366	10521	8847	11116	8914	8940	9726	9452	5480	9747	9877	9527	8725	9716	9303
ENSG00000105701	8588	9272	9066	6976	6238	7492	11113	9049	6779	6233	8304	9359	9042	11992	6760	7900	11389	9278	7131	6606
ENSG00000044115	10051	8081	8996	8347	8729	8524	9897	8540	9225	8366	8635	8283	8420	5260	8751	8968	9168	8491	8221	8633
ENSG00000126457	11829	8431	7851	9573	11787	10071	10339	9306	10290	11419	10247	8213	8553	13025	10015	10079	10099	8670	10853	11132
ENSG00000092820	6832	5246	6687	5353	6969	5670	6497	5902	5973	6684	6233	5451	6051	4729	6796	6413	6108	5830	5774	6993
ENSG00000127616	11935	7777	9220	10097	11915	10378	9285	9020	10735	10296	10029	7906	9126	6090	10759	10770	8832	8445	11198	11404
ENSG00000142173	5399	6171	4297	3046	2777	4350	7570	4578	3072	2710	4798	5993	4966	3241	2748	4606	7500	4885	2965	3131
ENSG00000086758	11324	7983	8906	9099	10579	10066	9161	8344	10691	8183	8901	9118	8590	2254	8902	11239	8293	7119	10328	9519
ENSG00000204525	7533	6996	7047	5694	5820	6452	9180	7391	5930	5948	6802	6883	6861	7430	6005	6583	9070	7250	5775	6029
ENSG00000128272	9237	6470	7183	7784	7291	7746	8030	7545	8606	7507	8495	6524	6399	11081	7022	8168	7730	7167	8005	7366
ENSG00000124006	6434	9489	8405	4857	2884	5505	10741	8367	4940	2716	6028	9052	9009	3324	2983	6184	10828	8743	4330	2934
ENSG00000134294	11033	5154	7372	9141	8651	9572	6612	6734	10847	8490	8892	5721	5952	6527	8982	9812	6150	5840	9015	8760
ENSG00000177733	11325	5882	8398	9107	10911	9540	7372	8522	9209	10484	9191	6068	7345	11775	11018	9461	7223	7534	9813	11084
ENSG00000175130	11278	6091	7529	9729	11968	9622	8054	8361	10361	12159	9654	5841	6983	16115	11664	9206	7653	7256	10396	12015
ENSG00000143384	8929	7770	8885	7360	7487	8065	9881	7946	8285	7087	7867	8686	8053	5184	7543	8408	9997	7890	7436	7105
ENSG00000163468	11749	6379	8036	9497	11518	9700	8291	7984	10592	11083	9139	6484	6983	11912	11287	9360	7229	7477	10311	11230
ENSG00000117139	8470	9971	9917	7197	5566	7228	12111	8853	8368	4990	7397	11557	10547	3138	5661	8732	11545	9767	7216	5682
ENSG00000160014	10029	7467	8499	8594	7778	7958	9239	8463	9220	7512	9116	7953	8111	5934	7520	8642	8667	8173	9024	7651
ENSG00000067560	9608	7626	9150	8437	7502	7898	9632	8592	9006	7600	8483	8328	8432	9305	7591	8595	9430	8971	7841	7034
ENSG00000106263	10523	7208	8932	8413	9129	8854	8558	8288	8829	9069	8836	7072	7554	10208	9575	9096	8193	7661	8778	9348
ENSG00000197694	9136	7813	8014	6895	7251	7853	9179	7601	7815	6283	7393	8145	8052	2645	6991	8076	8452	7367	7090	7026
ENSG00000135624	10473	6904	8728	8815	9436	9084	9093	8351	9553	9373	8817	6833	7327	12141	10204	8821	8166	8059	8926	9683
ENSG00000176619	11696	6520	8285	9065	10581	9800	7716	8419	9406	9275	9353	6475	7856	5374	10089	10121	7635	7253	10088	10373
ENSG00000108654	12384	6242	8589	10209	11441	10545	7914	7546	10891	11416	9872	6200	6547	9762	12246	9652	6815	6988	9902	11545
ENSG00000079459	10308	10605	10808	8934	9602	9160	13409	10661	9914	9827	9430	11079	10806	10637	9144	9280	12932	11215	8860	9129
ENSG00000082898	10798	7907	9312	8976	9186	9220	9368	7877	10164	9151	8922	8656	8192	6732	9413	9568	9195	8205	9269	9120
ENSG00000038427	12561	6548	8007	10046	16496	11044	7419	7213	12118	13788	9110	7046	7282	3761	14718	11133	6551	6155	11211	15290
ENSG00000108828	6656	6388	6318	5299	5668	5619	7684	6180	5817	5525	6017	6918	6455	3824	5497	6053	7638	6568	5430	5894
ENSG00000196205	7576	6424	7792	5941	5491	5446	8548	6654	6843	5206	6807	8279	6962	6021	5403	6171	8964	8442	5471	5141
ENSG00000161203	8495	6957	6723	7119	8118	7065	8752	7512	7804	7785	7506	6995	7023	6975	7666	7811	8197	7254	7663	7959
ENSG00000163041	10203	7201	8318	8626	9197	8575	8811	8127	8949	9744	9351	6942	7106	13079	9294	8831	8354	7522	9133	10146
ENSG00000141526	3520	8303	5993	2847	55	2881	9763	6688	2682	49	4097	8120	7538	1670	55	4053	10596	7343	2103	68
ENSG00000075415	9634	7270	9216	8209	8064	8059	9552	8476	9079	8833	8364	7365	7819	12568	8977	8227	8908	8748	8252	8425
ENSG00000136068	6012	7380	6249	4286	4282	5272	8533	6129	4908	3499	5307	8248	7353	1074	3894	6288	8238	6303	4205	3790
ENSG00000127603	9419	7402	7664	7420	8997	8582	8792	6724	9065	7588	7412	8265	7126	2425	8639	8947	7333	6048	8103	8824
ENSG00000167986	9829	6929	8117	8295	9143	8217	8311	7730	9312	7984	7778	7389	7910	5077	8654	8855	7822	7615	8519	8506
ENSG00000113161	11084	10878	11701	9745	9072	9375	13105	10015	11397	8547	9678	11835	10972	6395	8701	10477	12461	10855	9155	7855
ENSG00000113758	11490	4773	6680	8967	13844	9705	5666	6759	9539	13232	9150	4409	5635	8885	13551	9634	5255	5549	10364	13937
ENSG00000113140	6131	6468	5488	5183	5067	5297	8226	5666	5755	5112	5829	6873	5870	3497	4986	5789	8115	5989	5251	5066
ENSG00000142156	5357	5331	4467	3313	4129	4444	6546	4403	3387	3713	4603	5404	4755	1695	3864	4657	6252	4561	3410	4116
ENSG00000168268	10286	8462	8018	7718	7749	7929	9603	8568	7981	8044	9159	8050	8188	6473	8023	8395	9841	8280	8562	8013
ENSG00000173473	10376	7198	7958	8987	9422	8645	8500	7666	10217	8451	8613	8203	8285	3769	8406	9500	8033	7482	9305	9072
ENSG00000102024	6421	4824	5830	5407	5958	5563	6356	5310	6089	5925	5292	5784	5237	4846	6392	5503	5755	5540	5469	5921
ENSG00000168003	8426	7360	8475	6514	6409	7126	9013	8307	6636	6434	7634	6743	7326	8181	7139	7092	8489	7754	6426	6527
ENSG00000160710	9900	6648	7869	8414	10449	8697	8421	7319	9643	9093	8111	7399	7788	3835	9590	9152	7597	7216	9190	9707
ENSG00000159217	10353	6812	7993	8370	10603	9612	8611	7447	10237	8906	8280	7527	8409	3034	9383	9936	8012	7185	9456	10003
ENSG00000140416	5403	5804	5617	3935	5651	4531	7193	5021	4455	5462	4847	6110	5761	4212	5645	4723	6578	5740	4035	5553
ENSG00000115310	7557	6171	7722	6008	6375	6428	7680	6960	6361	6220	7093	6850	7235	3577	6929	7131	7755	6688	6017	6409
ENSG00000136295	9607	8001	8308	7271	7447	8024	9525	8534	7510	6466	8359	8517	9337	2252	7149	9012	9898	8354	8087	7295
ENSG00000121774	9260	7748	9184	8000	7495	8346	9599	8274	8853	7267	7861	8101	8151	7493	7727	8370	9432	8546	8098	7494
ENSG00000189403	10731	5858	7433	9529	10238	9390	7513	7542	10657	10748	9003	5753	6447	13408	9896	8869	6626	7011	10214	10141
ENSG00000101444	9914	8528	8398	8225	8801	8436	10421	8607	8943	8539	8452	8631	8706	6934	8391	8542	10200	8764	8608	8516
ENSG00000156515	7590	10233	9504	5896	5740	6538	12613	8595	6735	5447	6959	10999	9951	4019	5608	7288	12810	9646	5941	5584
ENSG00000026025	1289	2806	1971	970	797	1101	3298	1819	1140	876	1474	2920	2049	1399	847	1380	3432	2246	844	776
ENSG00000072110	7657	5614	5559	5599	6941	6505	6991	6241	6439	6158	6774	5905	6108	2258	6336	7120	6683	5719	6413	6547
ENSG00000164032	10405	5420	7432	8892	9449	8281	6873	7050	9996	10545	8652	5242	5589	18003	10862	7774	6096	6293	9465	9885
ENSG00000155096	8721	5926	8190	7185	7114	7573	7284	7197	8418	7151	7458	6311	7097	5888	7470	8038	6812	7069	7143	7359
ENSG00000128564	3855	6907	6597	2021	1023	3076	7926	6525	1912	1073	4495	7086	6646	2534	1152	4270	9131	6455	1621	1324
ENSG00000115524	9549	7927	8337	7675	8229	8156	9707	7559	9143	7877	7538	8714	8197	5148	8095	8063	9209	8052	8197	7701
ENSG00000082781	10394	8206	8263	8493	7852	8573	9882	8878	8299	7619	8588	7817	8179	6061	8850	8243	9377	8493	8659	7880
ENSG00000154277	9674	5078	6526	7455	9024	8246	6522	6652	7781	10650	8422	4709	5128	14188	10113	7603	6321	5613	7977	9864
ENSG00000118181	7683	6453	7377	6160	5958	6898	9591	8036	6445	6893	7108	6603	6457	16608	6981	6562	9054	8446	6723	6757
ENSG00000076716	7299	5071	5337	5244	7113	6634	5962	5064	5768	6925	6544	5353	5052	3082	7340	6838	5880	5101	5577	7122
ENSG00000169045	9708	6137	7482	8009	9908	8824	8302	6507	9153	9544	7535	6404	6451	7929	10428	8522	7023	6701	8422	10233
ENSG00000090863	7436	9484	8775	6811	4335	6554	11710	8578	7376	3667	6605	10524	9730	2239	3801	7804	10958	9208	5890	4085
ENSG00000131747	9872	8751	9583	8441	8699	8708	10878	8308	10478	8160	7877	10197	9470	4711	8416	8876	10290	9260	8890	8168
ENSG00000138413	11071	7499	8544	9787	9457	9256	9499	7994	11139	10051	9484	7425	6960	11771	9869	9752	8592	7473	9611	9414
ENSG00000118523	2895	7363	5426	2042	1739	2344	9078	5098	2273	1900	3491	8084	6669	1890	1879	3289	9300	6789	1910	1887
ENSG00000102172	5236	5615	5538	4309	3986	4540	7575	5338	4618	4505	4914	6172	5323	6903	4627	4977	7061	5887	4055	4336
ENSG00000006125	7604	6863	6975	6665	6492	6433	8096	6503	7909	5687	6442	7184	7302	3276	5845	7200	7616	7013	6645	6071
ENSG00000092841	6984	5075	5745	5969	6300	5883	6688	5404	6450	6949	6469	5170	4424	14790	6471	6132	5659	5233	6131	6407
ENSG00000182899	7720	5807	5602	6038	6411	6607	9582	7401	7055	7248	7124	5784	5967	15681	6400	6568	8075	7333	6704	6868
ENSG00000175166	8831	5388	6589	7294	8292	7565	6486	6331	8116	7866	7147	5468	6016	6611	8236	7577	6222	5795	7547	7854
ENSG00000105373	7108	6892	7057	5182	5211	6046	8709	7328	5265	5112	6598	6719	7169	9302	5300	6224	9137	7435	5364	5177
ENSG00000104904	7934	6360	6491	6275	6406	6344	7719	6827	7043	7198	7818	5753	5769	14143	6466	6650	7274	6230	6634	7064
ENSG00000164985	9476	6008	7316	8156	8965	7616	7374	6551	9063	8879	7722	6562	6247	7613	9344	7925	7148	6549	8494	8964
ENSG00000197451	11307	5005	7331	9097	11575	9656	6147	7100	9668	11562	9641	4451	5937	8257	11391	9052	5536	5862	9968	11412
ENSG00000143870	8647	7418	8340	8038	6325	7084	9128	7351	8593	6416	7285	8103	7624	7180	7069	7602	9336	7823	7870	6540
ENSG00000112081	10069	4653	7494	8567	9245	8416	6216	6664	9317	9908	8190	4722	5395	16003	10642	8030	5370	5799	9061	9970
ENSG00000108821	3528	4470	5074	2013	2725	3150	5298	4350	2020	2324	3381	4502	5203	852	2866	3366	5330	5074	1826	2719
ENSG00000155660	9523	6945	7381	8598	8178	8050	8627	7294	9282	7889	7992	7056	7162	7754	8209	8213	8130	7002	9221	8398
ENSG00000186298	8610	7572	8637	7568	7060	7943	9429	7680	8872	7173	7294	8118	7760	8573	7605	7736	8837	8360	7396	6914
ENSG00000196305	9376	5675	8125	7602	7359	8105	6882	6878	8832	6883	7581	6015	6502	4253	7229	8224	6232	6351	7660	7088
ENSG00000147274	8870	6204	7388	7830	8262	7762	8043	6876	8909	8187	7177	6244	6939	8547	7965	7770	7183	7316	7744	8008
ENSG00000156261	8809	6869	8771	7646	6910	7553	9294	7380	8435	7148	7170	7511	7158	11975	7441	7471	7875	8193	7368	6813
ENSG00000112972	10083	8621	9694	9221	10531	8684	10047	8615	10863	10105	8878	9280	8698	5562	9253	9718	9822	8685	9057	9301
ENSG00000156976	8579	9379	10378	6918	5536	7374	11825	8954	7619	6006	7597	9803	9087	9345	6305	7514	10858	10019	6553	5789
ENSG00000122026	7091	5558	7077	6162	6121	6029	7883	6805	6718	6636	6358	5579	5648	16317	7047	6055	6665	6692	6062	6406
ENSG00000163399	7873	5443	6778	6657	7846	6800	6998	6163	7715	7232	6506	6042	6322	3421	7463	7033	6467	6021	7157	7601
ENSG00000057608	8522	6310	7410	7574	7737	7986	8179	7070	8825	7401	7048	6882	7009	6724	7277	7787	7498	7359	7732	7389
ENSG00000104341	8410	5671	7580	7167	8420	7243	7247	6943	7881	8834	7189	6161	6652	10015	9180	7437	7136	7179	7602	8749
ENSG00000145907	9488	5744	7347	8235	9796	8585	7189	6587	9691	9065	7573	6144	6781	6260	9247	8671	6447	6312	8588	9102
ENSG00000074181	8799	5990	6516	6357	8223	7566	6689	6025	6551	6941	7293	5764	6201	1424	8436	7694	6352	5176	6835	8455
ENSG00000111371	8796	3879	6276	7287	8401	7979	4763	5359	9050	7617	6931	3969	4852	4202	7654	7943	4060	4575	7980	7868
ENSG00000159399	6591	8423	8668	4981	3223	5766	10366	7696	5824	2754	6456	9284	8670	2255	2977	7042	10110	8072	4823	3015
ENSG00000092201	9213	5587	7367	8251	9045	8326	6927	6388	9575	8220	7339	5921	6415	5192	8364	8175	6014	6313	8538	8526
ENSG00000113328	7045	7577	7630	5907	5090	6079	9541	6602	6567	5484	6187	8087	7125	6776	5513	5958	8849	7749	5367	5392
ENSG00000197157	7878	8171	7428	6112	5935	6693	10026	7395	6884	5422	6510	8564	7868	4436	5570	7147	9686	8139	6375	5827
ENSG00000221983	7105	5438	5587	5775	5378	5588	7583	6716	6060	7029	6588	5314	5550	11905	6225	5752	7120	6332	6244	6557
ENSG00000147065	8592	7465	7089	7816	6907	7362	8668	7094	8945	6009	7455	7630	7360	2410	6440	8196	8332	7161	7987	6463
ENSG00000139146	8080	7016	7965	7066	6296	7004	8919	7518	8130	6311	6743	7543	7563	5719	6076	7126	8141	7801	7110	6148
ENSG00000179010	8669	5148	6892	7198	8135	7268	6605	6331	7769	8210	6952	5468	5532	11590	8797	7110	6226	5950	7683	8257
ENSG00000106366	2091	4461	3995	949	312	1742	5325	3929	1052	356	2894	4669	4072	292	369	2805	5154	4056	592	381
ENSG00000145592	6389	5077	6051	5149	5349	6160	9042	7574	5811	5902	5876	5667	5592	13583	5938	5633	7341	7725	5543	5856
ENSG00000169764	7595	8092	7495	6045	6670	6257	10271	6946	6941	6700	6377	8742	7638	8764	6638	6310	9785	8229	6172	6409
ENSG00000170027	8253	5730	6680	7032	8071	7401	7337	6560	8011	7604	6910	6095	6418	3621	7752	7537	7007	6211	7396	7896
ENSG00000141959	5884	7501	6467	4477	3689	4912	8897	6675	4531	3470	5391	7158	6971	4219	3602	5459	8751	6909	4226	3526
ENSG00000034510	5159	4419	5077	3967	3838	4218	6615	5696	4006	4142	5005	4394	4598	11987	4395	4496	6087	5363	4145	4053
ENSG00000130175	6730	6373	5603	5221	5929	5420	7747	6342	5843	5617	5935	6185	6337	6291	5657	5734	7686	6611	5567	5957
ENSG00000104408	8162	7400	7721	6750	6294	6871	9491	7357	7819	6577	7066	7279	6853	8856	6462	6750	8313	7609	6569	6243
ENSG00000182199	6764	4755	5498	5607	5150	5881	6175	5948	6487	4871	6123	4764	5470	5569	4548	6027	5478	5638	5955	4880
ENSG00000182287	7096	6169	5724	5809	5478	6235	7524	4997	6816	5805	5638	6747	5501	5454	5700	6003	7285	5791	5517	5391
ENSG00000174437	8855	5695	7100	7519	8763	7581	6956	6513	8317	7891	7131	6220	6559	2908	8419	7612	6278	6386	7872	8344
ENSG00000047849	7516	6015	6298	6190	6259	6135	7199	6260	6728	5487	6453	6582	6603	3014	5599	7001	6839	6035	6300	6034
ENSG00000115484	8612	6524	7797	7258	7259	7243	8378	6804	8094	7467	7283	6675	6609	10691	7814	7319	7770	7266	7115	7182
ENSG00000150753	9272	5693	7183	8223	8624	7985	7161	6705	8999	8685	7581	5545	5889	9482	8961	7687	6131	6325	8112	8632
ENSG00000169504	7527	5553	7536	6632	6661	6885	7002	6536	7782	6531	6639	6379	6696	4261	6925	6994	6797	6667	6735	6286
ENSG00000112118	9490	5231	7151	8302	8663	8006	6754	6905	8830	8478	7717	5239	6135	6523	9227	7837	5931	6072	8369	8626
ENSG00000173726	6085	7732	7550	5263	4301	5401	9255	6747	5873	4304	5420	8297	7343	5579	4409	5828	8946	7637	4899	4311
ENSG00000046604	6818	5564	6042	5918	5946	6026	6440	5565	7106	5640	5937	6425	6148	2738	5589	6640	6315	5946	6041	5818
ENSG00000241186	7761	5662	6841	7088	8428	6415	7159	6168	7817	9095	6386	5830	5907	8482	8767	6533	6472	6333	7423	8811
ENSG00000110700	6683	4947	6191	5318	5525	5961	7273	6796	6103	6554	6057	5158	5144	15887	6215	5545	6999	6543	5753	6205
ENSG00000215301	9006	4699	6050	7934	9473	7782	5728	5634	8910	9020	6993	5193	5586	5040	9092	7605	5372	5340	8280	8753
ENSG00000089220	8790	6235	7444	7495	8403	7551	8238	7315	7922	8555	8037	6575	6580	9162	8526	7557	8009	7356	8065	8920
ENSG00000213719	6253	5563	5930	5028	4915	5328	7055	6248	5391	4797	5645	5561	5378	8856	4840	5496	6798	5993	4991	4768
ENSG00000071564	8629	5475	5859	6587	7929	7374	6704	6353	6861	7278	7334	5383	6291	5194	7302	7433	6590	5950	7345	7987
ENSG00000176171	3630	8712	7285	3343	440	3169	11249	7115	3713	489	4248	9228	7789	3552	498	4213	10947	8437	2668	551
ENSG00000082641	7218	6215	6169	5970	6664	6135	7760	6329	6657	5665	6364	6941	6298	2282	5948	6825	7389	6223	5983	6052
ENSG00000166508	8853	5342	6191	7400	9098	7639	6586	6664	8208	8521	7524	5181	6034	7337	8379	7640	5977	5970	8141	8704
ENSG00000169714	7835	6096	6655	6586	7133	6304	7840	6433	7309	7186	6419	6174	6282	9268	7180	6430	7345	6817	6585	6764
ENSG00000181222	7800	6670	6144	6747	8470	6572	7431	6433	7453	6935	7064	7724	7311	2384	7108	7573	7353	6268	7665	7825
ENSG00000148730	8203	5605	6515	7170	7123	7329	7290	6341	8073	6311	7069	6134	6830	4119	6636	7718	6611	6464	7090	6867
ENSG00000112159	9715	6336	6976	7848	9309	8893	7928	6063	9644	7278	7492	7272	6186	2323	8782	9439	6710	5060	8453	8647
ENSG00000198242	7002	6236	5207	5894	5775	4862	7189	5591	6906	5745	6332	5815	5446	10324	5234	6076	6494	6108	6195	5580
ENSG00000029993	9410	4753	6775	8275	9463	8237	6082	6426	9571	9376	7724	4883	5746	10720	9637	7844	5232	6012	8315	9455
ENSG00000182481	9748	5393	7465	8245	9517	8048	6806	6861	9185	9847	8258	5927	6371	9935	9512	8115	6505	6865	8648	9616
ENSG00000204463	7663	6582	5865	5926	6364	6217	7695	6457	6259	5969	6576	6841	6651	2852	5732	6941	7784	6662	6418	6356
ENSG00000149136	8327	6200	6962	7159	7518	7272	7499	6759	8209	6867	7234	6408	6583	6395	7287	7488	7166	6785	7404	7226
ENSG00000143742	8207	6125	8000	7065	6150	6856	7854	6878	7951	6748	6613	6376	6247	12872	7204	6594	7189	7233	6823	6332
ENSG00000100380	6535	5067	6039	5630	5581	5701	6306	5571	6595	5594	5661	5332	5484	6363	5624	5756	5877	5855	5889	5498
ENSG00000135069	8079	4171	6571	6655	6376	6723	5127	6132	7794	6493	6631	4053	4911	6254	6184	6908	4625	5152	6439	6093
ENSG00000138095	8132	6121	7487	6855	6719	7057	7628	6113	8080	6230	6329	6713	6923	5785	6581	7098	7052	6569	6731	6061
ENSG00000173812	5645	5805	5897	5007	4591	4878	7747	5916	5387	4943	5431	6041	5738	8310	4865	5379	7496	5979	4857	4723
ENSG00000115306	7973	5981	6060	6483	7963	7328	7198	5838	7505	6259	6484	6634	7133	1815	6735	7941	6935	5848	6747	7558
ENSG00000233056	6452	12063	7961	3665	623	5377	15145	9226	4540	632	6377	13027	10385	1481	698	6365	14367	10481	3165	785
ENSG00000118816	5440	5769	5511	4579	3927	4847	7423	5262	5319	3940	5015	6661	5875	5484	3790	5262	7603	5970	4379	3880
ENSG00000137285	5358	5884	5302	4019	3913	4568	8825	7029	5860	4189	5590	6394	8571	6189	3856	5996	8343	7729	4284	4162
ENSG00000164880	8138	5870	6444	5976	7371	7107	6792	6100	6238	6283	6678	5596	5995	4760	6880	7019	6472	5632	6406	7105
ENSG00000094916	7710	6759	7366	6615	6389	6881	8166	6552	8149	5159	6346	7897	7753	3579	5444	7930	7782	6724	6609	5735
ENSG00000170606	9953	5404	7913	8472	9183	8572	6889	6647	9809	9029	7946	5752	6331	6951	9337	8662	6188	6230	8792	9094
ENSG00000105323	7637	5597	5741	6101	7725	6377	6828	6168	6800	6968	6744	6333	6194	2509	6889	6943	7020	5795	7194	7445
ENSG00000124486	7236	6439	6861	5801	7281	6563	7790	6007	7003	6148	5867	7341	6802	2616	6461	6854	7130	5950	5866	6746
ENSG00000188229	7812	4669	5726	6413	7943	6496	5634	5741	7063	8394	6726	4630	4884	6956	8245	6396	5408	5001	7022	8603
ENSG00000205581	7736	5690	7074	6576	6675	6685	7442	6532	7279	6961	6755	5738	5821	11622	7087	6663	6723	6838	6606	6633
ENSG00000159840	6606	4927	4727	4926	6037	5399	5964	5051	4935	5915	6171	4941	4922	4128	5908	5998	5940	4834	5319	6306
ENSG00000164111	4934	4958	5216	4033	3381	4367	6381	4860	4795	3318	4584	5181	4594	4686	3408	4707	6075	5303	3757	3275
ENSG00000196531	7387	5606	6166	6477	5871	5595	7269	6059	7237	6604	6666	5846	5299	12380	6688	6208	6614	6154	6465	6206
ENSG00000159140	8318	4879	6384	7316	9277	7423	5787	5329	8702	7909	6677	5600	5658	3305	8648	7930	5446	5083	7502	8642
ENSG00000137409	6494	5267	5652	4874	5553	5471	6741	5600	5374	5031	5418	5454	5441	5521	5328	5380	6655	5626	5204	5518
ENSG00000002834	6259	4508	4656	4934	5520	5244	5268	4756	5623	4883	5236	4494	4871	2471	4978	5746	5116	4713	5260	5263
ENSG00000145741	6444	5882	6179	5758	5977	5359	7886	6465	6311	6206	5463	6082	5771	12526	6140	5306	7165	6492	5788	5881
ENSG00000125107	7644	6113	6588	6438	7118	6654	7113	6193	7981	5737	6496	6901	7084	862	6385	7385	6721	6105	7012	6408
ENSG00000153395	8571	4927	6557	6514	8678	7231	6324	6190	7378	8169	6938	5382	5998	4339	8587	7490	6133	5647	7655	8655
ENSG00000135387	8441	5637	6476	7378	8582	7171	7123	6372	8491	8011	6952	6316	6598	4520	7997	7345	6571	6286	7962	8051
ENSG00000143321	8373	5480	6745	7018	7147	6353	6929	7037	7646	7356	7243	5225	5535	7132	8029	6642	5869	6569	7439	7096
ENSG00000124422	7994	5144	5946	6727	8237	6953	5863	5635	7186	7196	6479	5360	5868	2365	7152	7302	5532	5351	7092	7526
ENSG00000189091	8446	5414	6437	7064	8089	7362	6581	5869	7911	7448	6722	5713	6095	4324	7834	7291	6227	5869	7456	7516
ENSG00000104824	8574	6245	7652	7322	7380	7233	7592	6987	7824	6690	7413	6707	6963	4037	6775	7792	7357	6917	7394	7002
ENSG00000169813	8256	4919	5738	6895	8365	6927	6093	5860	7975	8342	6807	5189	5472	7197	7851	7089	5621	5567	7841	8251
ENSG00000197081	6754	4731	5390	4994	4872	5776	5728	5061	5850	4121	5257	5054	4923	1332	4746	6124	5190	4452	5006	4552
ENSG00000165821	7857	5687	5901	7092	9705	6794	6605	5809	7942	8537	6474	6325	6457	3226	8486	7147	6329	5922	7835	9172
ENSG00000090861	7608	5990	7573	6004	4809	6601	7557	7280	6781	4462	6508	6027	6676	4366	4731	7084	6523	6584	5846	4671
ENSG00000182944	8803	5094	6111	7414	8671	7524	6416	6392	8176	8282	7361	4943	5649	8282	8172	7403	5642	5826	8022	8490
ENSG00000142798	7281	8492	7025	5078	3821	6302	9114	6774	5548	2872	6314	8908	8050	418	3545	7456	8732	6551	5099	3776
ENSG00000206557	7804	4939	6211	6150	8599	7014	6293	5341	7365	7039	6191	6124	5829	3477	7864	7256	6314	5294	7005	7980
ENSG00000142871	2342	5309	3966	1195	1033	1922	6914	4265	1252	1014	2925	5641	4944	991	1102	2902	6746	5176	1193	1061
ENSG00000162433	7525	4746	6745	6971	4939	6451	6029	5513	8081	4618	6243	5011	5717	5190	5016	6886	5697	5420	6908	4977
ENSG00000135829	8684	3434	5364	7351	9558	7806	4294	4896	8876	9076	6782	3502	3997	6686	9340	7325	3641	3972	8272	9146
ENSG00000005022	7837	6488	7020	6631	6480	6639	8328	6778	7223	6728	6928	6649	6429	9516	6570	6747	8011	7019	6734	6367
ENSG00000205339	7577	6778	7236	6055	5811	6641	8449	6518	7674	5408	6031	7563	7454	2869	5533	6987	7617	7245	6438	5582
ENSG00000117450	8613	5638	6261	6765	7350	6920	6879	6279	7724	7795	6843	5191	5298	11364	7688	6747	6329	6483	7124	7567
ENSG00000142657	8092	5564	6280	6866	8381	6860	6691	6317	7551	7891	6888	5655	5876	5072	7909	7208	6320	6057	7393	8190
ENSG00000136238	6975	5349	6183	5927	5390	5892	6793	5795	6469	5806	6236	5628	5547	7228	5749	6187	6685	5865	5813	5637
ENSG00000089154	8532	5271	6699	6820	8242	7595	6244	6036	7459	6981	6514	5726	6337	2501	7992	7664	6254	5620	7009	7741
ENSG00000109046	5616	9535	8296	4121	2395	4801	12194	6833	4611	2435	5206	10234	7638	2428	2616	5291	11227	8189	3356	2388
ENSG00000186468	6209	5493	5925	5599	5060	5324	6277	6201	5462	4959	5615	4819	4756	9852	6028	5507	6183	5597	5467	5092
ENSG00000104738	8230	4096	5861	7340	8306	6994	5174	5505	8139	8088	6582	4077	4992	6238	8195	7055	4568	4935	7630	8164
ENSG00000104852	7118	4881	5327	5297	6218	5926	5997	5694	5602	6196	5716	4594	5203	8892	6361	5963	5905	5279	6144	6314
ENSG00000113739	4063	4409	4487	3201	1371	3441	5745	4656	3412	1261	4054	4747	4286	1717	1274	4216	5571	4479	2845	1270
ENSG00000127481	8116	5867	5840	5850	7207	6964	6625	5716	6858	5413	6162	6631	5866	667	6529	7594	5596	4747	6325	6495
ENSG00000196591	7817	5538	6733	6861	6190	6497	7082	6224	7738	6300	6615	5909	5954	8758	6074	6828	6430	6751	7001	6328
ENSG00000185787	7535	5182	6082	6346	6878	6620	6796	5958	7678	7028	6430	5348	5131	7313	7143	6263	6351	5612	6903	6921
ENSG00000146731	8562	4448	5940	6929	8508	7059	5470	5477	8199	8461	6320	4618	4910	9597	8217	6906	5053	5104	7560	8250
ENSG00000114942	6930	4857	5654	5865	6374	5551	6286	5476	6438	6550	5814	4549	4549	12361	6512	5597	5266	5605	5760	6499
ENSG00000143761	6782	6112	5195	5547	5581	5579	7168	5895	6094	5592	6132	6145	5722	5322	5194	6002	7623	5970	5861	5534
ENSG00000118705	7130	5902	5881	5990	6124	5651	7252	6118	6606	5814	6113	6398	6090	4185	5711	6104	7166	6100	6056	6080
ENSG00000067840	8120	6541	6798	6839	6421	6781	7799	6789	6697	6139	6864	6067	6172	6706	6905	6666	7571	6296	7092	7039
ENSG00000166913	7633	4304	6048	6680	6821	6571	5263	5184	7533	6822	6514	4386	4787	7403	6737	6550	4766	4905	6641	6889
ENSG00000111057	5056	4709	5398	4543	3975	4189	6139	5409	4948	3968	5209	5032	5079	7079	3830	4883	6088	5325	4349	4116
ENSG00000105202	6459	5694	6114	4833	5169	5551	7314	6107	5319	5308	5721	5817	5827	9993	5267	5419	7248	6394	5142	5257
ENSG00000154380	7145	5035	5834	6081	6946	6540	6316	5352	7047	6328	6039	5860	5923	3552	6456	6794	6079	5459	6585	6857
ENSG00000135404	4743	4195	4362	3988	3864	3910	5879	4620	4432	4194	4303	4552	4258	7262	4206	4352	5697	4654	4203	4162
ENSG00000004487	8504	5128	6758	6926	6327	7146	6315	6427	7616	6291	6612	5267	5998	5986	6704	7213	5620	5951	7200	6675
ENSG00000182718	2623	3694	3184	1948	1655	2069	4927	3261	2088	1756	2519	3845	3174	2561	1682	2512	4541	3678	1869	1723
ENSG00000117632	7403	5038	7007	6600	5951	6050	6762	6297	7196	6862	6413	5134	5311	11645	7207	6006	5559	5858	6377	6473
ENSG00000167553	6753	4657	5015	5659	6646	5373	5485	5032	6067	6452	6065	4624	4675	5378	6131	5832	5640	4872	5956	6471
ENSG00000141736	7824	2998	3952	6570	11859	6286	3469	3943	6979	10648	5675	2864	3270	4950	11058	5836	3324	3170	8133	10859
ENSG00000138757	7073	4943	6211	6200	6822	5982	6185	5521	7316	6265	5849	5613	5451	3972	6742	6323	5422	5586	6400	6513
ENSG00000178035	6591	6341	6117	5445	4605	5498	8065	6466	6304	4576	5808	6499	6452	7133	4406	5776	7526	6792	5577	4672
ENSG00000060138	5846	4130	5067	4647	5467	5137	5173	5161	5065	5612	5216	4511	4721	5128	5825	5121	5108	4928	4790	5762
ENSG00000141756	6743	6057	5280	5221	4945	5781	7581	5480	5572	4758	5523	6157	5729	4358	4538	5559	7167	5670	5299	5123
ENSG00000198561	6487	4853	5353	5209	5865	5331	5792	4894	6069	5524	5481	5322	5135	1866	5705	5846	5625	5024	5520	5806
ENSG00000277443	5833	4809	5845	4828	3625	4802	6093	5650	5035	3579	5363	5076	5319	5486	3948	5408	6157	5533	4901	3788
ENSG00000071626	7576	5319	6000	6066	6974	6531	6535	6380	6278	6453	6816	5002	5728	6320	6491	6571	6177	5856	6570	6755
ENSG00000196365	6140	6693	6458	4814	3935	5364	7891	6415	4992	3958	5450	6127	6257	5136	4118	5380	7843	6129	4900	3942
ENSG00000105281	7041	3995	5276	5372	6096	5669	4745	5202	5856	5946	5865	4003	4846	5529	5932	5861	4975	4550	5885	6107
ENSG00000065000	7089	4770	5630	5523	6647	6112	5954	5051	6184	6032	6130	4984	5162	3771	6496	6302	5568	4900	6104	6794
ENSG00000124207	8384	3971	5571	7027	8132	7178	4946	4887	8256	7947	6356	4166	4631	5756	7985	6754	4416	4670	7415	7657
ENSG00000166986	8015	4321	6137	6301	5995	6776	5364	6027	6999	5736	6770	4164	4998	4297	6096	6862	4525	5081	6222	5933
ENSG00000008083	6939	5792	5937	5591	6444	5950	7061	5923	6391	5575	5821	6499	6333	1905	5864	6527	6814	5867	5915	6242
ENSG00000168209	3782	6698	6135	2554	279	3060	7947	5907	2653	282	4215	6798	5567	1750	334	4090	8611	5634	1894	276
ENSG00000109332	6721	5101	5832	5967	6016	5819	6291	5510	6810	5994	5747	5375	5308	6884	5907	5818	6147	5679	5834	5910
ENSG00000108106	6994	5902	6229	5624	6168	5759	7403	6544	5350	6501	6313	5507	5882	13680	6661	5894	7433	6363	5874	6735
ENSG00000101367	7097	4546	5848	6008	6519	6137	5742	5300	6746	6512	6027	4760	5151	5806	6938	6022	5339	5320	6124	6428
ENSG00000133706	7475	5057	6980	6233	5939	6279	6301	5907	7269	5624	5855	5279	5889	4086	5968	6634	5481	5971	6160	5755
ENSG00000082153	6877	3745	5273	6228	6358	5856	4682	4560	7064	6255	5514	3823	3986	5979	6558	5868	4053	4318	6395	6034
ENSG00000137076	5897	4816	4890	4709	5298	4961	5510	4700	5172	4188	5090	5112	5073	1287	4647	5601	5161	4594	5087	4922
ENSG00000083312	7053	4428	5827	5858	7186	6032	5569	4829	7276	6700	5294	5307	5030	3629	6647	6262	5383	5001	6338	6655
ENSG00000092421	5790	5649	4619	5057	5697	5077	6687	5016	5876	5043	4975	6216	5570	1686	4752	5524	6540	5036	5340	5635
ENSG00000149428	8004	5282	5856	7326	7510	6555	6024	5550	7993	6737	6504	5449	5497	3472	7355	6950	6013	5191	7750	7365
ENSG00000168066	7312	3156	4103	5667	8093	5595	3829	4298	6239	7447	6147	3351	3935	3641	7068	6067	3739	3666	6574	8002
ENSG00000167522	6390	3357	4168	4854	5386	5138	3995	4127	5116	4571	5139	3385	3976	1626	5037	5723	3560	3623	5353	5207
ENSG00000130255	5192	4237	4135	3825	4449	4185	6596	5297	4384	4976	5028	4140	3824	11946	4347	4532	5802	5019	4578	5112
ENSG00000164754	6384	5200	5842	5582	5208	5593	6345	5371	6723	5225	5425	5491	5476	4840	5176	5748	6115	5622	5567	5264
ENSG00000198830	6796	3453	4729	6110	7559	5614	4512	4570	6920	8026	5607	3525	3695	10255	7660	5301	3925	4023	6540	7620
ENSG00000145423	6929	5138	6761	6051	6555	5749	6692	6841	6317	6994	6347	5358	6564	6224	6840	5998	6884	6886	6241	7020
ENSG00000130723	6389	5124	5096	4846	6497	5612	5792	4764	5464	4951	5388	5814	5661	481	5592	6259	5529	4569	5512	5781
ENSG00000152795	7206	4198	5050	5930	6603	6164	4999	4881	6683	7351	5602	3954	4050	8352	7193	5713	4565	4460	6232	6838
ENSG00000196498	6183	4919	4862	4601	6024	5273	5386	5069	4836	4959	5255	5084	5509	1394	5185	6013	5360	4457	5455	5541
ENSG00000138071	6732	4583	6023	5750	5161	5920	5901	5251	6907	4929	5410	4939	5236	4233	5167	6214	5459	5296	5698	4901
ENSG00000177731	5746	4862	4744	4692	5128	4835	5930	5127	4961	4650	4970	5031	5092	2536	4905	5170	5782	4759	4683	4995
ENSG00000198668	6499	3169	4730	5313	6229	5713	4211	4300	6193	6599	5266	3205	3638	7473	6489	5292	3893	3783	5711	6346
ENSG00000159335	6052	4990	5654	5403	4549	4744	6044	6154	4763	4674	6561	5470	5622	9827	5005	5812	6212	6032	5295	5542
ENSG00000117523	6848	4698	4357	6024	7663	6017	5625	4674	7503	5831	5993	5751	5464	2938	6002	7187	5210	4510	6779	6963
ENSG00000106105	5882	4010	5251	4714	4894	5016	4826	4600	5468	4755	5062	4206	4361	3397	4873	5250	4307	4366	4553	4678
ENSG00000120438	7072	3722	5672	6246	6508	6049	4763	4815	6821	6532	5997	4089	4240	8793	7208	5878	4158	4571	6316	6501
ENSG00000128595	5530	5759	5811	4670	4174	4684	7090	5237	5535	3962	4739	6385	5546	3180	4091	5169	6757	5934	4651	3974
ENSG00000170525	3176	4458	4448	2384	823	2478	5217	4063	2662	779	2854	4686	4066	1143	903	3143	5258	3935	2303	822
ENSG00000168439	7835	4803	4977	6502	7218	6333	5874	5666	7321	6591	6416	4564	4903	5001	6448	6635	5109	5147	6880	6902
ENSG00000105223	5649	4383	4523	4154	5365	4771	5249	4768	4373	5437	5190	4637	4509	4558	5546	4825	5548	4579	4528	5518
ENSG00000067057	4577	5397	4879	3631	2954	4318	6588	5041	3922	2614	4457	5240	5228	1812	2827	4527	6327	5057	3662	2817
ENSG00000109475	5382	3985	4730	4487	4631	5056	6402	5346	5085	4979	4815	4271	4047	13567	4871	4567	5259	5247	4854	5008
ENSG00000177954	4724	3525	3929	3594	3755	4574	7853	5768	4127	4282	4332	4024	3823	10867	3681	4168	5506	5888	3953	4661
ENSG00000175061	4565	4026	4063	4021	4006	3685	5328	4210	4304	4013	3919	4209	4237	3982	3951	4291	4985	4404	4077	3906
ENSG00000166226	7086	3738	5139	6096	7066	6060	4893	4517	6639	7062	5341	4073	4193	7357	7115	5759	4417	4591	6301	6921
ENSG00000242265	4818	4741	5174	4256	4572	4248	5398	4724	4998	3927	4056	5580	5593	2132	3762	4980	5416	4758	4356	3938
ENSG00000260032	5109	4928	5409	4517	4922	4841	5817	4679	5187	4216	4322	5474	5505	2683	4366	5136	5792	5445	4612	4405
ENSG00000240342	5143	4506	4675	3950	4609	5117	6544	5989	3854	4286	4559	4440	5312	7245	4372	4737	6181	5793	4327	4336
ENSG00000244038	6043	5222	4942	5001	5311	5114	6393	5302	5611	5340	5579	5259	5207	3967	5119	5472	6431	5142	5624	5360
ENSG00000167815	6086	4842	5267	5140	5031	5084	5992	5064	5298	5149	5470	4615	4865	7586	5190	5000	5900	5048	5216	5141
ENSG00000205937	6734	4256	4728	5550	6165	5520	5513	5042	5887	6035	5893	4199	4574	5516	5829	5888	4973	4919	6037	6274
ENSG00000152952	2957	6430	5284	2614	338	2666	7706	4524	3023	386	3266	7131	5190	1403	393	3451	7712	5519	1878	413
ENSG00000160691	6627	4915	4708	5245	5183	5449	5751	5165	5644	4821	5503	4926	5110	1916	4535	5997	5429	4917	5653	5112
ENSG00000137267	3979	4266	4209	3296	3503	3205	5784	3965	3500	3313	3972	4871	4518	3218	3425	3730	5498	4425	3285	3617
ENSG00000165732	8127	3911	6091	6990	8049	6827	4736	5202	8250	7469	6432	4135	4805	4338	7803	7136	4115	4520	7161	7435
ENSG00000088325	6850	5229	5686	5578	6392	5761	6699	5333	6533	5950	5738	5898	5594	4216	6027	6044	6355	5675	5742	6097
ENSG00000215021	6592	4588	4939	5105	5939	5514	5837	5224	5719	6015	5788	4222	4538	7298	6283	5350	5523	4909	5514	6248
ENSG00000135862	5358	5136	5107	3912	4542	4403	6067	4538	4532	3931	4338	5592	5379	1128	4147	4817	5690	4969	4120	4177
ENSG00000164828	5130	7353	6012	3812	2446	4301	8544	5911	4235	2359	4608	7551	6423	1833	2574	4849	7857	6379	3529	2544
ENSG00000063245	5931	4442	4770	4733	5116	4925	5341	4945	4655	5106	5581	4546	4688	3854	5294	5188	5631	4884	5020	5414
ENSG00000184575	6247	3996	5151	5247	5298	5219	5014	4920	6064	4976	5298	4242	4530	3385	4982	5678	4531	4555	5339	4962
ENSG00000126012	6735	5456	5358	4447	5824	5645	6365	5148	4770	5045	5567	5809	5333	1375	5517	6022	6422	5000	4578	5470
ENSG00000179361	5940	4320	4355	4809	5419	4675	5254	4765	5352	4774	5392	4838	4826	1795	4837	5515	5362	4540	5150	5433
ENSG00000143933	5437	3798	4913	5011	5489	4882	4933	4149	5440	6159	4906	3764	3933	8680	5990	4660	4287	4291	5155	5612
ENSG00000140105	3360	3024	3442	2669	2585	3004	3720	3470	3032	2416	2984	3111	3404	1933	2214	3036	3408	3556	2731	2436
ENSG00000071054	5638	2913	3566	4755	6276	4725	3592	3546	5405	5511	4358	3087	3356	2381	6224	4931	3173	3093	5207	5661
ENSG00000143621	7189	3831	5196	6392	7059	5807	5233	4971	7040	7096	5870	3899	4305	9844	7401	5759	4757	4396	6541	7140
ENSG00000225783	4897	5930	4822	3819	3051	4254	6712	4334	4256	2543	4050	6218	5312	1059	2985	4804	6076	4846	3364	2958
ENSG00000110917	6784	4942	5441	5882	6520	5846	6049	5084	6754	5653	5653	5564	5744	3194	5918	5983	5758	5360	6246	6238
ENSG00000112655	5695	5283	4862	4303	4418	4880	6166	4859	4635	3945	4692	5189	5052	2594	3977	4946	5946	5063	4525	4169
ENSG00000109861	6884	5062	5272	5972	5820	5780	6389	5425	7021	6160	5985	4926	5050	6468	5993	5772	5778	5432	6295	6109
ENSG00000183255	3863	4560	4102	3237	3370	3255	5607	4196	3488	3442	3452	4943	4324	3394	3329	3324	5698	4458	3258	3373
ENSG00000077097	6667	4556	6193	5648	5257	5792	5547	5335	6618	4913	5353	5190	5248	4188	5247	6025	5294	5059	5485	4878
ENSG00000148400	6219	4951	4824	4383	4874	5073	5368	4710	4549	4210	5008	4827	5309	1672	4523	5599	5432	4457	4660	4610
ENSG00000063244	7232	3248	4103	5721	7979	5967	4238	4699	5884	7500	5537	3116	3590	3727	8023	5716	3722	3631	6532	7828
ENSG00000175216	6125	5745	5813	5081	5580	5076	6679	5252	5951	4606	5060	6588	6001	1950	5128	5621	6566	5877	5295	4905
ENSG00000095002	6444	5074	5406	5943	5027	5464	6094	4939	6815	4729	5275	5536	4832	3847	5061	5650	5918	5045	5780	4835
ENSG00000148248	5911	4754	4813	4866	4965	4919	5978	4841	5304	4670	5052	4926	4751	4505	4811	5246	5860	4856	5149	4809
ENSG00000134871	5042	5450	5038	3480	3513	4367	6492	4863	3928	2974	4334	5463	5231	1420	3352	4524	6007	4944	3601	3373
ENSG00000130182	7405	4575	4906	5607	8570	6121	5208	5056	5302	8776	6355	4213	4392	7236	9007	5743	5528	4387	6358	9342
ENSG00000087365	6061	4496	5592	5169	5918	5255	5746	4966	5916	5384	5199	4721	4783	3490	5752	5383	5258	4997	5413	5725
ENSG00000100823	6696	3603	4421	5723	6769	5175	4695	4491	6063	6582	5286	3658	3911	8187	6292	5540	4138	4419	6071	6763
ENSG00000160285	6761	5254	5375	5566	8361	5630	5982	5409	5904	7367	5695	4857	5083	3842	7076	5930	5676	4925	5477	7232
ENSG00000104517	6397	5462	5410	5515	6286	5526	6358	4789	6517	5178	5087	6063	5477	1856	5667	5828	5635	4799	5502	5632
ENSG00000039068	4614	5067	5041	3592	3734	3832	6421	4930	4230	3440	4161	5639	5682	2048	3396	4514	6324	5525	3660	3690
ENSG00000124795	6256	4247	5771	5410	5260	5267	5335	4799	6129	5579	5171	4533	4573	5382	5476	5134	4892	5140	5423	5255
ENSG00000101856	6405	4561	5315	5690	6118	5565	5507	5476	6407	6300	5612	4751	5166	7137	5895	5627	5577	5377	5973	5915
ENSG00000104635	7980	3951	6074	6885	6852	6988	5330	5757	7893	6338	6604	4217	5179	4155	6781	7051	4680	5066	7300	6724
ENSG00000169564	5759	5654	4482	4585	5235	4715	6785	5433	4937	4943	5364	5654	5810	3097	4579	5279	7382	5250	5312	5148
ENSG00000198695	9051	4108	3903	6186	7789	6773	5502	4224	6292	7332	6212	4519	4139	5512	5747	6262	4039	4117	6623	7344
ENSG00000181449	5749	4884	4402	4498	5897	5084	6109	4836	4574	5926	5312	4993	4585	4628	5684	5151	6237	4702	5172	6011
ENSG00000151914	4957	5287	4750	3563	3307	4224	6102	4319	4734	2443	4077	6110	4756	784	3188	5103	5200	3885	3577	2931
ENSG00000030582	3755	3474	3549	3011	2953	3349	4241	3563	3063	2957	3466	3360	3315	2835	3243	3322	4299	3454	2967	3049
ENSG00000110651	4871	3713	3918	4141	4120	3776	4840	4348	4062	4191	4270	3729	3736	5672	4234	4112	4609	3956	4294	4100
ENSG00000119888	4319	4018	4486	3814	4191	3885	4994	3871	4006	4466	3938	4213	3744	6746	4560	3887	5009	4105	3777	4407
ENSG00000139289	2903	4878	3801	2155	1118	2439	6072	3539	2396	1149	3110	5287	4291	1862	1126	3177	6077	4182	1839	1201
ENSG00000077549	5568	4805	4695	4839	4734	4753	5974	4788	5143	4837	5104	4847	4724	4963	4714	5022	5790	4943	4887	4710
ENSG00000197894	5754	4538	5195	4988	4734	4910	5787	4940	5760	4738	4788	4614	4526	6769	4998	4702	5081	4867	4984	4579
ENSG00000110492	4817	4097	4421	3988	4130	4414	5817	4905	4013	4068	4874	4175	4342	7152	4228	4389	5580	4806	4202	4191
ENSG00000155561	6644	5156	5978	5477	5276	5540	6483	5336	6435	4856	5328	5754	5767	2840	5072	5903	5835	5399	5504	5022
ENSG00000075340	6710	5942	5635	5575	6413	5900	7452	5596	6422	5347	5679	6515	6189	2690	5665	6175	7287	5886	5943	6010
ENSG00000237550	4645	4209	4572	3848	3340	3716	5210	4023	4283	3764	4243	4100	3722	10351	3700	3752	4853	4140	3663	3413
ENSG00000130520	5675	4950	5691	4229	3969	4729	6267	5856	4331	4234	4952	4929	5006	9168	4468	4719	6329	5537	4380	4317
ENSG00000187498	4335	4269	4291	3114	3531	3762	5222	3922	3466	3086	3525	4406	4264	1052	3279	3982	4713	4085	3061	3176
ENSG00000072832	5635	4568	4777	4628	5051	4903	5738	4865	4993	4803	5121	4932	4866	3629	5147	5276	5312	5108	4819	5069
ENSG00000175390	4785	4489	4258	3998	4206	3971	5532	4718	4227	4378	4623	4586	4646	6213	4253	4306	5900	4812	4090	4383
ENSG00000227097	4408	3826	3955	3540	3559	3850	6172	4734	3569	4185	4424	4022	4035	10635	3517	4058	5468	4999	3902	4074
ENSG00000154096	6382	6837	4537	5388	5803	5288	8442	5514	6332	5816	6111	6862	5902	5314	5225	5728	8046	6113	6133	5962
ENSG00000175215	4541	3785	4041	3955	3165	3763	4698	3866	4363	2945	3788	4024	4020	1705	3184	4054	4440	3905	3969	3206
ENSG00000102225	5324	4558	4242	4274	4386	4602	5925	4876	4503	4153	4912	4728	4958	2915	3865	4963	5900	4946	4603	4173
ENSG00000071894	5834	4786	4723	4397	4869	5009	5606	4786	4507	4789	4795	4553	5117	3250	4843	5032	5547	4632	4771	5170
ENSG00000196411	6050	3484	4391	4697	6265	5089	4216	4088	4789	5852	4864	3613	3966	3720	6134	4968	4171	3673	5226	6260
ENSG00000004478	7276	4050	4904	6240	7001	6026	4918	4979	6913	6617	5872	3867	4058	6062	7067	6148	4399	4432	6785	6909
ENSG00000123143	5301	4886	5129	4142	4119	4663	5875	4943	4157	3935	4749	4844	5073	6144	4255	4699	6001	5021	4530	4277
ENSG00000109606	6342	4862	5089	5394	6154	5636	5760	4443	6189	6133	4960	5028	4522	4632	6229	5342	5392	4908	5590	6014
ENSG00000167642	4653	4511	5211	3791	3780	3965	5891	4754	3937	3981	4470	4659	4530	6611	4362	4090	5866	5081	3831	3968
ENSG00000096433	3626	4805	3955	2588	2119	3062	5432	4005	2853	1721	3384	5541	4697	316	1786	3682	5222	4051	2680	2043
ENSG00000173457	6642	4291	4457	5210	5520	4406	4930	5698	4758	6483	6000	3358	3508	9422	7260	4607	4436	4820	5828	6114
ENSG00000153147	6130	3984	5523	5263	5529	5467	5027	4669	6518	5313	5005	4419	4491	4919	5586	5407	4581	4534	5537	5303
ENSG00000077942	6229	5335	5263	4762	4642	5001	6685	5638	4934	4498	5420	5312	5560	3717	4862	5142	6655	5501	5087	4741
ENSG00000233276	5105	3449	3941	4067	5295	4371	4528	4433	3969	5703	4600	3087	3412	10224	5821	4230	4509	3801	4616	5724
ENSG00000171603	4674	4409	4271	3650	3634	3720	5338	4289	3962	3203	4020	4610	4790	1845	3542	4277	5069	4403	3747	3435
ENSG00000135316	6379	3875	4777	5769	6466	5540	4688	4276	6623	6344	5005	4087	4180	4771	6625	5473	4220	4076	5851	6128
ENSG00000100401	5534	3053	4373	4441	6318	4711	3767	3741	4480	5884	4741	3013	3410	6869	6490	4719	3401	3504	4788	6392
ENSG00000070814	6651	3653	4418	5835	7590	5971	4660	4680	6308	6485	5534	3670	4319	3469	6648	6170	3983	4187	6377	7186
ENSG00000206053	5594	2922	3664	4838	5588	4789	3609	3636	5356	5397	4556	2906	3299	4295	5093	4552	3182	3388	5158	5490
ENSG00000012232	4631	4381	4336	3486	3831	3837	4956	3881	4010	3240	3967	4442	4273	2026	3647	4243	4947	4085	3646	3629
ENSG00000089351	5254	7237	5580	3836	3709	4125	8357	5753	4099	3456	4689	7148	6533	2545	3823	4646	8634	6130	4051	3844
ENSG00000130816	6992	3573	4827	5744	6784	5971	4445	4581	6340	6015	5748	3808	4350	3064	6433	5971	4187	4038	6145	6419
ENSG00000139641	3998	3403	3600	3242	3541	3323	4053	3364	3560	3193	3392	3523	3424	2013	3538	3490	3941	3250	3150	3451
ENSG00000173801	5154	3515	3519	4289	5133	4294	4225	3811	4407	4999	4625	3671	3785	3450	5026	4478	4379	3639	4590	5160
ENSG00000164050	6367	3514	4170	4717	6882	5280	4151	3627	5052	6096	4522	3280	3509	2443	6878	4933	3533	3253	5079	6678
ENSG00000146701	5969	4581	5096	4732	4812	4898	5810	5163	5126	5082	5301	4361	4857	8198	4823	4946	5719	5138	5013	4881
ENSG00000124942	325	1002	934	110	37	288	1233	734	142	32	389	1232	1074	22	57	458	1075	904	54	58
ENSG00000114554	5401	4055	4171	4027	4812	4785	4607	3987	4264	4083	4419	4178	4173	1438	4522	4842	4528	3603	4419	4597
ENSG00000085733	5117	3965	4373	3972	4376	4280	4822	4005	4048	4036	4218	3969	3829	3148	4297	4249	4394	3934	3940	4053
ENSG00000089693	5636	4175	3948	4506	5256	4570	5111	4531	4703	5162	4893	4070	4059	4531	4837	4598	4901	4476	4907	5043
ENSG00000142230	5805	3959	4832	5045	5382	5050	5109	4602	5686	5103	5226	4022	4248	5362	5431	5134	4719	4618	5395	5460
ENSG00000008311	7650	6390	5508	5709	6257	6832	7570	4602	6904	5746	6098	6550	4865	1330	6179	6951	6543	4772	5624	6079
ENSG00000142089	3824	4741	4190	3548	2898	3080	6876	5623	3934	3162	4037	5066	5129	5627	2799	3664	6510	5759	3838	3270
ENSG00000171345	2913	3598	3492	2276	2173	2389	4292	3616	2315	2140	2954	3408	3470	3719	2314	2633	4674	3438	2226	2118
ENSG00000167005	5808	4054	5112	5082	5182	5052	5052	4554	6137	5193	4892	4248	4322	4418	5422	5052	4680	4565	5245	5066
ENSG00000010292	5850	5442	5620	4999	4698	5140	6438	5547	5544	4298	5245	5874	5812	2204	4630	5641	6213	5677	4825	4665
ENSG00000058262	5635	3334	3746	4692	6334	4816	4246	3759	5242	5826	4369	3553	3630	3899	5792	4627	3946	3438	5133	6001
ENSG00000213585	6277	4497	5149	5128	4714	5032	5676	5276	5760	5053	5355	4620	4658	4894	4892	5225	5416	5122	5326	4971
ENSG00000002586	2464	2976	2739	1824	1367	2079	3897	2743	2010	1544	2489	2990	2818	2959	1449	2272	3758	2965	1739	1507
ENSG00000090621	6612	3998	4716	5121	7040	5284	4683	4457	5510	6871	5250	4003	4355	4567	6830	5480	4547	4247	5750	7302
ENSG00000100813	6228	3515	3966	5210	6520	5252	4523	4300	5550	6331	4745	4001	4023	3729	6205	5181	3955	3775	5634	6649
ENSG00000160877	6119	3872	4172	4859	6358	4739	4048	4427	4825	5720	5171	3618	4099	2819	6135	5348	4231	4152	5716	6374
ENSG00000137642	7082	7918	5346	5105	4674	6297	8984	4599	6151	3851	5447	8662	5768	1598	4333	6826	8470	5044	5033	4318
ENSG00000168137	5495	6008	5082	4444	3755	4707	6818	5074	5159	3164	4988	6673	5788	1063	3338	5345	6498	5240	4301	3588
ENSG00000149806	4620	3391	4043	3866	4309	4125	5127	4339	3899	4552	4296	3259	3484	10136	4523	3931	4458	3977	3966	4624
ENSG00000101182	6277	3762	4477	4845	5341	5398	4722	4486	4977	5389	5160	3366	3754	8346	5434	5133	4430	4105	5207	5372
ENSG00000114416	4871	4818	4988	4183	3562	4126	5986	4731	4549	3494	4241	5290	5022	3819	3710	4427	5816	5271	4028	3524
ENSG00000104964	5393	4178	3637	4119	4478	4267	5364	4395	4434	4087	4801	4316	4326	4855	3819	4606	5380	4540	4312	4566
ENSG00000189060	3301	5814	5135	2641	815	2608	7475	5716	2712	732	3577	6113	5815	2026	674	3568	7135	6237	2214	842
ENSG00000172534	5855	2906	3571	4946	7941	5272	3445	3630	5130	6568	4854	3149	3434	2516	6764	5319	3378	2989	5838	7359
ENSG00000111530	6233	3753	5076	5074	5768	5376	4656	4208	5967	5167	4600	4249	4418	3170	5304	5497	4323	4354	5315	5313
ENSG00000134287	5360	3022	3557	4686	5210	4182	3882	3811	5472	4744	4495	3056	3706	2400	4463	4570	3553	3319	5093	4905
ENSG00000136628	5508	4427	5212	4842	5002	4757	5846	4645	5541	4342	4501	4829	4908	2736	4448	5059	5197	4680	4391	4314
ENSG00000178952	5976	4061	4536	4843	5424	5045	5309	4829	5103	5320	5097	3962	4232	6907	5660	4942	4821	4485	4947	5644
ENSG00000149091	4262	6013	4847	3140	2944	3676	7066	4675	3242	2733	4009	5641	5595	2437	2762	4044	6826	5097	2845	2959
ENSG00000101057	5897	3199	4104	5015	5397	4906	3871	4141	5228	5124	4999	2882	3717	4223	5167	5178	3549	3561	5132	5203
ENSG00000133318	4324	3705	4023	3841	3643	3683	4882	3879	4262	3915	3910	4041	3908	3980	3854	4129	4634	4303	3769	3916
ENSG00000172354	4405	3688	3057	3412	3918	3493	4455	3684	3692	3810	4046	3669	3725	4462	3442	3747	4832	3615	3611	4006
ENSG00000108561	6173	3339	4277	5090	6132	5281	4354	4496	5622	6487	5332	3287	3416	8472	6373	4938	4197	3948	5629	6456
ENSG00000134440	5094	3194	4375	4436	4579	4327	4017	4020	5155	4768	4457	3526	3459	4155	4988	4742	3495	3717	4536	4484
ENSG00000167615	5714	5294	4375	3823	3793	4663	6114	4773	3853	3326	4833	5507	4834	1043	3863	4752	5703	4542	3999	3968
ENSG00000122218	4195	4024	3818	3497	3671	3771	5040	3678	4025	3078	3500	4655	4423	996	3272	3942	4773	3806	3720	3420
ENSG00000100129	4731	4422	3952	4070	3858	3952	5226	4218	4695	3631	4172	4358	4505	1457	3642	4221	4920	4550	4142	3537
ENSG00000185896	5100	3944	4067	4320	4700	4516	4622	4175	4753	4676	4643	3770	4098	3419	4501	4627	4504	4107	4628	4738
ENSG00000283041	4482	4055	3567	3550	3898	3358	4742	3547	4050	3364	4102	4312	3749	4358	3287	3883	4716	3832	3678	3563
ENSG00000116062	5603	3565	4623	4899	5340	4929	4572	3969	5550	5068	4325	3820	4089	4523	5575	4968	4209	3947	4948	5331
ENSG00000104549	5146	5161	5368	4565	5126	4544	6329	5257	5315	5170	4584	5641	5221	4099	4987	4876	6406	5451	4678	5191
ENSG00000113407	5413	2508	3920	4644	6059	4677	3274	3524	5145	5952	4372	2679	2853	4619	6102	4598	2836	2983	4856	5922
ENSG00000182979	6220	4989	4497	4505	4674	4750	5875	4934	4573	4355	5136	4957	4883	3015	4333	4875	5751	4900	4799	4866
ENSG00000102226	4591	4007	4329	3642	3795	3838	4812	4185	4097	3588	3904	4039	4268	2583	3684	4282	4803	4435	3919	3597
ENSG00000159377	5060	3425	3666	3958	4809	4457	4130	3898	4349	5206	4702	3404	3424	8516	4821	4299	4259	3737	4463	4894
ENSG00000084774	6781	3932	5164	5587	5711	5505	4797	4888	5937	4999	5049	3928	4535	2390	5494	5446	4206	4218	5960	5576
ENSG00000185650	3996	4396	3755	3024	2526	3301	5348	4213	3211	2407	3913	5072	4832	1838	2242	4060	5728	4345	3040	2550
ENSG00000119318	4982	3412	3747	4125	4910	4321	4443	3924	4706	4731	4356	3652	3632	2905	4573	4340	4223	3762	4378	4634
ENSG00000116260	3926	4270	4251	2944	2806	3280	5216	4168	3229	2742	3474	4219	4173	3066	2866	3436	5088	4350	2983	2886
ENSG00000170315	5219	3418	4293	4428	4884	4415	4792	4253	4720	4804	4546	3299	3638	7289	5067	4299	4067	4296	4492	4682
ENSG00000168488	5346	4238	3694	4022	4383	4365	5123	4171	4356	3918	4599	4532	4472	1101	4081	4670	4829	4059	4436	4582
ENSG00000131143	4658	3708	4149	3534	3863	3928	4842	4103	3691	4085	4066	3407	3577	9560	4220	3917	4617	4181	3801	4035
ENSG00000105699	4127	2860	3331	3582	4791	3649	3489	3360	3598	4587	4042	2895	3016	5345	4346	3695	3540	3144	3990	4881
ENSG00000100353	4724	4635	4423	3888	3522	3859	6044	4898	4376	3713	4222	4878	4700	3920	3610	4237	5607	4754	3869	3592
ENSG00000120889	3796	4175	4240	3038	2416	3317	5476	3940	3215	2181	3427	4424	4236	1325	2563	3625	4808	4049	2744	2469
ENSG00000179295	5120	3760	4737	4365	4117	4269	4485	4054	4965	3660	4351	4106	4323	2145	4069	4723	4123	4049	4293	3721
ENSG00000204394	7212	3807	5186	5531	6034	6093	4594	4892	5879	5707	5763	3512	4568	5324	6188	5856	4449	4419	6022	6069
ENSG00000180304	5288	3868	4479	4686	4734	4569	5069	4300	5361	4676	4558	3817	3815	5391	4901	4636	4366	4240	4883	4802
ENSG00000107372	4288	2685	3190	3537	4553	3771	3149	3053	3841	4545	3618	2842	2715	2702	4397	3514	3356	2901	3754	4471
ENSG00000149485	5771	3926	4445	5147	4812	4820	4810	4528	5980	4500	4827	4115	4362	1609	4313	5492	4257	4202	5270	4505
ENSG00000138759	5154	4494	4647	3925	3845	4421	5241	4043	4569	2992	3944	4983	4619	1200	3343	4964	4460	3775	3782	3351
ENSG00000172053	4915	4233	4592	3898	4081	4168	5222	4205	4398	3788	4139	4172	4185	3946	4075	4346	4679	4575	4048	4028
ENSG00000115241	6150	3090	4218	5053	5356	4924	4128	4108	5575	5429	5087	3154	3692	5769	5805	5229	3605	3801	5249	5831
ENSG00000176014	3500	3089	2904	2722	2797	2949	3876	3141	2812	2696	3395	3018	2987	3503	2700	3402	3791	2979	2576	2815
ENSG00000077235	6037	3120	4004	4750	6317	5242	3873	3673	5215	5547	4656	3256	3730	3051	5850	4936	3612	3406	5385	6222
ENSG00000178252	5566	3305	3735	4607	5829	4796	3824	3553	4930	5127	4203	3008	3245	2419	5757	4452	3567	3368	4874	5502
ENSG00000148200	5543	4059	4667	5295	4467	4815	5124	4430	5685	3717	4507	4562	5103	4117	3681	5396	4858	4683	5008	4039
ENSG00000148926	2280	3893	3831	1727	539	2045	5083	3732	1836	562	2658	3948	3414	2191	570	2539	4913	3968	1448	584
ENSG00000101266	4989	4388	4515	4347	4560	4411	5665	4441	5177	4394	4499	4774	4613	2864	4078	4542	5144	4724	4637	4400
ENSG00000010256	5011	3684	4106	4010	4675	4153	4353	3992	4241	4729	4460	3489	3895	6783	4462	4295	4494	4117	4219	4692
ENSG00000077147	4710	3605	4413	4190	4228	4316	4568	3860	4732	4066	4086	4105	3992	3589	4105	4449	4208	3957	4085	3896
ENSG00000100644	4693	5239	4803	4278	5042	4170	6105	4589	5059	4652	3844	6093	5336	2725	4756	4101	6301	5269	4449	4816
ENSG00000115694	4950	3974	3963	3773	3745	4033	4824	4165	3945	3603	4224	3750	3950	3799	3750	4117	4821	3995	3961	3786
ENSG00000172893	5380	6312	4758	4274	5694	4238	7794	5623	4676	5464	5012	6371	5986	2366	4531	5112	7811	5734	4567	5176
ENSG00000010278	3277	4961	4281	2892	1742	2503	6553	4225	2955	1854	3336	5309	4486	3489	1770	3186	6236	4742	2488	1876
ENSG00000072778	3870	4514	3704	2698	2288	3291	5769	3845	2842	2098	3318	4245	3679	2530	2411	3109	5051	3827	2522	2363
ENSG00000130396	4897	3569	3985	3880	4442	4137	4108	3744	4431	3723	4148	3967	3883	1558	4362	4506	3936	3528	4080	4245
ENSG00000132182	6226	4952	4706	4962	4991	5170	5772	4997	5330	4179	5053	5171	5281	1538	4519	5281	5196	4870	5313	4649
ENSG00000116754	5326	3536	4261	4497	4753	4536	4505	3740	4820	4723	4234	3832	3782	3767	5046	4363	3943	3827	4400	4805
ENSG00000105429	4655	4293	4502	3764	3538	4278	4883	4099	3774	2812	3999	4331	4517	1077	3157	4694	4481	4033	3694	3213
ENSG00000163902	4947	3741	3911	4034	4181	4171	4579	4061	4549	3768	4167	3486	3706	3846	4027	4288	4165	4146	4049	4126
ENSG00000128989	4757	3438	4356	4376	4091	4527	4273	4173	5028	4033	4202	3804	4113	3266	3869	4576	4248	4161	4172	3988
ENSG00000105655	4723	4401	4067	3414	2893	3690	5281	4630	3672	2899	4254	4392	4469	3113	2887	4174	5663	4635	3695	3126
ENSG00000068697	5068	3731	4165	4173	3823	4075	4720	4239	4800	4196	4470	3860	4001	5984	3854	4156	4658	4123	4291	3999
ENSG00000196961	4747	3612	3930	3690	4259	4018	4520	4017	3837	3864	4211	3810	4009	2558	3973	4298	4573	3915	4103	4185
ENSG00000134684	5422	3665	4738	4435	4592	4740	4868	4473	5077	4435	4567	3741	4099	4162	4568	4815	4329	4327	4585	4486
ENSG00000074657	5324	3725	4051	4264	4436	4607	4286	3893	4947	3979	4453	3952	4026	1579	4340	4966	4223	3707	4414	4310
ENSG00000187735	3844	3561	4167	3155	3235	3304	4311	3593	3668	3509	3328	3717	3721	3227	3759	3445	4024	3711	3004	3234
ENSG00000147601	6973	3292	4404	5704	7760	6067	3955	4002	6827	8082	5137	3119	3557	6656	7812	5720	3494	3599	6191	8013
ENSG00000143420	4330	3312	3759	3757	3962	3802	4542	3752	4013	4077	3834	3419	3339	5479	4174	3902	3832	3841	3726	4096
ENSG00000117114	4616	4160	3975	4014	3781	3911	5113	3879	4594	3505	3865	4746	4380	1879	3361	4184	4747	4139	3978	3617
ENSG00000108344	5403	3322	3427	4305	5180	4505	4386	4228	4694	4823	4421	3366	3697	3122	4615	4584	4072	3581	4799	5302
ENSG00000196576	3487	3330	3270	2462	2794	3103	3824	3251	2618	2308	3143	3414	3682	1145	2704	3201	3714	3225	2644	2774
ENSG00000099901	5742	3003	4285	4690	5322	4921	3991	4249	4954	5509	4624	3009	3462	9867	5787	4697	3627	3734	5005	5449
ENSG00000077684	4820	4440	4441	3720	3779	4059	5474	4066	4455	3441	3990	5006	4799	3029	3736	4346	5483	4598	3872	3630
ENSG00000065911	4405	4114	4953	3681	2787	3840	4944	4485	4147	2812	4056	4208	4169	3123	3006	4282	4674	4471	3429	2903
ENSG00000101361	6945	2295	3217	5403	7339	5721	2949	3432	6242	7238	5139	2224	2532	5726	7337	4842	2503	2668	6059	7178
ENSG00000166197	5871	2721	3902	5223	6275	5136	3391	3957	5918	6113	4754	2950	3368	3671	6225	4798	3070	3414	5451	6251
ENSG00000125944	5868	2922	4254	4862	5712	5007	3786	4047	5578	5598	4811	3079	3590	4964	5622	4832	3397	3628	5415	5373
ENSG00000140443	3684	3745	3799	2845	2986	3269	4636	3564	3264	2549	3246	4215	4232	1213	2738	3681	4480	3558	2893	2815
ENSG00000167470	4708	2396	2796	3906	6147	3834	2905	3241	3754	5506	4131	2473	2767	1902	5962	4034	2963	2788	4810	6055
ENSG00000102054	5289	3859	4751	4410	4432	4535	5007	4425	4911	4333	4587	3952	4233	5130	4519	4552	4555	4713	4580	4412
ENSG00000172531	4870	3616	3786	4017	4137	3970	4446	3914	4357	4018	4321	3485	3522	5094	4096	3938	4399	3859	4259	4030
ENSG00000136193	2833	4041	4194	2338	1381	2567	5057	3928	2707	1356	2794	4668	4604	899	1406	3189	4810	4382	2168	1539
ENSG00000188612	4846	3786	4238	4201	4056	4140	5055	4372	4647	4523	4351	4084	4161	7161	4120	4126	4973	4611	4233	4326
ENSG00000114268	2516	4767	3974	2149	392	2224	5818	3581	2202	365	2682	4564	4055	1390	379	2761	5384	4143	1685	409
ENSG00000164692	3814	4536	4953	2905	1678	3312	5836	4231	2976	1525	3370	4898	4941	1782	1952	3629	5397	4827	2628	1769
ENSG00000105438	4458	3885	3511	3846	3602	3945	5110	4207	4355	3604	4206	4032	4106	4983	3340	4120	4925	4176	4168	3709
ENSG00000090372	5129	4028	3780	3787	4428	4169	4880	4182	4076	4173	4555	3942	3958	2834	4059	4377	4669	3907	4195	4457
ENSG00000060237	4768	3614	3757	4135	5428	4158	4060	3790	5100	4395	4119	4149	4045	1017	4365	4968	3844	3437	4660	4923
ENSG00000103342	5663	3277	4271	4621	5164	4630	3931	3932	5204	5111	4558	3311	3681	4400	5417	4873	3850	3941	4816	5072
ENSG00000013306	5333	3543	3993	3984	4418	4328	4611	4126	4117	4485	4633	3455	3786	4773	4708	4379	4430	4004	4498	4831
ENSG00000146083	5391	4095	4277	4043	5218	4515	4957	4364	4469	4453	4582	4185	4495	1926	4694	4823	4811	4134	4533	4789
ENSG00000140350	5333	3246	4437	4643	4642	4642	4353	4177	5263	4458	4487	3482	3999	6656	4389	4555	3833	4327	4691	4270
ENSG00000122884	2074	5556	4273	1747	443	1732	6737	3871	2106	433	2242	6252	4689	1367	459	2377	7063	5113	1329	391
ENSG00000136802	2945	1695	2253	2363	3172	2632	2154	2047	2573	2883	2716	1788	2039	1327	2975	2789	1993	1851	2760	3116
ENSG00000117713	5399	2825	3046	4416	6072	4587	3352	3281	4990	4898	4441	3134	3199	1817	4947	5093	3154	2760	5188	5448
ENSG00000014641	5074	4116	5046	4277	4012	4210	5336	4304	4647	4425	4269	4065	3999	7702	4613	4058	4634	4538	4350	4221
ENSG00000136527	4923	2950	3745	4486	5420	4341	3766	3662	5189	5484	4385	3120	3310	5120	5632	4369	3341	3493	4913	5595
ENSG00000103187	3207	3196	3619	2303	2235	2633	4023	3768	2296	2318	3198	3274	3676	2412	2276	3091	4210	4040	2236	2414
ENSG00000100664	5019	1732	3252	4347	5278	4331	2243	2841	5009	5404	4048	1767	2064	4231	5477	4215	1876	2223	4476	5295
ENSG00000198840	6913	2630	2841	4425	6800	6036	4651	4609	5209	8009	5200	2507	3048	10794	5781	4968	3218	4419	5567	7306
ENSG00000139318	6296	5339	5742	5446	2596	5190	7124	5581	6178	2775	5815	5655	5881	5300	2750	5592	6608	5955	5073	2823
ENSG00000198918	3559	3020	2842	3261	2756	3085	5552	3991	3874	3231	3486	3219	3037	8957	2787	3089	4100	3927	3203	3109
ENSG00000084754	4711	4101	4834	3731	3525	3905	5067	4522	4214	3212	3938	4406	4625	3540	3434	4276	4951	4659	3610	3277
ENSG00000131016	3583	3040	3425	2759	3468	3076	3470	2943	3343	2940	2856	3372	3185	1073	3360	3477	3359	2871	2973	3284
ENSG00000083857	4768	3139	3577	3746	3978	4031	3409	3365	4462	2937	3503	3294	3370	629	3481	4369	3055	2670	4012	3566
ENSG00000149948	4853	3302	3556	3987	3967	4333	4055	3997	4576	4059	4299	3370	3929	2860	3380	4388	3535	3792	4300	3743
ENSG00000167291	6009	2706	3954	4578	5896	4950	3221	3684	5498	4676	4746	2912	3580	1618	5022	5421	3078	3210	5295	5285
ENSG00000125835	5165	3491	4240	4152	4354	4396	4406	4094	4288	4765	4882	3162	3196	9255	4879	4046	4108	3610	4255	4476
ENSG00000174574	5031	2978	3694	4202	5454	4211	3593	3626	4572	5448	4288	3006	3239	3673	5396	4280	3405	3251	4514	5344
ENSG00000131711	3254	1753	2510	2523	3569	3047	2091	2168	3222	2874	2745	2003	2175	1156	2872	3632	1914	1757	2508	3077
ENSG00000130164	5060	5039	4452	3976	4320	4226	5894	4634	4441	3790	4619	5622	4966	1951	3872	4649	5894	4527	4267	4080
ENSG00000076108	4944	4132	4082	3940	4406	3880	4881	3881	4573	3443	4258	4637	4265	723	3926	4623	4503	3870	4217	4107
ENSG00000136156	2490	2788	2657	2090	1977	2119	3476	2625	2405	2212	2377	2800	2822	2492	2084	2337	3530	3072	2133	2088
ENSG00000178921	6220	2984	4302	4708	6070	5327	3644	3959	5199	5472	4892	2911	3422	1628	6297	5262	3312	3245	5466	6175
ENSG00000072274	5016	4746	4947	3781	3611	4421	5620	4295	4358	3399	4363	5421	4823	2220	3448	4873	5591	4640	3626	3440
ENSG00000278540	6293	4694	5318	5272	6042	5280	5671	4944	6137	4907	5073	5354	5474	1311	5301	5932	5086	4810	5625	5163
ENSG00000068323	3957	3701	3314	3108	4300	3541	4735	3555	3490	3859	3557	3863	3766	2066	3861	3524	4727	3856	3360	4056
ENSG00000126261	4868	3980	4575	3951	3742	3912	5007	4285	4606	3723	3904	4093	3889	4435	3736	4019	4451	4084	3914	3552
ENSG00000156482	4151	3293	3565	3464	3626	3790	4806	4248	3670	3649	3469	3094	3451	7051	3654	3690	3930	3956	3651	3724
ENSG00000133275	5586	3410	3738	4125	4799	4487	4060	4174	4256	4445	4676	3023	3440	4639	4634	4551	4054	3500	4386	4754
ENSG00000102096	5109	4105	3262	4105	6686	4043	4838	3746	4527	6563	4254	3989	3694	3185	6283	4078	4924	3803	4665	6718
ENSG00000100075	4380	4157	4166	3689	3981	3669	5258	4379	3713	4157	4237	4209	4185	4773	4176	3847	5400	4403	3859	4286
ENSG00000117724	5116	3699	4486	4249	5053	4569	4373	3801	5224	4462	3844	3960	4147	1950	4880	4786	4045	3810	4501	4714
ENSG00000166165	4446	4520	4656	3301	2404	3763	5207	5097	3330	2532	4371	4155	4741	5894	2553	4045	5480	4909	3453	2706
ENSG00000169992	4922	4046	3937	3517	3172	4074	4842	3913	3887	2944	4187	4192	4336	1713	3041	4318	4531	4059	3685	3339
ENSG00000164104	3752	3470	3970	3405	3065	3452	4872	3845	3584	3216	3632	3883	3699	6316	3453	3541	4410	4158	3416	3258
ENSG00000212907	7654	3451	2702	4924	6826	6876	4899	4379	6329	6306	5233	3466	3319	870	4801	5829	3224	3942	6170	6530
ENSG00000117519	4484	3628	4062	3709	3824	3935	4607	4045	4254	3631	3872	3562	3746	3351	3593	4138	4334	3871	3839	3810
ENSG00000167468	4194	3694	3850	3235	3132	3465	5005	4225	3325	3506	3937	3383	3703	7155	3466	3637	4955	4031	3214	3368
ENSG00000124181	5370	4265	4110	4250	4594	4582	4968	4009	4715	4175	4287	4249	4075	1573	4654	4791	4564	3929	4499	4613
ENSG00000187678	4934	3921	4153	4222	3917	4336	4853	4040	4631	3491	4471	4071	4082	2078	3644	4888	4546	3995	4247	3708
ENSG00000166145	3846	4492	3780	2903	3440	3204	5350	3977	2874	3373	3398	4629	4265	2431	3577	3384	5540	4278	3058	3500
ENSG00000197386	4783	3132	3656	3755	4779	4135	3691	3546	4440	3749	3872	3077	3349	1858	4163	4211	3412	2923	4038	4249
ENSG00000120802	5558	2988	4185	4837	5463	4831	3585	3418	5721	5654	4282	3098	3255	4952	5598	4641	3274	3294	4991	5429
ENSG00000141580	3593	5832	4541	2897	2471	3097	7189	4567	3304	2276	3427	5913	5114	2019	2231	3285	6960	5204	2819	2235
ENSG00000118785	1057	1572	1203	667	947	886	2036	1231	767	1035	1017	1759	1268	887	967	1022	2077	1512	513	895
ENSG00000156453	5955	3549	3402	5236	6210	5008	4046	3583	5378	5338	4947	3666	3515	2430	5218	5417	3983	3122	5679	5753
ENSG00000168906	6083	2396	3591	5212	6881	5212	2898	3308	5891	6630	4420	2445	2725	2432	7197	4514	2514	2804	5703	6823
ENSG00000131051	4880	3671	3749	3827	4294	4061	4897	3870	4358	4251	3883	4151	3608	3263	4487	3902	4397	3753	3852	4321
ENSG00000099942	4054	4632	4321	3233	3340	3466	5687	4070	3883	2944	3739	5450	4418	1995	3153	3962	5749	4297	3495	3054
ENSG00000188486	5202	2717	2926	4527	6756	4208	3126	3297	4148	7119	4572	2570	2777	5896	6830	4138	3410	2928	5270	7230
ENSG00000117592	4382	2851	3511	3647	4696	3653	3763	3468	4296	4692	3798	2964	3063	5691	4583	3890	3362	3589	3979	4753
ENSG00000061676	4993	3688	4466	4147	4156	4393	4332	3871	5030	4089	4164	4100	4015	2731	4092	4399	4161	3964	4382	3952
ENSG00000112715	2584	2953	2967	1724	746	2296	3626	2838	1850	747	2646	3021	2813	800	769	2745	3356	2752	1453	749
ENSG00000173402	5041	3818	3729	3971	4560	4285	4385	4459	4583	4018	4436	4029	4412	1408	3866	4722	4213	4155	4615	4324
ENSG00000140575	3751	2973	3378	2941	3747	3259	3757	3052	3612	3196	2885	3398	3341	1261	3294	3464	3457	3114	3065	3281
ENSG00000139514	4893	2547	3495	3952	4507	4158	3013	3435	4487	3661	4102	2515	3078	1538	3706	4634	2718	2676	4244	4058
ENSG00000124767	4661	3666	3962	4119	3468	3975	4721	3979	4849	3702	4139	3799	3674	4051	3454	4278	4258	3969	4023	3519
ENSG00000086598	4599	3350	3359	4134	3950	3720	4457	3496	4977	3932	4045	3613	3402	3636	3746	4039	3858	3444	4301	3976
ENSG00000110880	3509	3474	3580	3059	2495	3302	4175	3337	3594	2314	3269	3985	3406	1948	2354	3455	4028	3539	2918	2309
ENSG00000106278	5682	3712	4021	4787	4498	4942	4339	3944	5905	3940	4631	4051	4008	1903	4113	5192	3663	3651	5255	4177
ENSG00000100297	5294	2852	3092	4622	6385	4468	3458	3583	4943	6132	4097	2774	3224	4250	5684	4264	3130	3087	5337	6353
ENSG00000090060	5289	2761	3744	4399	4449	4588	3322	3468	5357	4342	4231	3023	3237	3046	4154	4695	3124	3264	4643	4276
ENSG00000196642	5529	3430	3828	4114	5484	4616	4058	3877	4284	4807	4263	3329	3688	5687	4944	4630	3661	3550	4618	5179
ENSG00000180900	4864	2971	3531	3597	4744	4061	3333	3433	3639	4511	4073	2868	3176	4457	5080	3903	3355	3140	3944	4748
ENSG00000147162	4939	4445	4530	3706	3337	4170	4958	4115	4291	3053	4011	4711	4325	1339	3359	4349	4510	3936	3747	3362
ENSG00000099817	4786	3222	3373	3722	4277	4006	4136	3757	3928	4373	4309	3022	3458	4858	4261	4117	4185	3539	4259	4575
ENSG00000100320	4014	4050	4095	3353	2992	3516	4692	3996	3803	2586	3480	4331	4249	1411	2678	3829	4442	3881	3333	2810
ENSG00000168214	4014	5120	4426	3227	3490	3515	6092	4149	3944	3260	3423	5968	4997	2451	3405	3799	6042	4700	3278	3394
ENSG00000205531	4466	2921	3374	3877	4312	3801	3788	3530	4239	4573	3842	2984	3124	4126	4467	3818	3387	3219	3941	4422
ENSG00000109685	4978	3324	4223	4021	3632	4309	4083	3898	4496	3112	4023	3667	4040	1789	3326	4441	3796	3682	4120	3434
ENSG00000103855	4495	3616	3800	4007	4259	4134	4329	3865	4142	3857	4033	3866	3842	2764	3864	4139	4425	3779	4240	4165
ENSG00000105426	4919	3884	3703	3469	4084	4493	4329	3932	3808	3173	4051	4076	4086	741	3408	4748	4581	3491	3821	3717
ENSG00000089159	3995	3745	3813	2631	2181	3154	4496	3998	2899	1883	3648	3961	4084	1071	2148	3468	4490	3853	2601	2226
ENSG00000165672	4747	3541	4088	4152	3973	4234	4675	4014	4795	4341	4250	3428	3676	6237	4297	3893	4160	3984	4132	4275
ENSG00000047410	4554	3348	3693	3980	3895	3813	3993	3462	4670	3316	3731	3815	3643	1369	3635	4207	3652	3353	4034	3682
ENSG00000133243	4033	3954	3375	3214	2782	3318	4883	3979	3246	2661	3791	4194	4139	2866	2626	3662	5149	3985	3624	2830
ENSG00000103202	5116	3789	3830	4256	3823	4260	5140	4747	4210	3729	4879	3996	4156	4225	3633	4367	5055	4480	4605	4095
ENSG00000113368	5407	2559	3815	4517	6526	4486	3154	3448	4937	6379	4224	2829	3215	4023	6766	4252	3118	3026	4902	6365
ENSG00000182087	4796	3729	3642	3367	4262	3979	4657	3776	3460	4034	3962	3531	3617	2996	4358	3737	4368	3682	3671	4365
ENSG00000125970	4365	3208	3379	3327	4010	3796	3838	3825	3613	3858	4085	3146	3433	4671	3825	3832	4114	3508	3800	4000
ENSG00000153201	5233	2726	3913	4342	5637	4583	3186	3185	5348	4850	4070	2954	3397	2548	5045	4731	2833	2844	4603	5281
ENSG00000124766	4665	4713	4500	3828	3797	3884	5787	4471	4043	3502	4096	5380	5142	2357	3583	4192	6064	4897	3755	3745
ENSG00000092068	5319	3801	4300	4832	4558	4462	4441	4604	5235	3902	4648	4258	4724	2175	3775	5158	4425	4291	4962	4243
ENSG00000198408	3600	3374	3627	3195	3429	3353	4463	3241	3620	3216	3074	3870	3598	2069	3214	3536	4139	3649	3224	3193
ENSG00000187555	4937	3255	4109	4079	4693	4406	3975	3677	4920	4593	3802	3361	3529	2952	4677	4271	3613	3588	4379	4468
ENSG00000043355	4545	3602	3575	3486	3681	3642	4146	3826	3608	3673	3832	3606	3887	3108	3613	3789	4184	3854	3997	3793
ENSG00000123989	4300	3915	3892	3469	3532	3453	4417	3856	3408	3692	3919	3711	3604	3011	3889	3662	4816	3690	3534	3802
ENSG00000164062	5081	3645	4229	4124	4124	4288	4653	4238	4600	4028	4459	3639	4003	4025	4116	4572	4293	4144	4215	4266
ENSG00000143569	4697	3103	2734	4137	5867	3886	3782	3288	4661	5027	3936	3512	3366	1418	4532	4350	3536	3090	4690	5605
ENSG00000140983	5333	3394	3696	3781	4598	4508	4355	3670	3735	4516	4253	3145	3345	5089	4637	4245	4015	3368	4112	4623
ENSG00000128245	4077	2753	3115	3618	4201	3309	3589	3054	3839	4445	3759	2717	2822	4233	4342	3474	3336	2961	3700	4440
ENSG00000133030	4298	3359	3597	3641	4179	3780	3911	3529	3862	3534	3434	3390	3537	1770	4002	3914	3677	3311	3984	3803
ENSG00000122565	4634	2977	3743	3987	4452	3937	3719	3371	4454	4824	4057	3082	3085	6225	4779	3877	3547	3518	4227	4728
ENSG00000133980	5377	2881	3636	4648	6644	4764	3464	3535	4860	5608	4265	2959	3378	3079	6103	4494	3332	3212	5332	6146
ENSG00000184117	4352	4618	4160	3542	2712	3499	5869	4397	4000	2638	3888	4749	4899	2971	2686	3764	5649	4709	3702	2648
ENSG00000234741	4094	3201	3549	2948	3068	3649	4299	3472	3264	3341	3550	3136	3100	5675	3443	3348	3807	3444	3073	3327
ENSG00000166123	4167	3266	3764	3212	2482	3533	3969	3853	3470	2471	3707	3191	3405	1989	2390	3705	3542	3453	2877	2331
ENSG00000158417	4941	3112	4313	4586	4461	4425	3952	3513	5262	4077	4100	3431	3575	6321	4183	4563	3416	3482	4435	4175
ENSG00000096746	4860	3553	4318	4422	4017	4109	4186	4051	4683	4061	4078	3587	3748	4895	4059	4056	3845	3957	4210	4024
ENSG00000100403	4161	2654	3248	3180	4182	3542	3162	3214	3548	3543	3440	2805	3142	1626	3720	3732	3265	2882	3360	3870
ENSG00000152104	3084	3379	3504	2356	2409	2941	4257	3182	2990	1850	2815	4407	3838	885	2070	3647	4280	3199	2362	2206
ENSG00000100241	4378	3604	3833	3132	3629	3869	4250	3653	3138	3591	3632	3701	3679	1656	3820	3700	3990	3473	3507	3561
ENSG00000162521	5069	3198	3968	4333	4536	4292	4187	3762	5043	4505	4150	3379	3837	3962	4311	4286	3888	3686	4432	4350
ENSG00000091409	3326	2664	3131	2746	3452	2909	3393	2764	3212	2938	2670	2980	3015	1789	3102	3106	3178	2970	2864	2868
ENSG00000132589	3791	3139	3408	3410	2997	3336	3880	3270	3560	2910	3301	3205	3267	3401	3031	3551	3733	3300	3407	3076
ENSG00000126934	4457	3621	3562	3414	3089	3190	4016	3732	3138	3258	3764	3160	3081	4465	3734	3210	3757	3822	3637	3158
ENSG00000128731	5659	3204	3991	4562	5251	4967	3556	3488	5231	4298	4200	3399	3446	1385	5151	5169	3326	2914	5011	4836
ENSG00000130202	4181	3115	3476	3355	3028	3430	3861	3580	3499	2903	3766	3036	3450	2629	3179	3746	3726	3451	3582	3288
ENSG00000149187	4403	3541	3901	3467	3979	3631	4560	3552	4111	3670	3760	4123	3720	2723	3761	4127	3935	3369	3764	3948
ENSG00000249790	3775	3586	3457	3104	3670	3007	4496	3713	3311	3286	3547	3575	3473	2879	3383	3540	4407	3390	3171	3578
ENSG00000061273	4543	4103	3836	3344	3498	3754	4732	3839	3467	3325	3758	3772	3753	2542	3520	3918	4401	3721	3358	3732
ENSG00000154473	5454	3771	4192	4580	4472	4576	4757	3996	5199	4429	4513	3972	3896	5974	4579	4338	4422	4224	4628	4203
ENSG00000119383	4654	3389	4021	3965	4038	3914	4228	3971	4219	3633	3881	3391	3728	4759	4022	4075	4065	3889	3980	3792
ENSG00000121579	4996	2439	3688	4360	5054	4502	3094	3214	5142	4758	4011	2566	3055	4508	5051	4363	2858	3022	4621	4807
ENSG00000124193	4741	2057	2787	4058	5694	3886	2554	2581	4596	5767	3524	2073	2273	4647	5487	3777	2397	2435	4398	5509
ENSG00000115875	5112	2615	3902	4421	4803	4378	3413	3565	4782	5273	4224	2631	2854	7565	5409	4096	3003	3089	4483	5066
ENSG00000121741	4607	4188	4292	3810	3377	3887	4975	3950	4708	3305	3914	4392	4142	2647	3514	4231	4626	4163	3755	3248
ENSG00000146904	5211	4233	4576	4149	4037	4638	4957	4509	4525	3733	4546	4121	4196	2653	3967	4568	4695	4253	4312	3966
ENSG00000147677	4018	3357	3443	3384	3096	3350	4477	3618	3775	3128	3639	3705	3534	4252	2956	3465	4290	3933	3571	3192
ENSG00000148773	5193	3491	3400	4132	5812	4309	4100	3382	5042	4304	4065	4097	3852	1132	4411	4998	3733	3149	4726	5008
ENSG00000125912	5125	2496	3425	4035	5329	4211	2970	3182	4081	4822	4227	2390	2820	4337	5101	4266	2896	2717	4452	5156
ENSG00000165637	3746	3514	3559	3162	3170	3120	4626	3552	3608	3340	3355	3786	3583	4718	3283	3294	4576	3827	3149	3446
ENSG00000177425	4019	4864	5023	3221	2605	3522	5858	4262	3791	2612	3512	5529	5367	2677	2688	3883	6045	5057	3157	2677
ENSG00000127663	2889	5270	4234	2170	1448	2511	5997	4043	2306	1283	2927	5339	4807	1303	1407	2915	6204	4660	2150	1394
ENSG00000177469	1394	2169	1997	966	743	1149	2665	1951	955	662	1450	2382	2113	507	719	1501	2701	2117	891	680
ENSG00000100393	4461	2964	2834	3576	5193	3859	3350	3031	4335	3936	3760	3539	3285	511	4149	4198	3222	2615	4181	4634
ENSG00000138758	4172	2955	3377	3597	3497	3518	3490	3012	4207	3105	3412	3407	3208	1714	3393	3769	3513	3081	3497	3340
ENSG00000196504	4936	3284	4147	4303	4151	4165	3923	3511	5135	4047	4013	3456	3621	3134	4168	4230	3635	3526	4455	4267
ENSG00000170348	3957	3660	3816	3613	3246	3377	4410	3575	4300	3015	3537	3912	3860	3518	2997	3791	4355	3818	3668	3112
ENSG00000050820	3961	3226	3418	2885	3533	3183	3607	3595	2786	3281	3403	2934	3296	2595	3382	3570	3514	3310	3075	3474
ENSG00000158195	3606	4185	3749	3007	2902	3089	4903	3568	3458	2350	3289	4654	4055	1300	2493	3452	4913	3947	3123	2717
ENSG00000084623	4524	3189	3307	3734	4085	3855	4266	3639	3953	4000	3947	3425	3552	5209	3838	3856	4022	3727	3801	3944
ENSG00000086061	4736	1448	2531	4255	5667	3906	1809	2287	4758	6067	3460	1323	1674	6431	6023	3490	1399	1766	4622	5766
ENSG00000102316	4167	3250	3369	3652	3538	3516	4327	3105	4055	3548	3705	3185	3034	4168	3800	3518	3737	3234	3733	3515
ENSG00000204843	4441	2907	3373	3825	4584	3754	3318	3255	4021	3979	3604	2921	2901	1797	4274	3825	3202	2985	3984	4149
ENSG00000169398	4278	4211	4806	3447	2481	3591	5360	4275	4061	2381	3836	4942	4495	1698	2630	3956	5248	4530	3382	2521
ENSG00000125753	4037	2573	3202	3237	3485	3460	3314	3204	3365	3255	3871	2527	2824	3519	3617	3703	3047	2834	3406	3784
ENSG00000073792	3356	3494	3315	2437	2272	2922	4296	3582	2879	2050	2979	3769	3848	1179	2144	3355	4165	3587	2544	2303
ENSG00000165671	4547	2597	3342	4167	4849	3834	3331	2990	4726	4099	3540	3060	3175	937	4499	4230	2745	2813	4385	4653
ENSG00000125844	4342	3565	3425	3510	3971	3605	4320	3442	3862	3578	3555	3692	3600	1697	3437	3701	4229	3560	3678	3675
ENSG00000076604	4743	2696	3379	3800	4548	3799	3178	3209	3871	4600	3686	2535	2639	5547	4666	3627	3124	2761	3967	4693
ENSG00000176788	3669	2488	2901	3096	3585	3298	3114	2905	3184	3465	3499	2551	2773	2093	3570	3558	3144	2859	3505	3696
ENSG00000157110	3988	3840	3322	2997	3243	3120	4837	3683	3273	3071	3645	4061	3992	2513	2922	3625	4921	3803	3155	3286
ENSG00000166483	2976	2814	3212	2414	2063	2656	3585	2989	2504	2006	2690	3107	3052	1974	2036	2937	3676	3083	2076	2085
ENSG00000149115	4535	3086	3397	3629	4206	3947	3826	3209	3844	3545	3515	3242	3208	1995	4070	4014	3470	2877	3728	3989
ENSG00000129925	4684	3356	3436	3457	4167	3554	3762	3700	3554	3745	3990	2966	3244	3093	3932	3875	3750	3241	3807	3964
ENSG00000126247	3543	2538	2379	2980	3374	2861	3377	2973	3193	3616	3126	2796	2616	3280	3005	3108	3422	2776	3159	3514
ENSG00000163466	3958	3011	3006	3348	3340	3316	3719	3247	3710	3275	3506	3014	3046	3052	3414	3291	3594	3210	3412	3434
ENSG00000103222	3838	4746	4219	3129	2384	3318	5765	4097	3602	2146	3480	4937	4636	1403	2380	3683	5262	4296	3024	2346
ENSG00000010244	4841	3129	3167	3926	4713	4084	4023	3132	4526	4572	3880	3324	3173	3873	4352	4081	3303	3201	4221	4756
ENSG00000171316	5193	2792	3867	4414	4122	4372	3493	3371	5276	3423	4118	3306	3435	1725	3849	4662	3152	3041	4661	3929
ENSG00000170275	3506	3594	3324	2903	2947	3014	4210	3505	3053	2825	3281	3745	3710	1472	2848	3270	4372	3820	3001	3015
ENSG00000079805	4497	3408	3100	3329	3949	3711	4042	3439	3858	3506	3910	3324	3553	1935	3608	4056	3761	3387	3758	3962
ENSG00000074696	4624	3401	3943	3860	3715	3902	4256	3849	4578	3536	3846	3632	3852	3057	3390	4058	3907	3981	3964	3479
ENSG00000167600	4312	3124	2823	3951	6153	3883	3507	3316	4206	5536	4067	3391	3375	1269	5327	3943	3738	3146	4500	5931
ENSG00000204256	3971	2858	2835	3330	4262	3337	3491	2904	3802	3719	3359	2916	3039	1546	3713	3490	3211	2950	3583	4081
ENSG00000087087	5387	2322	2975	4240	6042	4648	2683	3117	4546	5684	4026	2092	2430	4028	5967	4172	2395	2410	4844	5880
ENSG00000141456	4709	3137	3842	3812	4771	3905	3874	3391	3992	4195	4113	3152	3335	3433	4746	4114	3586	3435	3990	4844
ENSG00000160113	4882	3031	3320	3729	4049	3821	3247	3592	3451	4473	4430	2560	2810	5521	4532	3483	3331	3204	4319	4454
ENSG00000136830	3196	2749	3060	2571	2594	2796	3518	2738	2742	2329	2680	2840	2885	2852	2600	2830	3177	2772	2769	2519
ENSG00000131389	4658	5694	4657	3622	2481	3791	6666	4877	4159	2005	4191	6089	5443	776	2254	4652	6316	5012	3441	2302
ENSG00000114353	3991	2963	3209	3177	3438	3428	3535	3271	3360	3357	3531	3032	3129	2417	3249	3654	3438	3112	3634	3502
ENSG00000198752	4365	3092	3782	3587	3397	3584	3657	3392	3838	2947	3662	3356	3429	485	3302	4095	3164	3122	3616	3388
ENSG00000162430	4274	3631	3252	3587	3222	3581	4335	3888	3949	2943	3793	3804	3878	1479	3024	3862	4051	3871	3931	3318
ENSG00000197728	5012	2436	2998	4335	4904	4193	3586	3421	4599	5527	4401	2353	2504	11686	4916	4044	3089	3073	4907	5245
ENSG00000089094	3769	4187	3801	2959	3098	3089	4896	3699	3263	2707	3354	4361	4018	1272	2957	3571	4903	3858	3094	2817
ENSG00000097007	4291	2911	3325	3610	4178	3706	3591	3347	3800	3499	3666	3166	3309	1507	4038	3993	3442	3095	3647	3939
ENSG00000005007	4547	3446	3359	3480	4425	3886	4089	3475	3479	4427	3558	3443	3646	2171	4833	3574	3898	3368	3955	4471
ENSG00000066117	4554	3205	3393	3984	4411	3696	4145	3587	4395	4231	4029	3277	3516	1752	4120	4008	3740	3481	4046	4323
ENSG00000125977	4273	2666	3941	3854	3529	3761	3514	3487	4157	3645	3743	2756	2878	5739	3590	3745	3017	3225	3618	3480
ENSG00000145555	3707	2442	2839	3456	4210	3086	3036	2750	3750	3620	3115	2754	2734	1420	4029	3445	2659	2535	3556	4010
ENSG00000132383	4338	3207	3580	3624	3680	3575	4143	3288	4050	3561	3568	3257	3335	3246	3722	3585	3720	3373	3690	3768
ENSG00000171988	4004	4248	3892	3274	3301	3473	5112	3475	3805	2734	3341	5228	4288	1180	2879	3962	4640	3779	3228	3086
ENSG00000105993	4521	2434	3132	3458	4286	3616	3236	3056	3990	3969	3538	2588	2707	2973	4258	3716	2891	2882	3693	4147
ENSG00000054118	4682	2737	3349	4341	4963	4191	3806	3240	4896	4458	4065	3245	3343	2255	4218	4337	3405	3188	4444	4587
ENSG00000099622	3621	3123	3126	2867	2666	3214	3974	3185	3001	2589	3149	3006	2983	4119	2759	3082	3503	3259	2825	2733
ENSG00000171490	4063	2783	3131	3647	4237	3465	3461	2928	4079	4350	3473	2998	2724	4892	4392	3491	3271	3033	3890	4418
ENSG00000247556	3997	4106	4433	3219	2451	3395	5065	3861	3965	2322	3169	4729	4243	2638	2434	3798	4803	4080	2889	2389
ENSG00000175029	4355	2304	2914	3509	4204	3797	2873	2911	3992	4222	3623	2407	2678	3059	4033	3677	2680	2572	3830	4172
ENSG00000023734	4540	2805	3507	4000	4008	3838	3662	3483	4536	4489	3768	2814	3113	6043	4032	3996	3190	3198	3991	4091
ENSG00000062038	4465	3489	3909	3398	3307	3582	4624	4054	3833	3061	3777	3731	3996	2719	3050	3828	4469	4001	3496	3416
ENSG00000196367	4560	2820	3258	3605	4818	4129	3304	3111	4305	3902	3736	3208	3424	1010	4163	4183	3109	2690	4255	4287
ENSG00000072071	4923	3046	3768	4065	4137	4333	3696	3747	4375	3546	4193	3226	3703	2977	4039	4428	3413	3413	4310	4364
ENSG00000088832	3916	2463	2896	3123	3538	3367	3183	2989	3721	3840	3413	2589	2672	3758	3607	3273	3025	2851	3409	3592
ENSG00000108883	4633	2709	3438	3823	4132	4059	3527	3338	4159	3985	3739	2963	3125	2659	4273	3938	3168	3143	4013	4221
ENSG00000141753	4397	3498	3849	3572	3063	3522	4241	3722	3749	3088	3634	3606	3530	4256	3131	3671	4328	3894	3752	3059
ENSG00000105401	4467	2734	3094	3572	3965	3777	3399	3310	3766	3914	3619	2696	2951	3283	4067	3578	3051	2954	3878	4077
ENSG00000115091	4108	2612	3521	3457	3506	3393	3326	3028	4030	3710	3257	2784	2888	3943	3635	3644	2921	3031	3377	3476
ENSG00000099991	3664	4775	4123	3111	2949	3233	5233	3950	3323	2463	3252	5160	4674	1051	2652	3576	5484	4345	3053	2656
ENSG00000012660	4492	4321	4580	3819	3466	3831	5354	4426	4414	3420	3826	4729	4733	3092	3286	4167	5474	4918	3715	3319
ENSG00000177156	4615	3261	3746	3693	3940	3859	4263	3902	3993	4258	4040	3429	3224	6705	4347	3904	4199	3786	3777	4240
ENSG00000166073	3715	2496	3138	2624	3272	3041	2898	3074	2967	2894	3180	2649	2992	1133	3118	3359	2936	2862	2660	3065
ENSG00000146938	4612	3202	3307	4236	4158	4088	3831	2985	5083	3527	3915	3479	3215	1931	3700	4472	3512	2815	4545	3896
ENSG00000122705	3686	2469	3197	2896	2996	2808	3255	3032	3196	3324	3121	2549	2579	4865	3346	3114	3145	2886	3089	3259
ENSG00000099875	4050	2317	2734	2985	3736	2989	2682	2751	3017	3638	3508	2330	2431	1645	3730	3336	2672	2559	3296	3859
ENSG00000065427	4433	3225	3399	3846	4243	3762	3994	3474	4234	4148	3746	3308	3311	3659	4077	3877	3744	3607	3931	4061
ENSG00000188322	4743	2584	3012	3833	4671	3870	2858	3127	3827	3943	4094	2610	2892	1634	4414	4089	2931	2731	4374	4549
ENSG00000270647	4865	2901	3473	4324	3882	3975	3705	3792	4847	3845	3914	3071	3263	3384	3367	4194	3049	3625	4387	3627
ENSG00000091527	3980	2886	3356	3339	3779	3091	3517	3163	3870	3910	3352	3045	2921	3060	4011	3163	3206	3272	3380	3829
ENSG00000126461	4075	2636	2955	3105	3948	3531	3080	3003	3080	3684	3613	2687	3058	2619	3954	3795	3249	2733	3402	4113
ENSG00000257103	3891	3390	3556	3360	3333	3344	4397	3523	3904	3370	3334	3591	3722	2548	3164	3599	3981	3814	3486	3105
ENSG00000131899	4496	2788	3350	3452	4061	3800	3281	3213	3498	3735	3682	2725	2989	1985	4014	3767	3432	2728	3665	4068
ENSG00000110696	4109	2357	3080	3802	4141	3705	2925	2840	4192	4130	3411	2409	2649	5580	4086	3602	2648	2865	3873	4152
ENSG00000167508	5051	4350	4155	3687	4681	3977	5441	4282	3854	4463	4664	4016	3899	6241	4264	4595	5083	3777	3761	4325
ENSG00000010322	3967	3103	3021	3052	3558	3272	3556	2891	3371	3240	3097	3127	3080	1717	3484	3274	3424	2873	3237	3421
ENSG00000119707	4688	3211	3962	3922	4412	3899	3972	3271	4383	4342	3840	3754	3372	2644	4731	3936	3603	3452	3903	4548
ENSG00000116679	5741	3944	5126	4621	3941	4716	4857	4607	5043	3874	4475	4105	4419	3732	4191	4757	4526	4418	4438	4022
ENSG00000198952	4551	2672	2971	3401	4967	3650	3239	2878	3655	4096	3581	2708	2826	2176	4518	3719	2989	2629	3941	4550
ENSG00000134884	4605	4283	4249	3534	2930	3956	5313	4156	3800	3089	4099	4653	4286	2550	3299	3822	5081	4321	3313	3153
ENSG00000131504	4259	2301	3143	3500	4180	3815	2752	2869	4067	3660	3370	2469	2718	1834	4021	3715	2584	2671	3737	4021
ENSG00000186716	4135	3360	3663	3299	3425	3492	4066	3606	3578	3221	3579	3629	3504	2288	3643	3886	4094	3395	3415	3435
ENSG00000031698	2922	3051	3287	2279	2035	2411	3737	3164	2508	2031	2692	3072	2928	2441	2028	2830	3655	3176	2206	2131
ENSG00000180921	3465	1797	2339	2700	3385	3088	1927	2470	2739	3126	2932	1648	2167	1081	3386	3007	1921	1917	3079	3519
ENSG00000143641	3696	4069	3834	3274	2699	3277	4772	3471	3431	2405	3401	4200	4037	1694	2720	3635	4536	3832	3132	2619
ENSG00000126777	4223	2923	3350	3587	3428	3449	3653	2992	3894	3318	3168	3397	2937	2322	3297	3624	3388	3078	3490	3291
ENSG00000108848	4344	3637	4019	3568	3098	3704	4569	3370	3664	3256	3699	4117	3454	4016	3532	3661	4029	3762	3327	3349
ENSG00000129250	4681	2677	3343	3629	4417	3863	3330	3364	3807	3824	3858	2587	2935	2044	4268	4184	2894	2808	4123	4150
ENSG00000127184	3826	2961	3081	3127	3320	3523	4668	3842	3699	3754	3519	3091	2949	8439	3596	3290	4000	3978	3356	3557
ENSG00000142453	4920	3464	3514	3605	3963	4061	4119	3939	3880	3572	4108	3505	4015	1238	3550	4076	4050	3642	4211	3879
ENSG00000078140	4653	2602	3940	4222	4155	4254	3282	3278	4644	4152	3675	2762	3060	3868	4186	3912	2893	3085	4060	3983
ENSG00000197111	3703	3114	2654	3080	3277	3050	3965	3112	3548	3649	3126	3051	3008	5371	2945	3145	3750	3319	3029	3291
ENSG00000146535	4412	2828	3330	3603	3839	3692	3460	3426	3951	3739	3559	2854	3065	2177	3793	3618	3277	3059	3822	3621
ENSG00000131467	5203	1843	2872	4659	5903	4657	2247	2785	5380	5818	4105	1669	2247	2995	5556	4068	1904	2166	5167	5742
ENSG00000172037	3527	3297	3094	2492	2499	2994	3878	2980	2567	2265	2916	3195	3207	1415	2329	3013	3590	3050	2519	2463
ENSG00000146830	4627	2850	3197	3296	4879	4014	3504	3168	3548	4414	3543	2852	3058	2070	4908	3823	3216	2998	3646	4936
ENSG00000166681	3738	2521	3281	3249	3545	3538	3449	3370	3496	3886	3368	2481	2697	7662	3982	3162	3141	3196	3433	3789
ENSG00000013810	4845	2803	3436	3848	4907	4217	3667	3333	4026	5032	4065	2740	3096	4810	5035	3934	3233	3161	4161	5119
ENSG00000184007	3771	2508	3451	2929	2647	2818	3249	3090	3481	2809	3300	2557	2619	3356	2915	3085	2888	3048	3055	2686
ENSG00000165458	4221	2309	2437	3358	4654	3670	2794	2527	3682	4078	3377	2350	2369	1995	4431	3538	2517	2189	4172	4424
ENSG00000087274	3667	2775	2975	3107	3472	3202	3367	2827	3243	3129	3001	2807	2934	2041	3479	3079	2930	2802	3111	3384
ENSG00000157106	4355	3076	3414	3475	3828	3656	3537	2984	4123	3237	3245	3812	3089	847	3596	4010	3333	2642	3687	3576
ENSG00000101199	4331	4494	3490	3177	3541	3754	5077	3482	3125	3378	3430	4431	3820	3196	3571	3597	4923	3631	3309	3580
ENSG00000103365	3732	3788	3644	3110	2283	3056	4401	3439	3258	2140	3236	3784	3780	1585	2234	3321	4304	3442	3060	2322
ENSG00000096696	2737	2526	2756	2323	1393	2320	2943	2420	2634	1189	2133	2722	2815	729	1351	2666	2568	2517	2278	1392
ENSG00000149782	5342	2400	2988	4197	5592	4463	2842	3151	4441	4774	4304	2339	2688	2708	5373	4374	2794	2435	4791	5445
ENSG00000144724	3851	4041	3697	3219	2627	3338	4515	3277	3897	2149	3400	4582	3826	1328	2353	3849	4665	3258	3136	2482
ENSG00000167771	3805	2438	2710	2989	3384	2910	2906	3063	2937	3188	3015	2379	2546	2361	3718	2953	2847	2598	3550	3328
ENSG00000120137	4328	3759	4364	3503	3449	3722	4543	3745	4227	2924	3592	4405	4006	2130	3052	4101	4410	3924	3332	3079
ENSG00000141682	3125	2690	2839	2487	2106	2770	3510	2578	2975	2252	2850	2712	2333	3563	2462	2661	3274	2660	2414	2320
ENSG00000038382	2631	2129	2240	1807	2249	2154	2352	2039	2012	1805	2083	2205	2104	404	1982	2397	2202	1861	1900	2140
ENSG00000171858	3070	2412	2913	2254	2528	3043	4408	3751	2262	3252	2971	2686	2467	8688	2994	2750	3843	3784	2756	3021
ENSG00000108468	4082	3233	3902	3684	3170	3549	4193	3791	4280	3238	3698	3335	3415	2672	3133	3760	3806	3779	3666	3253
ENSG00000122779	4075	2400	2542	3247	4588	3297	2825	2475	3627	4109	3228	2482	2488	2520	4238	3317	2652	2423	3707	4350
ENSG00000116237	4739	2140	2910	4053	4784	3973	2535	2967	4549	4315	3596	2061	2549	2620	4337	4058	2384	2713	4422	4422
ENSG00000130204	4359	2166	2616	3585	5271	3918	2556	2901	3689	4929	3676	2101	2224	4408	4770	3712	2488	2387	4198	5092
ENSG00000165349	3437	2930	3716	2463	2719	2744	3944	3338	2750	2654	2954	3022	3463	2490	2813	2961	3544	3588	2441	2624
ENSG00000160633	4321	2479	3445	3598	4113	3655	3108	3111	3887	3937	3570	2455	2741	4335	4139	3697	2800	2864	3804	4130
ENSG00000134986	4230	2813	3230	3778	3541	3503	3343	3159	4464	3704	3652	2879	2983	2955	3460	3600	3224	2937	3967	3479
ENSG00000147130	4232	3867	3537	3345	3741	3366	4742	3580	3887	3393	3542	4267	3958	1533	3417	3819	4563	3450	3555	3672
ENSG00000171604	4374	3680	4238	3560	2749	3729	4537	4259	3617	2596	4213	3844	3875	3758	2783	3986	4483	3942	3696	2864
ENSG00000084090	4615	2399	3189	3873	4530	3806	3051	3006	4556	4580	3719	2515	2805	4016	4379	3733	2801	2829	4084	4509
ENSG00000167674	4195	2907	3381	3201	3554	3544	3748	3259	3307	3320	3617	3049	3201	4546	3583	3599	3615	3240	3604	3570
ENSG00000108256	4111	3186	3411	3358	3761	3864	4140	3338	4253	3423	3315	3940	3697	1913	3493	3936	3708	3253	3365	3793
ENSG00000143401	4606	2493	4071	4241	4342	4062	3070	3366	5105	4212	3714	2813	3336	3604	4641	4101	2994	3308	4333	4064
ENSG00000196235	4109	2775	2890	3168	4653	3674	3412	2844	3530	4156	3382	2935	2812	2446	4118	3478	3123	2770	3565	4275
ENSG00000120705	4723	2318	3249	3813	4754	3940	2881	2936	4527	4794	3605	2322	2671	4094	4643	3847	2634	2825	4239	4571
ENSG00000022556	5364	2622	3622	3817	4855	4928	3168	3186	4188	4816	4476	2531	2999	3339	4917	4630	3013	2819	4041	4856
ENSG00000039560	4629	3250	3723	3600	4297	3909	3982	3328	4096	4116	3566	3615	3482	2247	4237	3801	3576	3260	3688	4234
ENSG00000054523	3851	3217	3603	3294	2754	3244	3869	3119	3673	2477	3203	3599	3512	1203	2616	3720	3702	3116	3176	2666
ENSG00000188976	4536	2681	3193	3588	4272	3761	3204	2993	3741	3955	3749	2566	2878	3431	4229	3810	2982	2795	3833	4134
ENSG00000072501	4247	2802	3649	3804	3865	3801	3347	3391	4347	3397	3643	3129	3419	1446	3537	3996	3099	3121	4020	3693
ENSG00000120742	4079	3230	3690	3306	3585	3577	3893	3395	3625	3621	3554	3289	3219	4346	3877	3634	3777	3387	3756	3472
ENSG00000174695	4529	2737	3948	4151	4462	3909	3479	3323	4745	4473	3720	2988	3191	3431	4678	3991	3121	3245	4281	4315
ENSG00000182149	4111	3216	3576	3509	3142	3470	4128	3302	3745	3190	3223	3456	3266	3226	3537	3401	3633	3407	3236	3192
ENSG00000204574	4408	2463	3183	3887	4452	3769	3186	3105	4314	4272	3701	2562	2707	3733	4371	3927	2715	2810	4083	4433
ENSG00000126878	4360	3054	3476	3779	4464	3621	3675	3294	4478	4085	3828	3159	3257	3050	4154	3847	3519	3271	3958	4256
ENSG00000135919	1790	2442	2118	1316	1095	1402	3181	2107	1470	1167	1868	2859	2177	1248	1154	1914	3085	2366	1153	1055
ENSG00000134107	1628	4632	3225	1123	54	1463	6024	3335	1267	69	2138	5207	3858	547	58	2116	5926	3731	822	76
ENSG00000140319	3662	2579	2530	3024	3408	2975	3169	2895	3522	3768	3307	2557	2471	5791	3193	3134	2847	2773	3593	3554
ENSG00000169180	3776	2797	3045	2929	3664	3132	3501	3055	3566	3556	3142	2938	3053	1787	3673	3477	3268	2727	3253	3541
ENSG00000125166	4767	2849	3379	4134	4345	4078	3512	3445	4781	4107	3946	2829	3164	3003	4298	3972	3153	3130	4317	4341
ENSG00000144366	2885	3134	3072	2286	2127	2735	3762	2793	2839	2099	2711	3449	3026	1645	2118	2793	3495	3079	2193	2046
ENSG00000134057	4710	2672	3639	4128	4708	3953	3438	3398	4331	4998	3853	2773	2925	5112	5003	3875	3189	3254	4185	4894
ENSG00000177732	3955	2671	3352	3247	3724	3325	3247	3247	3251	3643	3589	2747	2998	1961	3814	3530	3296	3033	3551	3757
ENSG00000161547	4715	1874	2856	4025	4568	3748	2380	2541	4476	5477	3837	1787	2015	8082	5619	3596	2119	2122	4318	4940
ENSG00000166181	4530	2844	3646	3720	3612	3876	3204	3043	4310	3551	3552	2914	3113	2849	3626	3883	3270	3225	3841	3432
ENSG00000116017	3138	2702	2738	2463	1742	2682	3398	2811	2531	1597	2790	2800	3062	978	1723	3205	3123	2771	2511	1886
ENSG00000164054	3231	2817	2735	2704	2904	2503	3401	3252	2675	2931	3013	2984	2977	2706	2759	2927	3410	3106	2913	3020
ENSG00000029363	4848	1836	2845	4293	5714	4296	2246	2444	4995	5446	3691	1945	2180	2943	5325	4076	1870	2087	4520	5401
ENSG00000064607	4573	4508	4125	3404	3511	4011	5524	4012	3875	3093	4195	4785	4556	1692	3304	4115	5054	4302	3488	3381
ENSG00000100941	4501	2746	3538	3873	4137	3952	3453	3167	4302	3971	3729	2876	2973	2947	4254	3900	2970	3081	3885	4210
ENSG00000095139	3808	3641	3121	3263	3342	3286	4357	3212	3914	3290	3246	4162	3722	1229	3268	3678	4443	3562	3536	3154
ENSG00000253352	4067	3077	3297	3413	3481	3283	3417	3086	4101	2903	3325	3131	3224	1118	3222	3653	2970	3016	3509	3220
ENSG00000173692	4854	2603	3808	4237	4209	4191	3322	3301	4911	3881	3839	2739	2982	3743	4115	4260	3027	3014	4290	4259
ENSG00000133313	4862	2405	3587	4066	4483	4169	3089	3292	4519	4202	3877	2437	2823	3493	4607	4060	2671	2865	4380	4334
ENSG00000184897	3726	3983	3995	2802	2165	2616	4768	4005	2520	2437	3729	3779	3692	4412	2541	2877	4973	3894	3020	2457
ENSG00000198231	4171	2200	2774	3417	4452	3538	2938	2625	4016	4142	3236	2423	2496	2333	4237	3500	2678	2577	3763	4284
ENSG00000100304	4876	2257	3176	3888	5409	4166	2807	3351	4046	4928	3953	2210	2985	3037	5377	4000	2737	2868	4418	5274
ENSG00000100650	3872	2965	3381	3206	3020	3372	3624	3242	3728	3181	3384	2944	2924	4119	3273	3195	3393	3115	3328	3182
ENSG00000128829	3849	3075	3705	3059	2632	3290	3639	3407	3541	2633	3323	3433	3615	1371	2730	3751	3727	3244	2988	2739
ENSG00000101115	4171	2801	3097	3239	5233	3653	3634	2923	3804	4668	3376	3066	3089	2663	4593	3695	3253	3107	3711	5044
ENSG00000125868	3440	2432	3077	2971	3068	2860	3214	2841	3364	3304	3027	2511	2625	4767	3535	2957	2948	2693	2868	3157
ENSG00000132424	4003	4213	4119	3211	2554	3235	5127	3848	3710	2520	3423	4790	3956	1978	2565	3591	4632	4131	2972	2687
ENSG00000014216	3918	2712	2709	3015	4153	3296	3082	2705	3284	3688	3384	2546	2599	2702	3838	3301	3133	2480	3675	3954
ENSG00000170759	3878	3120	3639	3252	3168	3497	3998	3146	3676	3127	3214	3652	3526	2155	3239	3449	4021	3435	3216	3212
ENSG00000123213	4655	2926	3757	3906	4112	4029	3762	3395	4777	4002	3792	3005	3155	2135	3761	3915	3282	3343	3909	3850
ENSG00000052802	3443	4631	4193	3201	2732	3213	5870	3800	3595	2713	3332	5250	4366	3504	2508	3492	5735	4686	2880	2540
ENSG00000116251	3386	2919	3054	3062	2739	2663	3502	2846	3221	3086	2910	3055	2760	5216	3109	2748	3440	3037	2834	2884
ENSG00000157933	3658	2280	2778	2858	3659	3134	2678	2819	3189	3382	3239	2327	2746	832	3670	3370	2816	2467	3264	3764
ENSG00000198700	4168	2662	2996	3534	3799	3515	3016	2942	3992	3446	3468	2539	2730	1490	3607	3828	2645	2631	3744	3707
ENSG00000008710	3365	3693	3242	2228	2413	2809	3865	2994	2348	2094	2733	3543	3339	614	2666	2928	3678	2839	2328	2422
ENSG00000075785	3464	3288	2987	2870	2604	2971	4165	3320	3052	2520	3174	3744	3404	1967	2364	3164	3934	3374	2995	2521
ENSG00000088930	4320	2886	3474	3738	3836	3806	3683	3361	4276	3651	3549	3079	3098	2447	3879	3925	3139	3023	3941	3661
ENSG00000149591	1345	1423	1318	848	1050	1101	1791	1362	911	1112	1425	1333	1280	922	1166	1344	1541	1484	804	1064
ENSG00000079739	1844	4647	3840	1595	418	1602	5874	3647	1828	406	1938	5014	4211	1138	504	2075	5790	4197	1315	464
ENSG00000067704	3427	3367	3737	3008	2314	2791	3952	3294	3201	2366	2851	3533	3465	2838	2520	2853	3764	3432	2809	2265
ENSG00000114120	3105	4500	4381	2496	1421	2678	5451	3625	3005	1374	2689	5197	4249	1322	1544	2890	5175	3962	2172	1489
ENSG00000163714	4661	2191	3511	4148	4521	4050	2520	2960	4875	4475	3665	2214	2415	3033	4622	3895	2251	2424	4292	4339
ENSG00000179134	3692	2292	2495	3030	3358	3126	2870	2728	3307	3098	3264	2387	2681	871	2860	3557	2703	2503	3182	3233
ENSG00000172115	4689	2506	3625	4122	4251	4127	3206	3687	4680	4515	3854	2453	2722	7603	4334	3887	2817	3168	4142	4162
ENSG00000115866	2669	3707	3826	2524	1592	2381	4742	3277	2846	1631	2609	4071	3547	2051	1721	2544	4458	3788	2301	1542
ENSG00000120437	4499	3677	4454	4049	4308	3507	4777	3988	4600	4356	4065	3735	3601	5123	4156	3959	4300	3960	3732	3907
ENSG00000069849	4045	3118	3649	3333	3079	3387	4205	3617	3807	3289	3614	3213	3317	4923	3351	3484	3767	3585	3213	3034
ENSG00000167548	4131	2691	2696	3256	4986	3490	2687	2554	3934	3605	3217	2893	2673	498	4272	3807	2356	2132	3794	4208
ENSG00000171634	4187	2805	2929	3611	4741	3378	3186	2839	4498	3913	3137	3304	3174	1210	3952	3826	3017	2781	3859	4437
ENSG00000198431	3994	2133	3059	3429	3832	3534	2700	2832	3967	3678	3435	2353	2541	2005	3828	3490	2460	2520	3641	3876
ENSG00000155189	3484	2644	3393	2866	2799	2855	3204	2842	3421	2848	2912	2777	2710	2469	2962	3066	2865	2696	2977	2777
ENSG00000154358	3236	3108	2959	2342	1987	2719	3558	2781	2545	1593	2645	3233	2799	710	1935	3033	3133	2532	2256	2019
ENSG00000182378	4221	3620	3748	3557	3273	3652	4510	4056	3954	3178	3571	3766	4104	2049	2914	3795	4244	4057	3576	3399
ENSG00000135821	3715	2554	2904	3129	3728	3220	3153	2871	3634	3616	3052	2723	2812	2374	3688	3469	2903	2889	3325	3473
ENSG00000070087	4026	3258	3377	3399	2967	3184	4052	3498	3860	2894	3406	3283	3481	3219	2660	3711	3756	3597	3481	2847
ENSG00000149547	3699	2767	3078	3309	3669	3085	3116	3130	3657	3675	3156	2666	2923	2650	3854	3227	3068	2944	3409	3691
ENSG00000162613	4338	2830	3018	3694	4115	3852	3356	3159	4269	3946	3606	2967	3130	1786	3686	3886	3182	3085	3979	4083
ENSG00000078618	4218	3219	3726	3563	3787	3699	3687	3527	4215	3585	3473	3488	3477	1858	3623	3690	3676	3363	3741	3612
ENSG00000186591	2884	2684	2835	2297	2277	2310	3274	2604	2747	2357	2537	2824	2812	1625	2289	2671	3095	2724	2363	2287
ENSG00000137942	3875	2838	3163	3266	3719	3380	3374	2882	3830	3498	3184	3182	2872	2126	3409	3347	3041	2904	3423	3260
ENSG00000124702	3742	2864	2952	3206	3170	3171	3608	3171	3414	3123	3205	2938	2949	3180	2988	3293	3530	3331	3191	3185
ENSG00000100311	1842	4161	3042	1407	282	1427	5096	3099	1388	250	2261	4254	3604	561	276	2068	4980	3657	1069	257
ENSG00000112308	3144	2258	2681	2559	2943	2722	2756	2412	2951	3037	2656	2346	2410	3124	3040	2851	2607	2484	2717	2894
ENSG00000109736	3351	3519	3152	2429	2397	2880	3947	3296	2452	2364	3062	3265	3144	3261	2674	2864	4103	3131	2540	2648
ENSG00000112531	3799	2987	3408	3134	2952	3258	3539	3349	3517	2870	2935	3159	2966	2008	2875	3225	3264	3222	3206	2876
ENSG00000106723	3822	3135	3560	3181	3467	3234	3988	3137	3730	3324	3155	3598	3454	1926	3286	3485	3900	3340	3069	3345
ENSG00000022840	3823	2542	3062	3174	3393	3257	3080	3001	3557	3301	3364	2673	2896	2183	3410	3320	2965	2992	3264	3423
ENSG00000122545	3244	2665	2954	2985	2745	2812	3284	2669	3121	2680	2834	2741	2555	2657	2798	2843	3026	2800	2901	2568
ENSG00000115414	3986	3754	3069	2820	3178	3495	4605	3094	3534	2547	3359	4270	3394	910	2672	3798	4048	3062	2828	3021
ENSG00000183696	1301	1807	1613	565	606	1135	2249	1751	584	613	1388	1647	1385	963	668	1296	2244	1454	482	597
ENSG00000175928	4362	1971	2164	3594	5626	3640	2149	2119	4070	5198	3452	1915	1892	2328	5165	3750	1877	1878	4022	5406
ENSG00000172809	2737	2141	2537	2243	2403	2832	4008	3517	2370	2904	2642	2259	2438	7653	2581	2706	3452	3769	2424	2618
ENSG00000085662	3645	2569	2946	2854	3160	3140	3137	3008	3285	3306	3199	2389	2671	4461	3375	2883	3013	2818	3048	3397
ENSG00000099995	4154	2391	2685	3739	4571	3428	2937	2920	4206	4074	3566	2591	2859	1721	3869	3747	2857	2724	4041	4298
ENSG00000179820	2580	2719	2498	2095	1300	1993	3306	2620	2096	1278	2621	3074	2922	1072	1366	2514	3602	2696	1997	1493
ENSG00000198900	4568	2526	3299	3959	4688	3831	3062	2909	4718	4299	3569	2763	2881	1748	4441	3982	2785	2785	4391	4509
ENSG00000170540	2925	2210	2652	2863	3504	2595	2580	2190	3098	3439	2565	2311	2157	3727	3688	2505	2409	2256	2943	3278
ENSG00000172009	4201	2773	3180	3083	3912	3715	3237	2993	3149	3893	3308	2571	2854	3994	3963	3402	2961	2824	3334	3784
ENSG00000141556	4254	3230	4103	3205	2959	3339	3956	3804	3487	2761	3402	3341	3814	2497	3085	3646	3840	3851	3310	2868
ENSG00000099821	4383	3331	3336	3055	4106	3571	3735	3369	3081	3901	3392	2931	3108	2897	4277	3434	3677	3017	3540	4202
ENSG00000111605	4335	2399	3190	3577	3773	3665	3099	2985	4118	3899	3555	2650	2684	3151	3883	3641	2685	2696	3782	3929
ENSG00000126432	3254	2918	3132	2624	2380	2801	3954	3394	2650	2366	2987	2838	2935	5742	2401	2869	3774	3352	2874	2385
ENSG00000198380	3131	3204	3377	2728	2336	2804	3973	2840	3047	2168	2642	3816	3433	1896	2355	3062	4028	3228	2491	2252
ENSG00000120733	3654	2827	2828	3113	3542	3363	3512	2860	3806	3021	3114	3176	3095	1166	3052	3482	3201	2845	3358	3311
ENSG00000125304	3586	2562	3251	3212	3101	3108	3193	3007	3788	3063	3048	2717	2771	2721	3126	3191	3062	2944	3255	3048
ENSG00000062822	4287	2723	3068	3191	3456	3520	3521	3190	3135	3317	3441	2742	3005	2818	3534	3580	3403	2913	3356	3611
ENSG00000116774	1559	2530	2140	1210	1027	1315	3373	2233	1390	981	1599	2730	2445	847	1002	1605	3171	2530	1103	983
ENSG00000188529	4227	2160	2893	3617	4109	3429	2632	2726	4021	4246	3364	2155	2478	3817	4335	3459	2282	2490	3608	4146
ENSG00000101040	3625	2958	2992	3129	3229	3084	3543	2938	3529	2907	3100	3184	2997	1624	2966	3316	3336	2859	3314	3169
ENSG00000152256	2336	3451	3241	2025	948	1997	4242	2957	2403	866	2194	3699	3362	1533	818	2443	4022	3471	1828	864
ENSG00000138768	3805	3339	3358	2970	3457	3097	4239	3037	3706	3287	3105	3651	3416	2201	3367	3357	3979	3502	3173	3441
ENSG00000119772	3636	2078	2475	3071	4590	3351	2427	2396	3388	3860	2841	2147	2355	1697	3793	3193	2206	2164	3244	4179
ENSG00000179091	4405	2922	3335	3376	3740	3535	3611	3644	3399	3777	3670	2832	3058	2630	3806	3493	3549	3346	3382	3689
ENSG00000130522	2546	2165	2359	1941	1238	2056	2660	2992	1519	1413	2610	2096	2235	2416	1714	2158	3081	2582	1829	1537
ENSG00000137693	3399	2535	3084	3106	3498	3195	3125	2772	3663	3316	3090	2843	2809	1798	3135	3231	2913	2623	3322	3244
ENSG00000169223	3334	2838	2752	2637	2875	2739	3444	3238	2777	2884	3008	2923	2829	4599	2938	2819	3658	3169	2901	3254
ENSG00000165175	3965	2618	3079	2848	3657	3370	3142	3214	3217	3779	3431	2649	2993	3046	3685	3253	3170	2968	3258	3603
ENSG00000189159	3741	2754	2747	2964	3275	3233	3763	3023	3223	3563	3162	2853	2639	5621	3233	3061	3467	3091	3280	3525
ENSG00000099954	3474	2478	2618	2890	3984	3027	3042	2399	3313	3174	2695	2745	2859	865	3572	3139	2701	2564	3153	3629
ENSG00000173660	3476	2313	3037	2740	2733	2957	3323	3130	3014	3077	3068	2367	2471	7274	3046	2832	2938	3120	2914	3052
ENSG00000116288	3792	2511	3098	3019	3365	3337	3671	3108	3509	3584	3173	2731	2730	5940	3589	3205	3060	3039	3344	3209
ENSG00000046653	4165	3294	3820	4092	3247	3623	3998	3478	4717	3355	3473	3442	3488	3610	2915	3720	3899	3577	4408	3185
ENSG00000164904	3470	3202	3495	2905	2609	2973	4053	3202	3276	2500	3017	3283	3352	3086	2648	2929	3608	3483	2953	2551
ENSG00000104885	4172	3095	3245	2829	3373	3460	3471	3068	2950	3019	3434	2900	3110	1383	3361	3634	3294	2768	3033	3271
ENSG00000125743	3403	2846	2679	2832	2681	2821	3848	3244	3078	3070	3191	2769	2830	7431	2748	3079	3543	3197	3035	3020
ENSG00000099364	3928	2068	2715	3104	3921	3234	2365	2729	3097	3433	3121	1905	2368	2205	3536	3456	2413	2404	3390	3629
ENSG00000103353	3398	2208	2557	2894	3520	2820	2715	2451	3430	3377	2778	2388	2460	1670	3396	3157	2527	2261	3181	3567
ENSG00000118680	3231	2717	2688	2567	2307	2583	3736	2899	3039	2486	2922	2776	2607	4609	2268	2507	3491	2963	2599	2370
ENSG00000104067	3290	1871	2581	2480	3345	2961	2487	2464	3338	2756	2597	2362	2616	1187	2776	3256	2365	2403	2800	3015
ENSG00000101608	3092	2807	2410	2620	2052	2704	3872	3003	2948	2183	2919	2856	2603	4190	1902	2749	3344	2834	2512	2142
ENSG00000111676	3598	2023	1857	2872	4705	2996	2408	2161	2923	4179	3121	2073	1982	1382	3909	3159	2206	1976	3206	4639
ENSG00000133226	4050	3507	3360	3671	3459	3168	4277	3404	3917	2881	3763	4149	3809	1496	3152	3887	3933	3657	3649	3435
ENSG00000114850	3132	2539	2844	2586	2510	2600	3410	2767	3079	2676	2558	2951	2617	3702	2469	2732	3137	2819	2622	2453
ENSG00000117399	4184	2593	3204	3590	4505	3592	3257	3094	3787	4670	3705	2594	2906	3773	4350	3693	3158	3133	3956	4670
ENSG00000204371	4273	2485	3181	3434	4643	3587	3096	2973	3536	4166	3347	2485	2882	2006	4187	3617	3097	2753	3800	4362
ENSG00000081154	3142	2712	3163	2758	2541	2832	3356	2718	3000	2892	2677	2794	2786	3736	2790	2778	3106	2849	2705	2644
ENSG00000179222	3388	2686	2860	2952	2697	2940	3409	2625	3219	2714	3114	2857	2691	3135	2782	3069	3415	2744	3003	2847
ENSG00000115758	3110	1153	1890	2795	3514	2427	1457	1671	2965	3554	2278	1084	1393	4341	3542	2527	1254	1530	3013	3365
ENSG00000152284	3334	2972	2872	2746	3241	2657	3835	3331	2591	2997	3330	3414	3220	1687	3085	3095	3722	3109	2902	3206
ENSG00000255302	3719	2336	3009	3261	3146	3133	2869	2731	3540	3425	2925	2185	2374	5734	3548	3049	2525	2634	3253	3426
ENSG00000135424	3674	3088	3047	2512	2368	3023	3852	3018	2480	2319	2984	2979	3000	1681	2557	3007	3349	3028	2394	2631
ENSG00000132646	4051	2094	2850	3497	3964	3378	2590	2798	3891	4412	3383	1963	2367	6805	4449	3224	2333	2467	3747	4180
ENSG00000114650	3852	2870	3067	2914	3289	3123	3492	2915	3033	3143	3231	2870	3055	3118	3281	3427	3488	2870	3065	3433
ENSG00000147224	4251	2740	3468	3722	3622	3706	3496	3411	4306	3661	3598	2733	2963	3888	3690	3753	3188	3232	3984	3548
ENSG00000110400	3954	2153	2600	3204	4393	3310	2570	2414	3565	3686	3252	2230	2473	1800	3999	3690	2471	2315	3627	4146
ENSG00000109929	3149	4143	3112	2792	2535	2682	5234	2905	3330	2790	2711	4601	3692	2718	2442	2854	5242	3633	2410	2352
ENSG00000188986	3509	2965	3091	2628	2830	2978	3455	3080	2756	2663	2873	2742	2979	3078	2870	3004	3334	3078	2793	2937
ENSG00000101150	2995	1848	2219	2344	3019	2613	2387	2196	2578	2972	2508	1931	2028	2766	2946	2426	2225	1966	2542	2809
ENSG00000074695	3038	4038	3669	2707	2026	2634	5039	3278	3076	1941	2643	4775	4067	1430	1951	2802	4947	4133	2543	1949
ENSG00000167491	3829	1854	2317	3097	4060	3343	2358	2703	3292	3710	3223	2005	2339	2011	3747	3572	2404	2183	3628	4246
ENSG00000059573	3676	3139	3356	3177	3247	3177	3959	3059	3447	3151	3187	3303	3251	2287	3363	3298	3797	3227	3194	3268
ENSG00000100811	3651	2368	3039	3240	3290	2996	2928	2915	3372	3254	3030	2434	2678	2642	3307	3176	2870	2645	3305	3301
ENSG00000131149	4059	2523	2846	3159	4041	3405	3098	2749	3444	3571	3315	2647	2886	1144	3825	3585	2740	2452	3524	3772
ENSG00000121644	3408	2541	2819	2806	2952	3029	3071	2595	3484	2786	2818	2907	2609	1663	2827	3168	2938	2554	2784	2954
ENSG00000136448	3844	2533	2762	3264	3566	3224	3181	2985	3425	3353	3261	2820	2753	1693	3382	3248	2887	2700	3398	3545
ENSG00000123505	4948	1762	3016	4157	5046	4250	2148	2576	4928	5298	3782	1860	2095	4356	5124	4042	1855	2320	4620	4885
ENSG00000103194	3629	2245	2537	3036	3815	3011	2760	2680	3440	3751	2974	2406	2408	2558	3613	3111	2663	2433	3335	3782
ENSG00000113712	3275	2760	2894	2461	2805	2774	3316	2841	2884	2727	2743	2759	2779	1608	2714	2930	3111	2832	2683	2763
ENSG00000165804	4074	3069	3204	3079	3614	3254	3595	3611	2845	3660	3315	2880	3280	2410	3742	3322	3813	3262	3410	3824
ENSG00000136758	3710	2571	2885	3131	3280	3138	3234	2818	3627	3191	3046	2829	2769	2702	3144	3260	3018	2746	3180	3196
ENSG00000116478	3474	2876	2953	2880	2595	2915	3973	2956	3149	2437	2927	2983	2969	2189	2496	2923	3542	3005	2632	2539
ENSG00000117335	3816	4236	4105	2799	2244	3391	4865	3506	3369	2215	3039	4475	3851	1996	2318	3182	4733	3944	2579	2363
ENSG00000154518	3593	2246	2804	2962	3481	3168	2835	2907	3241	3553	3206	2226	2346	6600	3568	3348	2742	2697	3457	3549
ENSG00000069956	3701	2893	3207	3246	3314	3116	3439	2985	3590	3085	2997	3070	2979	1659	3292	3298	3390	3030	3186	3106
ENSG00000109111	3310	2277	2156	2761	4008	2853	2678	2351	3084	3397	2677	2346	2458	1206	3521	3000	2446	2168	3097	3451
ENSG00000008394	4077	2889	3631	3799	3577	3584	3692	3631	4129	4235	3764	2863	3056	7194	3974	3522	3399	3460	3789	3922
ENSG00000119314	2982	2740	3107	2612	2517	2754	3304	2771	3192	2369	2627	3291	3084	1557	2350	2974	3295	3145	2637	2430
ENSG00000130821	2819	2087	1922	2337	2431	2294	2356	2196	2414	2285	2233	1950	1938	1976	2536	2481	2406	2018	2750	2394
ENSG00000176105	3157	2836	3397	2677	2192	2976	3731	3064	3071	2103	2780	3202	2967	1874	2102	3317	3358	3074	2593	1991
ENSG00000135052	3483	2394	3022	3137	3109	3140	2835	2838	3654	3008	2963	2501	2911	2484	3044	3171	2758	2779	3246	3016
ENSG00000167635	3447	2544	2931	3028	3330	3077	3270	2686	3624	3201	2842	2803	2698	2814	3351	3058	2878	2893	3095	3153
ENSG00000076003	4187	2165	3018	3621	4206	3612	2791	2786	4051	4262	3450	2258	2407	3395	4427	3576	2559	2482	3805	4202
ENSG00000183495	3732	2675	2912	2950	3484	3342	2983	2614	3309	2886	3084	2924	3098	947	3093	3585	2819	2461	3211	3245
ENSG00000111786	3491	2175	2828	2672	2935	2943	2888	2874	2925	2946	2833	2039	2462	3538	3263	2970	2664	2536	2849	3003
ENSG00000134644	3626	2461	2689	2967	3209	3283	3022	2631	3538	2942	2922	2851	2723	1928	2885	3298	2843	2611	3071	3001
ENSG00000152558	3059	3085	3113	2702	1768	2672	3860	3011	3205	1719	2647	3233	3195	1947	1527	2824	3913	3134	2544	1701
ENSG00000196187	4658	4099	2875	3121	2651	4028	4768	2723	3491	2389	3899	4002	2709	1474	2903	3947	4147	2501	3054	2973
ENSG00000132463	3543	2245	3006	2929	2981	2881	2883	2665	3325	3094	2902	2302	2436	3807	3278	2815	2736	2539	2920	3086
ENSG00000136014	4159	2653	3116	3825	4146	3751	3215	2761	4257	4072	3261	2911	2856	2068	4190	3661	3070	2817	3930	3984
ENSG00000160551	3226	2752	3079	2660	2790	2918	3253	2672	3445	2333	2670	3292	3029	998	2594	3298	3061	2581	2769	2599
ENSG00000114023	1942	3747	3265	1695	511	1664	5370	3142	1931	534	2157	3680	3027	2886	554	1980	4884	3631	1338	583
ENSG00000259956	3794	2024	2493	2967	3868	3317	2366	2542	3276	3385	3063	2026	2419	1686	3541	3382	2419	2229	3511	3595
ENSG00000213639	3157	2612	3202	2589	2402	2880	3222	2501	3164	2400	2546	2881	2812	3615	2366	2886	3038	2944	2655	2353
ENSG00000160007	3701	2238	2568	2998	3646	3139	2672	2489	3222	3023	2835	2454	2560	1339	3077	3255	2385	2352	3281	3334
ENSG00000101126	3589	2596	2925	2987	3375	2978	3146	2586	3623	3109	2679	2682	2823	1617	3456	3078	2930	2654	3370	3200
ENSG00000136485	3344	3040	3296	2997	2610	2813	3801	2951	3311	2355	2919	3311	3349	1231	2329	3118	3682	3129	2953	2589
ENSG00000161013	2824	2053	2331	2260	2454	2465	2510	2254	2336	2528	2530	1988	2049	2930	2781	2349	2376	2182	2281	2635
ENSG00000181588	3655	2327	2919	2566	2410	3028	2695	3086	2366	2468	3283	2157	2600	2338	2787	3016	3114	2551	2848	2800
ENSG00000145730	1843	1929	2063	1549	1482	1580	2328	1745	1660	1415	1700	2123	1939	866	1517	1767	2347	2009	1489	1316
ENSG00000168280	2937	2673	3011	2121	2117	2539	3200	2517	2514	1885	2437	2848	2809	1053	1933	2637	2847	2597	1961	1987
ENSG00000126602	3993	3434	3415	3026	3126	3191	4049	3484	3136	2958	3360	3275	3454	2181	3065	3280	3920	3358	3096	3085
ENSG00000198931	3479	2742	2732	2857	3203	2870	3679	3257	2948	3165	3404	2630	2625	5785	3442	2954	3281	3056	3123	3430
ENSG00000063660	2794	2044	2262	1865	2008	2366	2395	2336	1913	1838	2446	1892	1961	1246	1848	2531	2199	1952	1814	1933
ENSG00000089685	3867	2660	3404	3189	3434	3272	3331	3109	3341	3576	3371	2716	2898	4933	3583	3188	3207	2984	3355	3434
ENSG00000089248	3048	2340	2590	2710	2821	2536	3186	2770	2835	2833	2820	2376	2431	4014	2834	2762	2974	2792	2740	2816
ENSG00000134910	3266	2816	2494	2852	3017	2970	3436	2829	3306	2791	2829	2985	3049	1334	2598	3136	3363	2846	2925	2754
ENSG00000062485	3617	2752	2923	3123	3456	3092	3425	3020	3837	3246	3240	3014	2963	1965	3235	3397	3211	3056	3186	3249
ENSG00000184840	2879	2423	2629	2433	2639	2480	3274	2667	2458	2651	2565	2498	2411	3850	2675	2519	3099	2590	2659	2717
ENSG00000142102	3604	4188	3174	2503	1864	3034	5061	3376	2682	1710	3023	3892	3601	1558	2013	3059	4331	3514	2464	1882
ENSG00000135018	3656	2988	3118	3074	3087	3193	3560	3072	3592	2863	3170	3214	3102	2061	2989	3534	3497	2910	3268	2939
ENSG00000130811	3633	2517	2540	2669	3162	3261	3323	2973	3001	3236	3127	2415	2603	4218	3173	3109	3353	2676	2963	3495
ENSG00000112759	4322	2289	2481	3853	4481	3640	3083	2892	4307	4255	3803	2474	2638	3452	3904	3752	2989	2802	4535	4222
ENSG00000011405	3540	3218	3219	3087	3056	3132	3889	2934	3592	2750	2808	3742	3305	1205	2676	3363	3668	2985	3047	2679
ENSG00000221978	3613	2045	2415	2711	3242	3117	2657	2218	3003	3087	2708	1927	2057	2133	3491	2767	2258	1963	2805	3383
ENSG00000198467	3318	1984	2420	2708	3448	2853	2585	2424	2754	3578	2874	1837	1909	5992	3642	2709	2141	2279	2817	3487
ENSG00000124214	3396	2204	2674	2896	3270	2789	2825	2672	3270	3169	2895	2439	2458	2663	3263	2961	2642	2617	2999	3325
ENSG00000153827	3686	2061	2656	3156	4050	3318	2610	2242	3822	3449	2848	2321	2486	1839	3774	3268	2433	2137	3436	3889
ENSG00000182272	3740	2473	2780	2727	2965	3068	3007	2625	2468	3013	2908	2409	2462	3769	3482	2903	2924	2332	2896	3300
ENSG00000084733	3161	2550	3035	2642	2624	2910	3116	2676	2981	2562	2728	2707	2677	2310	2862	2885	3087	2774	2747	2717
ENSG00000115548	2462	3551	2984	1821	723	2008	4449	2713	2116	746	2351	4129	3219	868	786	2490	4127	3170	1711	741
ENSG00000104419	407	2080	1355	195	35	313	2600	1527	235	18	483	2396	1838	66	25	510	2731	1911	141	34
ENSG00000178980	3730	2703	3243	2974	2556	3259	3760	3320	3265	2960	3530	2636	2623	6464	3442	2946	3290	3073	3062	3108
ENSG00000196923	2637	1764	1604	1894	2324	2216	2157	1748	1887	2250	2416	1669	1647	1920	2278	2287	2098	1696	2073	2435
ENSG00000101337	2940	3164	2583	2413	2227	2448	3796	3035	2929	2046	2624	3350	3138	822	2007	2591	3680	3176	2515	2275
ENSG00000108055	3378	2204	2919	2953	3079	2884	2781	2446	3461	3032	2651	2503	2598	2484	3057	2948	2559	2474	3059	3107
ENSG00000163872	2733	3360	3067	2299	2084	2301	4106	2868	2670	1846	2408	3803	3541	1010	1971	2755	3920	3199	2290	1917
ENSG00000244462	4068	1895	2829	3431	3956	3303	2282	2507	3967	3830	3109	1934	2260	2626	3876	3420	2143	2185	3621	3921
ENSG00000070614	3661	1668	2089	2878	3768	2963	1877	2161	3231	3141	2833	1612	1989	1002	3412	3193	1711	1765	3338	3530
ENSG00000148700	2568	2938	2887	2085	1619	2160	3348	2713	2387	1559	2169	2953	2864	1542	1552	2461	3243	2894	1962	1604
ENSG00000163527	3793	2682	3174	3184	3349	3250	3288	2895	3741	3131	3080	2775	2835	2143	3153	3206	3135	2905	3362	3157
ENSG00000109113	3455	2084	2537	2840	3496	2857	2736	2534	2931	3513	2862	1939	2079	4993	3690	2666	2626	2298	2943	3730
ENSG00000103275	3155	2133	2316	2648	2926	2827	2841	2594	2692	2822	2674	1945	2194	3781	2920	2621	2625	2446	2670	2734
ENSG00000011009	3659	1922	2299	2933	3341	2992	2269	2374	2971	3315	3088	1833	2022	4524	3365	2845	2257	2125	3298	3501
ENSG00000130309	2795	3422	3105	2380	1838	2615	4139	2849	2510	1604	2524	3572	3413	1269	1718	2656	4032	3326	2290	1903
ENSG00000164300	2216	3290	3457	1847	1468	2139	4394	2833	2224	1118	2073	4231	3758	939	1314	2508	4283	3526	1608	1293
ENSG00000008018	3211	2390	2656	2738	2816	2783	3053	2582	2949	3074	2813	2116	2134	6462	2938	2657	2763	2567	2831	2897
ENSG00000125505	3031	2523	2512	2376	2574	2429	3041	2661	2439	2472	2739	2430	2551	1645	2567	2711	2978	2534	2649	2734
ENSG00000136813	3677	2165	2837	3002	4270	3223	2685	2492	3604	3768	2923	2323	2449	1769	4004	3326	2240	2425	3326	4000
ENSG00000088205	3731	2038	2897	3243	3459	3175	2700	2695	3869	3481	3126	2168	2218	2792	3554	3173	2278	2424	3438	3331
ENSG00000175931	3137	2712	2819	2570	2898	2803	3130	2760	2902	2670	2872	2643	2807	1260	2793	2886	2844	2720	2635	2804
ENSG00000197119	3394	3093	2916	2282	2591	2763	3720	2955	2422	2424	2857	3170	3012	1638	2627	2786	3483	2836	2412	2603
ENSG00000204304	3566	2853	2436	2896	2699	2978	3580	2993	3511	2314	3154	2959	3075	1391	2051	3338	3398	2919	3228	2585
ENSG00000133835	3948	3003	3497	3349	3447	3575	3787	3157	3961	3352	3239	3198	3266	2635	3347	3386	3588	3426	3526	3460
ENSG00000105221	3385	2605	2577	2751	3311	3078	3139	2786	2873	2841	2837	2650	2688	1388	2915	2972	2877	2712	2946	2960
ENSG00000160209	2921	2563	2762	2385	2007	2527	3299	2711	2364	1772	2493	2596	2740	2552	1947	2670	3244	2708	2133	2010
ENSG00000136699	3654	2041	2228	2931	3925	2971	2390	2410	3246	3630	3173	2098	2203	1429	3673	3005	2247	2021	3440	4089
ENSG00000155229	3181	3461	3262	2603	2246	2708	4139	3183	2698	2122	2753	3789	3350	1806	2232	2920	4003	3339	2635	2354
ENSG00000159131	4266	2364	3188	3474	3551	3650	2864	3111	3951	3500	3539	2440	2628	2558	3604	3458	2659	2638	3486	3552
ENSG00000147872	878	2083	1714	797	440	769	2695	1732	973	456	904	2289	1750	803	435	881	2524	1912	772	450
ENSG00000141985	3466	2259	2386	2842	3446	2983	2554	2603	2873	3322	3252	2014	2261	2086	3200	3013	2541	2356	3188	3569
ENSG00000134779	3083	2417	2327	2688	2650	2625	2965	2477	3016	2735	2808	2659	2378	1661	2677	2635	2872	2645	2796	2741
ENSG00000141503	3227	3077	2690	2478	2486	2751	3394	2652	2476	2349	2691	3002	2697	862	2525	2754	3253	2652	2526	2612
ENSG00000113575	3590	2064	2813	3154	3382	3180	2331	2297	3564	3662	2855	2047	2050	4463	3737	2809	2236	2337	3235	3361
ENSG00000117906	3365	2507	3211	3032	3302	3111	3182	2908	3330	3524	2920	2531	2507	5117	3764	2882	3052	3045	2989	3305
ENSG00000072364	2928	2695	2892	2454	2300	2635	3263	2499	2902	1946	2429	3226	2910	724	2041	2902	3054	2660	2332	2057
ENSG00000066044	3661	2326	2884	3057	3254	3168	3156	2843	3471	3240	3141	2478	2758	3209	3163	3084	3036	2872	3104	3256
ENSG00000110107	3463	1712	2160	3123	3957	3054	2143	2272	3266	3904	2894	1733	1812	2614	3663	3036	1986	2097	3468	3978
ENSG00000138443	3294	3192	3292	2667	2147	2583	3822	2955	3149	2034	2703	3746	3615	1573	2055	3046	3794	3408	2615	2014
ENSG00000107438	2352	2434	2247	1730	1738	1883	3164	2365	1888	1771	2179	2549	2385	2007	1902	2139	3031	2510	1812	1825
ENSG00000092964	2945	1849	2344	2208	3074	2769	2420	2164	2849	2607	2366	2164	2013	3258	2480	2774	2442	1962	2473	2951
ENSG00000165678	2758	1944	2467	2501	2556	2498	2634	2339	2836	2619	2403	2039	2149	2841	2534	2454	2355	2272	2376	2469
ENSG00000169567	3064	2083	2140	2634	2884	2712	2919	2498	2906	3246	2786	2019	2164	5369	2866	2645	2782	2472	2814	3108
ENSG00000140612	3176	2398	2748	2667	2484	2872	3214	2790	3077	2898	2820	2394	2344	4911	2804	2718	2966	2715	2889	2643
ENSG00000183207	3585	2651	2799	2654	2726	3070	3427	3096	2885	2832	2993	2644	2688	4033	2818	2863	3110	2885	2655	2849
ENSG00000136938	2648	2750	3133	2419	1333	2149	3755	2891	2626	1321	2483	2927	2959	3973	1414	2356	3232	3189	2103	1424
ENSG00000163558	3290	2855	3229	2693	2218	2927	3540	2915	3056	2221	2788	3120	3094	1623	2237	3118	3394	3110	2579	2148
ENSG00000033867	3066	3211	3871	2344	1400	2855	3860	3149	2830	1308	2601	3813	3573	1173	1434	3209	3760	3249	2196	1338
ENSG00000099956	3522	2549	2725	2760	3179	2905	3087	2801	2935	3315	2988	2414	2767	2950	3248	3022	3082	2843	3107	3259
ENSG00000118046	3510	2614	2703	2466	2814	2582	2963	2853	2422	2844	2768	2366	2372	3365	3122	2851	2847	2676	2618	2962
ENSG00000169679	3608	2804	2821	3010	3313	3181	3509	2788	3612	3274	3059	2965	2913	2180	3255	3126	3259	2922	3225	3164
ENSG00000174938	3179	3053	2888	2622	2001	2665	3795	2962	2533	2094	2958	3184	3192	1717	2066	2913	3670	3143	2557	2084
ENSG00000115216	3075	2097	2257	2538	2952	2597	2606	2356	2952	2936	2643	2202	2282	2215	2941	2735	2462	2248	2891	3109
ENSG00000100888	3718	1947	2486	2982	4119	3308	2432	2338	3699	3219	2800	2197	2401	960	3813	3400	2163	2094	3498	3817
ENSG00000095787	3252	2686	2460	2667	2797	2557	3056	2649	3175	2860	2865	2923	2704	1585	2642	3026	2930	2671	2853	2704
ENSG00000149100	3434	2267	3120	2975	2967	2980	2919	2611	3144	3106	3029	2449	2433	5357	3184	2818	2631	2714	3038	2945
ENSG00000169032	2515	3008	3267	2088	1381	2066	3615	3078	2369	1273	2618	3302	3274	1922	1407	2383	3895	3229	1993	1354
ENSG00000111144	3008	2988	3024	2591	2383	2582	3500	2988	2903	2289	2725	3027	2864	3202	2255	2672	3475	2926	2446	2387
ENSG00000131653	3565	2764	2984	2757	3021	2916	3470	3040	2857	2920	3191	2764	2932	1819	3052	3049	3445	2914	2901	3205
ENSG00000087077	3018	2492	2482	2212	2945	2544	3109	2593	2262	3120	2592	2459	2407	3369	3086	2488	2921	2640	2492	3098
ENSG00000079785	3409	1957	2538	3029	3172	3002	2191	2249	3314	3172	2714	1923	1964	3621	3522	2972	2002	2036	3178	3238
ENSG00000130227	3781	2696	2795	3036	3287	2927	3040	2858	3612	3040	3018	2652	2932	1411	3024	3246	3005	2910	3330	3238
ENSG00000090273	3669	1741	2610	3139	3235	3147	2292	2585	3413	3381	2954	1664	2075	5027	3339	3114	2012	2358	3451	3580
ENSG00000100804	3515	1953	2410	2864	3628	2905	2586	2548	2935	3594	2916	1963	2230	5624	3677	2782	2368	2374	2956	3639
ENSG00000122861	1094	2059	1966	490	254	885	2472	1749	579	249	1283	2144	1787	413	240	1147	2512	1912	369	283
ENSG00000103335	3363	2352	2575	2451	2874	2921	2645	2475	2509	2374	2960	2319	2671	1130	2763	2968	2523	2170	2601	2774
ENSG00000158710	1472	1768	1822	1091	956	1176	2322	1770	1163	980	1315	1802	1772	1001	1037	1423	2083	1981	1024	1045
ENSG00000101972	3115	2642	2775	2669	3107	2770	3193	2510	3200	2854	2593	3110	2877	1721	3036	2820	3163	2747	2793	2770
ENSG00000169727	3887	2081	2463	2880	3366	3093	2731	2543	2978	3529	3273	2108	2270	3144	3498	3142	2560	2299	3227	3530
ENSG00000106244	3477	2150	2574	2902	2896	2838	2979	3025	2910	2939	3022	2148	2474	3127	2766	3154	2692	2770	3069	3047
ENSG00000148843	3681	1769	2573	3037	4256	3364	2192	2333	3583	3597	2911	1886	2150	1497	3864	3205	1843	1943	3457	4053
ENSG00000197879	2661	2530	2404	1991	1828	2198	3127	2628	2213	1576	2457	2693	2777	712	1709	2692	2952	2670	2190	1786
ENSG00000122203	2566	2380	2414	2148	1962	2334	2993	2477	2435	1813	2298	2521	2538	1448	1744	2372	2928	2360	2263	1852
ENSG00000120948	3666	1844	2865	3194	3359	3152	2395	2417	3757	3567	2960	1955	2207	4810	3465	3064	2134	2366	3341	3376
ENSG00000104805	2906	2579	2480	2466	2438	2474	3173	2712	2784	2261	2550	2511	2683	2094	2289	2650	3166	2845	2560	2444
ENSG00000087088	2733	2188	2087	2108	2649	2511	2808	2382	2236	2672	2551	2033	2159	4159	2643	2474	2547	2361	2402	2735
ENSG00000116030	3453	2135	2685	2822	2773	2823	2901	2574	3276	3098	2922	2065	2389	4489	2857	2843	2505	2532	2992	2859
ENSG00000107223	2838	1775	1908	2229	2686	2422	2558	2418	2476	2689	2590	1696	1949	5068	2471	2314	2307	2160	2556	2762
ENSG00000175334	3526	2472	2904	2930	2746	2839	3260	2914	2925	3201	3146	2398	2449	5382	3198	2852	3043	2781	3028	3154
ENSG00000197747	1229	2271	1554	923	740	962	3329	1944	1096	794	1413	2262	1887	1452	680	1449	2993	2144	820	814
ENSG00000166851	3601	2552	2671	2958	3620	2880	3196	2841	3019	3461	3231	2803	2885	2503	3434	3097	3269	2944	3257	3688
ENSG00000163516	2472	4190	3457	1917	843	2208	5232	3508	2036	757	2513	4279	3643	1322	807	2467	4679	3640	1680	839
ENSG00000105887	3218	2317	2730	2762	2718	2717	2732	2568	3375	2542	2712	2465	2650	1595	2669	2959	2666	2481	2678	2618
ENSG00000122591	3614	2779	2990	2897	2980	3153	3523	2649	3400	2845	2886	3268	2717	1850	2978	3131	3269	2643	2851	2841
ENSG00000177885	3068	2455	2798	2622	2585	2611	3094	2635	2736	2503	2573	2418	2537	2095	2611	2848	2935	2613	2646	2453
ENSG00000168159	2570	1826	2418	1908	1990	1862	2304	2303	2025	1945	2297	1642	1664	2338	2113	1898	2028	2048	2096	1904
ENSG00000095319	3802	2250	2369	3166	4054	3177	2569	2479	3542	3693	3039	2205	2360	1156	3798	3241	2222	2327	3441	3931
ENSG00000088986	3097	1590	2019	2532	3002	2710	2139	2188	2740	3462	2716	1546	1723	5968	3178	2526	1910	1898	2772	3111
ENSG00000175832	3404	2577	2325	2790	3484	2776	3123	2707	3164	3124	2999	2534	2527	3181	3207	2948	2876	2699	3072	3480
ENSG00000136381	3350	2801	3224	3002	3004	3027	3212	2685	3553	2661	2783	2904	3019	1568	2930	3091	3142	2817	2957	2916
ENSG00000117868	1877	3143	2571	1233	908	1662	3869	2605	1510	833	1770	3620	2918	567	826	1902	3884	2871	1127	876
ENSG00000114019	1411	1987	1805	819	673	1037	2247	1816	892	615	1344	2111	2074	352	654	1325	2218	1923	830	717
ENSG00000116670	3060	2091	2329	2572	3175	2501	3011	2532	2658	3255	2751	2280	2311	4501	3167	2537	2809	2355	2862	3134
ENSG00000198589	3453	2930	3182	2861	2480	3033	3334	2960	3523	1972	2809	3261	3339	934	2379	3253	3161	3026	3000	2183
ENSG00000113558	3069	2090	2683	2727	2691	2410	2826	2421	3009	3111	2736	2148	2206	5759	3033	2559	2602	2529	2646	2747
ENSG00000111667	3561	2515	2755	2864	3594	2955	3048	2753	2957	3158	3057	2546	2558	3063	3307	2919	2850	2656	3186	3205
ENSG00000167670	3613	2076	2641	2916	3374	2892	2458	2567	3161	3131	2984	2059	2341	2724	3275	2906	2364	2281	3117	3346
ENSG00000149269	3545	3290	3384	2902	3000	3085	4344	3155	3386	2766	2798	3739	3317	2249	3053	3172	3872	3414	2964	2854
ENSG00000179950	3753	1862	2259	2802	3859	3063	2302	2338	2973	3761	3087	1723	1948	4131	3837	2937	2137	2131	3177	4144
ENSG00000162551	3225	2907	2680	2647	2683	2647	3622	3014	2881	2612	2890	2752	2948	1900	2590	3029	3390	2996	2932	2826
ENSG00000116962	2937	3141	2952	2133	1282	2391	3577	3040	2645	1018	2582	3297	3350	655	1247	2769	3334	3013	2075	1228
ENSG00000183431	3726	1845	2627	3215	3521	3102	2568	2530	3769	3732	2985	1823	2235	3550	3662	2875	2075	2407	3400	3638
ENSG00000137331	1662	2741	2154	1401	543	1357	3440	2167	1341	624	1778	2707	2180	2140	659	1750	3659	2318	1412	701
ENSG00000123908	3358	2575	2922	2802	3087	3069	3179	2684	3257	2352	2699	2850	3002	1199	2600	3316	2815	2516	2854	2721
ENSG00000198793	4127	2242	2819	3313	4027	3564	2780	2804	3794	3375	3351	2456	2777	870	3513	3804	2368	2457	3784	3649
ENSG00000137497	2819	2477	2331	2109	2685	2342	2862	2262	2333	2310	2269	2527	2553	880	2330	2456	2673	2328	2419	2537
ENSG00000066777	3185	2696	2908	2610	2823	2733	3196	2498	3098	2585	2617	2969	2896	1270	2637	2826	3220	2688	2725	2790
ENSG00000064419	3610	2527	2831	2949	3305	2966	3272	2646	3548	2977	2904	2767	2904	794	2979	3191	2921	2788	3225	2971
ENSG00000079819	3333	2960	3127	2948	2399	2815	3733	2864	3339	2119	3104	3366	3008	1052	2322	3167	3366	2979	2991	2373
ENSG00000135390	2770	2706	2738	2455	2238	2290	3910	3155	2689	2431	2875	2610	2758	5152	2422	2538	3542	3260	2764	2435
ENSG00000092758	2531	3589	3185	1601	1321	2234	4454	3035	1565	1137	2325	3196	3073	1546	1460	2256	3874	3274	1438	1447
ENSG00000089737	3752	2417	3007	3134	3556	3212	3024	2797	3506	3166	3198	2695	2567	1929	3407	3408	2791	2881	3418	3365
ENSG00000083444	2340	2653	2375	1917	1563	1986	3256	2475	2030	1513	2137	2668	2706	1175	1518	2144	3177	2561	1956	1568
ENSG00000055163	2779	2122	2306	2263	2439	2251	2702	2479	2711	2156	2426	2357	2608	1087	2185	2813	2549	2272	2328	2330
ENSG00000160075	3328	1972	2539	2865	3091	2778	2569	2767	3172	3167	2950	1970	2209	4022	3208	2952	2646	2427	2959	3178
ENSG00000168710	3413	3007	3081	2573	2770	2826	3573	3083	3225	2272	2939	3047	3287	1330	2438	3136	3370	3097	2780	2379
ENSG00000167657	2154	2790	2034	1433	1607	1881	3148	2175	1452	1811	2059	2505	2291	2579	1729	2035	3290	2187	1463	1815
ENSG00000173674	3360	1836	2763	2996	3552	2877	2314	2249	3463	3642	2731	1932	2107	3891	3652	2933	2150	2222	3055	3443
ENSG00000112787	3817	1807	2221	2863	4177	3189	1928	2559	2554	4218	3247	1637	1977	2636	4634	2988	2035	1932	3262	4573
ENSG00000100029	3304	2041	2556	2726	3408	2839	2425	2365	2905	3303	2768	2088	2100	4148	3256	2842	2400	2295	3092	3472
ENSG00000127946	3804	2191	2602	3204	3750	3370	2759	2773	3746	3291	2961	2397	2679	853	3201	3650	2289	2297	3451	3562
ENSG00000068878	3578	2080	2776	3068	3148	3237	2501	2426	3648	2838	2859	2100	2433	1601	3010	3247	2255	2217	3159	3156
ENSG00000132361	4004	1814	2147	2923	4367	3341	2059	2191	3282	3813	3163	1610	2051	2285	4169	3151	1980	1869	3567	4229
ENSG00000173821	2799	2956	2654	2132	2003	2423	3497	2436	2549	1506	2273	3414	2711	386	1727	2895	2791	2192	2101	1805
ENSG00000130939	3290	2736	2933	2840	3146	2897	3223	2707	3216	2760	2788	3027	2982	1011	2899	3079	3032	2686	3071	2966
ENSG00000125755	3726	2734	2779	2837	3204	2938	3325	2916	2931	2833	2951	2663	2753	2950	2925	3104	3078	2631	3100	2945
ENSG00000070413	3341	1617	2221	2739	3370	2847	1988	2213	2780	3128	2840	1695	2013	1884	3261	2851	1873	1977	2892	3254
ENSG00000112697	2532	2460	2722	2142	2047	2198	3017	2318	2406	1996	2107	2783	2534	1560	1964	2391	2898	2592	1832	2044
ENSG00000090530	1960	2751	2472	1430	543	1675	3334	2300	1680	550	1922	3096	2521	831	554	2089	3444	2462	1295	492
ENSG00000099889	3026	2549	2420	2124	2381	2586	2767	2173	2120	2224	2287	2247	2124	1928	2491	2440	2629	2055	2065	2414
ENSG00000111142	3303	2271	3018	2867	2861	2710	2753	2534	3218	2977	2552	2508	2501	3814	3089	2673	2576	2638	2980	2811
ENSG00000165802	3272	2383	2474	2430	2752	2557	2698	2453	2495	2602	2804	2199	2383	1693	2746	2738	2647	2398	2478	2954
ENSG00000132153	3693	2116	2476	2814	3872	3098	2620	2552	3062	3730	2983	2067	2408	2649	3521	3110	2483	2350	3272	3826
ENSG00000127511	2787	2277	2060	1879	2601	2208	2625	2144	2174	2302	2208	2140	2217	937	2462	2347	2415	2078	2070	2501
ENSG00000112249	3057	2123	2561	2557	2762	2805	2505	2103	3015	2467	2450	2371	2331	1579	2773	2858	2489	2172	2608	2794
ENSG00000138385	3673	1848	2709	3240	3430	3018	2393	2358	3642	3580	3041	2091	2162	4178	3589	3073	2124	2306	3269	3607
ENSG00000047315	3473	2119	2959	3111	3160	3071	2756	2580	3693	3024	2909	2308	2378	1846	3177	3063	2331	2341	3122	3049
ENSG00000084463	3424	2460	2520	2928	3078	2745	2944	2657	3178	3051	3015	2421	2545	2009	2833	2949	2837	2586	3067	2980
ENSG00000159352	2923	2057	2499	2561	2631	2637	2762	2471	2805	2780	2611	1982	2025	4910	2930	2532	2505	2314	2618	2843
ENSG00000077312	3226	3221	2902	2747	2472	2684	4133	3284	2977	2588	3273	3169	3138	3559	2430	3039	3937	3477	2976	2656
ENSG00000101335	2759	1677	1801	2205	2581	2389	2247	1849	2251	2691	2601	1577	1675	2929	2578	2621	2029	1745	2306	2888
ENSG00000069998	2612	3206	3106	2172	1720	2323	4008	2929	2257	1685	2514	3102	3009	3064	1849	2403	3926	3125	2168	1886
ENSG00000154639	2827	2593	2647	2306	2429	2547	3168	2332	2822	2351	2300	2833	2892	2529	2218	2718	3167	2646	2096	2317
ENSG00000173894	3349	2113	2554	2744	3199	2848	2440	2487	3109	2858	2787	2005	2349	1947	3040	2791	2445	2266	3055	3148
ENSG00000131238	3120	2374	2597	2817	2923	2661	3012	2700	3273	2741	2765	2574	2601	2507	2649	2680	2905	2685	2824	2825
ENSG00000141867	3210	2248	2022	2634	3241	2698	2573	2131	2760	2646	2542	2406	2392	1116	2511	3092	2654	2125	2702	2991
ENSG00000148396	3597	2104	2185	2694	3615	2974	2419	2001	3072	3024	2706	2108	2184	951	3297	2953	2179	1959	2999	3409
ENSG00000120992	2958	2319	2836	2518	2479	2724	2837	2459	2880	2583	2495	2463	2610	3151	2506	2717	2786	2688	2450	2415
ENSG00000162909	1352	1650	1362	1046	744	1160	1881	1325	1081	740	1313	1629	1466	833	816	1329	1850	1462	971	792
ENSG00000163655	3638	2405	2866	3092	2942	3096	3065	2681	3543	2824	2953	2440	2712	2788	2836	3130	2777	2737	3192	2867
ENSG00000006118	3789	1918	2238	2608	3271	3122	2261	2138	2508	3054	2815	1730	1996	2607	3320	2707	2133	1985	3180	3168
ENSG00000172795	3123	2602	3285	2582	2411	2925	3575	2699	3081	2273	2528	2893	2817	3174	2295	2971	3316	2724	2394	2335
ENSG00000104413	2984	2490	2378	2485	3378	2805	3022	2449	3027	3177	2625	2721	2729	2205	2952	2705	3013	2611	2730	3098
ENSG00000167693	2875	2045	2298	2109	2244	2260	2654	2457	2335	2001	2449	2077	2172	1748	2182	2410	2506	2274	2313	2256
ENSG00000184432	3190	2819	2836	2762	2556	2596	3495	2429	3133	2412	2630	3037	2774	2259	2597	2762	3120	2621	2893	2504
ENSG00000196323	2964	2410	2700	2234	2440	2712	2898	2239	2679	2305	2291	2773	2486	1682	2284	2741	2975	2437	2254	2347
ENSG00000104960	3556	2451	2524	2676	3095	2437	2810	2569	2562	2983	3188	2279	2238	1850	3114	2773	2615	2283	2903	3164
ENSG00000009954	3437	1865	2572	3040	3579	2973	2072	2314	3442	3124	2714	1870	2272	1015	3486	3160	2013	2051	3267	3462
ENSG00000141551	3377	1807	2231	2476	3128	2679	2182	2132	2672	3087	2541	1852	1948	2473	3206	2679	2133	1942	2776	3133
ENSG00000140632	3699	2015	2436	3009	3597	3032	2525	2560	3480	3236	3097	1883	2291	1512	3456	3082	2279	2310	3265	3598
ENSG00000179889	3615	2604	2834	2900	2982	2968	3234	2889	3336	2957	2892	2715	2772	1924	3219	2997	3071	2797	3023	2874
ENSG00000139842	3359	2121	2589	2834	3141	2878	2552	2304	3186	3050	2753	2068	2179	2478	3219	2772	2430	2196	2963	3076
ENSG00000146223	3114	1742	2297	2893	3223	2547	2260	2024	3190	2932	2554	1899	1997	2658	3177	2819	1791	2100	2991	3164
ENSG00000112658	3344	2117	2364	2638	3441	2912	2540	2555	2707	3175	2917	2168	2392	1830	3048	3115	2356	2247	2970	3077
ENSG00000010404	1450	2045	1688	961	616	1069	2312	1500	1112	711	1216	2162	1792	543	670	1415	2312	1659	863	769
ENSG00000276293	3301	2209	2526	2734	3107	2684	2722	2318	3101	2787	2791	2232	2339	1290	2854	2858	2444	2319	2802	2930
ENSG00000114739	2765	2427	2881	2562	2428	2669	3145	2487	2911	2048	2286	2617	2827	1446	2373	2751	2842	2575	2296	2171
ENSG00000100280	3636	2311	2717	2916	3302	3028	2828	2629	2987	3126	2914	2299	2567	2571	3224	3058	2641	2524	3048	3132
ENSG00000165283	3169	2197	2551	2704	2702	2700	2727	2727	2847	2818	2867	2215	2233	3826	2906	2525	2708	2436	2800	2682
ENSG00000041357	3610	1906	2616	3082	3071	3103	2629	2510	3503	3267	3004	1869	1978	6129	3222	2860	2114	2328	3230	3050
ENSG00000116871	3025	1874	2180	2219	2076	2472	2271	2331	2290	1864	2546	1808	2036	1763	1986	2609	2137	1879	2423	2087
ENSG00000090006	2811	4080	3437	1968	1289	2348	4713	3338	2093	1146	2621	3640	3931	1737	1250	2517	4693	3563	1917	1345
ENSG00000104765	1958	2634	2606	1839	656	1696	3449	2500	2114	681	2060	2949	2728	1606	556	2129	3272	2811	1569	619
ENSG00000157216	3161	1781	1697	2675	3267	2679	2206	2189	3062	3263	2905	1878	1997	1774	2724	2768	2048	2002	3028	3177
ENSG00000077232	3098	2148	2761	2728	2748	2928	2690	2477	3379	2769	2655	2393	2444	1921	2685	2973	2465	2480	2835	2765
ENSG00000157227	3039	1683	2011	2492	2460	2645	1847	2191	2599	2209	2425	1558	1795	2357	2449	2610	1894	1865	2591	2378
ENSG00000153046	2345	2385	2414	1761	1530	2043	3023	2316	2000	1486	2061	2679	2483	1502	1562	2090	3086	2442	1749	1481
ENSG00000004059	2957	2286	2482	2170	2315	2222	2931	2363	2358	2353	2636	2250	2191	4684	2394	2421	2997	2285	2410	2253
ENSG00000196781	3147	2032	2351	2510	3254	2683	2349	2277	2602	3117	2749	2127	2223	2019	3432	2732	2590	2008	2768	3317
ENSG00000108349	3199	2578	2628	2641	3231	2639	3309	2528	2998	2987	2511	2949	2617	1565	2889	2727	3016	2804	2646	2920
ENSG00000213741	2434	2031	2471	1600	1920	2430	3537	3358	1880	2281	2303	1929	2044	6507	2407	1918	3302	3378	1926	2127
ENSG00000152102	3078	2115	2502	2558	2786	2724	2619	2357	2981	2637	2509	2393	2374	1485	2777	2710	2648	2271	2836	2727
ENSG00000101294	3314	2003	1712	2432	3171	2717	2420	2056	2770	3061	2865	1996	1911	2205	2672	2712	2309	2021	3015	3186
ENSG00000119669	3486	2109	2941	2784	2765	2818	2603	2814	2665	2632	3227	2222	2596	2011	2896	3119	2809	2403	2823	3057
ENSG00000078808	2955	2170	2407	2363	2830	2476	2580	2416	2357	2967	2527	2119	2119	3396	2940	2378	2573	2248	2542	3067
ENSG00000178913	3185	2154	2762	2753	2924	2860	2882	2411	2919	3001	2813	2168	2295	2986	3119	2675	2610	2403	2730	2939
ENSG00000196821	2927	2297	2742	2658	2406	2442	2829	2550	2972	2250	2468	2503	2446	1447	2245	2740	2702	2552	2637	2402
ENSG00000139726	2936	1947	2571	2395	2679	2512	2610	2276	2683	2564	2351	2242	2093	3387	2696	2440	2401	2299	2381	2528
ENSG00000138834	2817	2926	2411	1739	1886	2258	3327	2486	1759	1687	2304	2907	2769	798	1856	2258	3213	2488	1763	1834
ENSG00000170522	3789	2339	2903	3235	3717	3233	3102	2757	3837	3520	3108	2573	2647	2036	3321	3360	2718	2673	3432	3494
ENSG00000131459	2888	2509	2479	2204	2164	2419	2977	2629	2538	2068	2599	2600	2488	924	2030	2698	2836	2557	2152	2144
ENSG00000140264	2912	2609	2433	2291	2286	2205	3148	2614	2296	2642	2772	2350	2163	6487	2716	2348	3051	2550	2401	2619
ENSG00000213281	2765	2158	2500	2405	2184	2441	2662	2171	2779	2256	2257	2312	2360	2434	2163	2501	2576	2263	2410	2088
ENSG00000107816	3115	2291	2698	2575	2796	2728	2884	2750	2542	2554	2664	2054	2451	1997	2680	2680	2583	2529	2688	2825
ENSG00000185201	2512	3643	2999	2598	1567	2278	4807	3750	2862	1707	2940	3618	3571	3270	1517	2414	4795	3977	2606	1736
ENSG00000011201	3057	1569	2165	2656	3247	2723	1970	2081	3261	3184	2504	1871	2017	1724	3046	2638	2081	1908	2853	3230
ENSG00000233927	2252	1715	1981	1465	2042	2425	3388	3422	1428	2178	2261	1907	2342	4861	2185	2206	3078	2988	1790	2291
ENSG00000106211	2091	2074	2071	1742	1279	1822	2774	2465	1604	1411	2334	1951	2190	4014	1525	1885	2878	2382	1807	1532
ENSG00000133818	2650	2188	2473	2028	2170	2233	2664	2453	2281	2199	2251	2318	2288	2438	2327	2228	2626	2469	2017	2200
ENSG00000105835	2726	3196	3107	2418	1885	2304	3936	2893	2976	1868	2475	3644	3068	2026	1813	2600	3731	3294	2329	1739
ENSG00000198961	2343	3426	3147	2127	1660	2129	4116	2618	2470	1477	2027	4016	3274	1204	1672	2300	3941	3279	1893	1522
ENSG00000113387	3205	2022	3022	2763	2796	2751	2576	2500	2991	3101	2777	1918	2092	6133	3300	2760	2248	2417	2905	2806
ENSG00000140553	2860	2479	2547	2380	2475	2373	3022	2314	2430	2286	2404	2340	2436	2432	2430	2478	2761	2339	2293	2481
ENSG00000168374	2728	2068	2240	2425	2627	2447	2683	2310	2811	2751	2564	2210	2012	3174	2604	2396	2432	2234	2413	2584
ENSG00000164091	3522	1672	2151	3114	3429	2791	2097	2153	3346	3341	2932	1826	1985	1296	3418	2818	1887	2073	3404	3439
ENSG00000105063	3176	2172	2494	2606	3319	2793	2412	2398	2731	2936	2673	2041	2356	1275	3176	2821	2312	2119	2824	3120
ENSG00000167770	3190	1985	1911	2508	3412	2672	2665	2357	2836	3379	2906	1844	2168	3821	3070	2680	2456	2180	2957	3368
ENSG00000158941	3720	2014	2486	2807	3692	3056	2498	2347	3063	3265	2876	1974	2175	2514	3333	3037	2363	2088	3248	3496
ENSG00000073111	3379	2059	2395	2799	3578	2879	2324	2332	3198	3352	2640	2013	2375	1245	3590	2682	2197	2131	3238	3385
ENSG00000106683	3082	2372	2695	2611	2498	2572	2685	2801	2522	2194	2769	2354	2704	1069	2412	2865	3006	2738	2601	2416
ENSG00000056097	3076	2589	2691	2581	2813	2666	2976	2386	3035	2733	2527	2824	2788	1589	2742	2818	3004	2579	2663	2779
ENSG00000147676	3009	2876	3393	2476	1898	2515	3373	2991	2804	2001	2583	2843	3150	2604	2085	2715	3321	3221	2395	2066
ENSG00000144730	2953	2367	2810	2523	2191	2621	3100	2525	3078	1892	2574	2805	2949	1368	2043	2984	2798	2576	2647	1895
ENSG00000072310	4111	2126	2435	2954	3810	3353	2573	2569	3034	3720	3296	1972	2131	3223	3748	3292	2457	2219	3313	3955
ENSG00000158769	2438	2633	2573	2216	2131	2050	3316	2456	2488	2256	2192	2995	2666	2832	2238	2243	3055	2831	2157	2212
ENSG00000273749	3080	2422	2617	2407	2357	2533	2920	2498	2803	2304	2545	2560	2648	1537	2273	2676	2727	2474	2564	2329
ENSG00000104969	3243	1852	2277	2510	3302	2722	2363	2242	2642	3324	2847	1874	2067	3428	3372	2656	2211	2031	2922	3435
ENSG00000151718	3103	2869	3282	2464	2344	2882	3328	2740	2911	2027	2672	3099	3080	960	2224	3000	3198	2789	2427	2213
ENSG00000181090	3598	2151	2358	2798	3526	3067	2432	2538	3033	3553	2926	2161	2442	2171	3501	3035	2366	2168	3180	3730
ENSG00000203879	2838	2568	2508	2132	2154	2328	3233	2515	2279	2139	2486	2840	2533	2042	2070	2435	3124	2600	2169	2183
ENSG00000151208	3372	1983	2215	2593	3327	2593	2285	2109	2771	2832	2574	2076	2063	167	3151	2990	2152	1870	2935	3182
ENSG00000131508	2674	2232	2187	2077	2447	2476	2482	2405	2318	2427	2462	2232	2349	2961	2297	2350	2777	2316	2380	2597
ENSG00000107854	3209	2423	2889	2676	2617	2872	2764	2511	3231	2499	2512	2837	2772	1147	2474	2885	2798	2563	2737	2687
ENSG00000030066	3661	2023	2607	3133	3681	3226	2469	2435	3610	3294	2849	2147	2280	1747	3482	3059	2272	2215	3081	3329
ENSG00000145833	3392	1777	2593	2866	3184	3051	2249	2302	3512	3165	2903	1811	1978	2056	3335	2997	1895	2072	3235	3118
ENSG00000196950	2738	2539	2756	2457	2665	2659	3015	2403	2992	2303	2296	2725	2763	1356	2372	2775	2741	2530	2548	2473
ENSG00000173120	2796	2124	2191	2270	2676	2312	2564	2017	2519	2438	2337	2276	2107	894	2421	2551	2273	1959	2522	2529
ENSG00000104331	2356	3456	3611	2091	1341	2161	4084	3059	2503	1276	2204	3907	3633	1122	1293	2487	3960	3304	1886	1296
ENSG00000143815	3042	1886	2737	2630	2789	2617	2332	2451	2998	2803	2602	2055	2215	1967	3038	2652	2180	2320	2522	2858
ENSG00000127586	3773	2957	2773	2696	2841	3091	3346	2756	2581	2775	3090	2614	2668	2043	3034	2999	3165	2751	2717	2975
ENSG00000136026	3285	2273	2354	2578	3001	2721	2838	2484	2958	2979	2727	2191	2299	3207	2911	2665	2673	2307	2821	3207
ENSG00000005884	1369	1900	1777	779	661	1081	2120	1611	955	572	1321	2042	1805	355	677	1421	2262	1755	719	701
ENSG00000183943	3105	2439	2800	2539	2424	2664	2664	2385	2898	2222	2521	2447	2641	1487	2174	2855	2499	2472	2588	2317
ENSG00000137876	2841	2154	2975	2381	1908	2479	2825	2592	2645	2183	2416	2282	2178	4268	2252	2471	2459	2510	2183	1909
ENSG00000007202	3663	1942	2434	3038	3499	3132	2272	2206	3442	2855	2771	2119	2296	930	3070	3295	2075	2066	3105	3108
ENSG00000050344	3583	2751	2693	2898	2041	3003	3202	2750	3085	2177	3035	2856	2527	2356	2302	3054	3150	2627	2835	2205
ENSG00000110075	3341	2028	2732	2905	2961	3018	2487	2303	3303	2699	2727	2135	2261	1839	2640	3188	2241	2182	3046	2679
ENSG00000189266	3251	1912	2530	2833	2829	2871	2407	2198	3144	2884	2830	1936	1950	3483	3058	2673	2164	2036	2745	2940
ENSG00000174780	3103	2210	2290	2747	2824	2709	2935	2281	3184	2732	2535	2483	2386	2217	2658	2729	2621	2509	2746	2728
ENSG00000161671	3152	1925	2184	2535	2932	2578	2107	2137	2472	2903	2747	1722	1984	2802	2963	2619	2219	1988	2780	3158
ENSG00000127947	3007	2047	2440	2472	2363	2642	2662	2336	3016	2265	2570	2429	2335	1923	2213	2650	2669	2392	2493	2215
ENSG00000261236	3925	1677	2345	2782	3834	3241	2077	2428	2740	3645	3054	1503	1994	5162	3943	2992	1895	1804	3165	3843
ENSG00000100889	2389	1716	2584	1999	1272	2093	2339	2497	2040	1178	2182	1798	2131	2114	1339	2145	2203	2182	1668	1302
ENSG00000167513	2698	2670	2526	1959	2332	2222	3296	2742	2174	2302	2490	2715	2979	2360	2289	2457	3402	2799	2274	2543
ENSG00000065135	2673	1810	2116	2223	2248	2166	2548	1855	2518	2315	2103	2015	1844	2456	2253	2102	2190	1990	2258	2219
ENSG00000099331	2916	2239	2201	2158	2495	2533	2454	2197	2249	2196	2215	2113	2167	924	2301	2633	2452	2054	2416	2381
ENSG00000106070	3049	2222	2352	2471	2843	2551	2701	2247	2849	2675	2639	2219	2056	1470	2838	2681	2592	1950	2598	2836
ENSG00000114480	1152	2816	2318	909	391	992	3420	2111	1052	356	1279	2912	2343	576	304	1248	3376	2471	694	330
ENSG00000108588	2643	2232	2685	2341	2170	2314	2861	2366	2659	2180	2294	2627	2322	2285	2374	2380	2679	2406	2293	2302
ENSG00000196141	3086	1660	1807	2266	2852	2331	2172	2142	2666	2918	2697	1719	1755	1819	2633	2510	1915	1875	2580	2825
ENSG00000230989	2977	2270	2355	2442	2483	2516	3165	2563	2827	2654	2610	2278	2220	4193	2378	2569	2888	2598	2646	2379
ENSG00000007168	2877	1823	2497	2447	2560	2426	2533	2232	2757	2431	2230	2163	2185	2092	2423	2556	2275	2113	2501	2421
ENSG00000100991	2845	2592	2371	2241	2528	2442	3164	2412	2548	2439	2261	2572	2411	1955	2531	2445	2968	2348	2273	2660
ENSG00000161011	1685	1799	1875	1155	1479	1525	2187	1760	1107	1416	1588	1947	1594	787	1455	1571	2344	1627	1108	1405
ENSG00000115762	2824	2266	2666	2411	2303	2496	2740	2265	2713	2149	2388	2326	2501	1862	2128	2612	2716	2362	2515	2157
ENSG00000131236	2850	1863	2078	2559	2332	2504	2333	2216	2766	2276	2523	1929	2082	457	2300	2765	2000	1966	2744	2294
ENSG00000125991	2365	1911	2024	1840	1969	2074	2479	2157	2114	2138	2091	2037	1960	2497	2082	2033	2385	2037	1973	2000
ENSG00000144749	3169	1918	2200	2621	2962	2760	2154	2193	2920	2707	2721	1945	1972	1279	2742	2786	2098	2012	2828	2639
ENSG00000080345	3190	2258	2616	2634	3414	2805	2696	2066	3209	2968	2271	2495	2367	1405	3046	2835	2500	2123	2668	3166
ENSG00000137845	2727	2341	2613	2455	2276	2556	2990	2458	2839	2158	2347	2746	2585	1615	2049	2704	2885	2443	2210	2157
ENSG00000234745	1521	1833	1753	1149	733	1288	2466	1749	1175	828	1510	1958	1638	2216	901	1367	2450	1903	1093	816
ENSG00000196937	2623	2319	2563	2007	1894	2033	3098	2350	2397	1987	2284	2598	2570	2443	1902	2299	2955	2525	1994	1796
ENSG00000100030	2797	2433	2621	2370	2317	2369	2997	2404	2756	2202	2299	2563	2611	1536	2274	2517	2907	2588	2361	2309
ENSG00000177084	3499	1988	2205	2643	3240	2877	2291	2135	2912	2770	2723	2082	2109	1271	2920	2827	2187	1961	2802	2931
ENSG00000130638	2813	2219	2789	2496	2322	2565	2825	2460	2991	2491	2508	2354	2257	3835	2594	2460	2581	2453	2587	2319
ENSG00000132382	4199	1531	2134	3290	5091	3518	1795	2056	3393	4433	3209	1462	1882	1263	4706	3323	1632	1774	3665	4949
ENSG00000120254	3007	2150	2718	2601	2478	2642	2742	2650	2788	2531	2539	2204	2386	2428	2506	2751	2539	2400	2494	2363
ENSG00000129474	1723	2049	2221	1177	923	1474	2487	2303	1204	921	1722	2021	2202	784	947	1668	2335	2062	1155	874
ENSG00000118971	2131	3443	2560	1616	1221	1918	4422	2510	1955	1131	1742	4130	3266	2156	1120	2186	4354	3085	1579	1299
ENSG00000149923	3006	2179	2232	2447	2603	2699	2582	2512	2452	2782	2585	1975	2394	4650	2618	2689	2500	2251	2707	2716
ENSG00000198176	3622	1413	2236	2941	3486	2951	1770	2162	3242	3708	2955	1419	1900	2974	3670	2813	1582	1761	3072	3459
ENSG00000140391	2691	1857	2158	2348	2586	2292	2287	1978	2637	2638	2109	1861	1942	3223	2705	2338	2224	2012	2405	2530
ENSG00000272391	2785	2026	2271	2527	2457	2242	2375	2187	2730	2210	2497	2116	2242	1055	2335	2770	2262	1831	2374	2443
ENSG00000089006	3377	2251	2582	2651	3371	2978	2849	2486	3065	3288	2736	2242	2286	3380	3508	2561	2617	2540	2920	3362
ENSG00000101152	2920	1563	2244	2340	2540	2541	2082	1965	2427	2283	2411	1748	1816	1574	2547	2436	1894	1707	2329	2482
ENSG00000103326	3764	1869	2267	2727	3814	3171	2169	2318	2693	3538	2920	1662	2106	1264	3702	2965	1994	1879	2919	3930
ENSG00000141425	3526	2689	3311	2887	2193	3079	3241	3090	3452	2145	2775	2797	2979	1912	2211	3203	2945	2899	2822	2127
ENSG00000121892	3358	2010	2560	2821	3091	2804	2403	2321	3286	2860	2718	2272	2387	1691	2948	2948	2337	2225	3160	2973
ENSG00000165916	3037	1682	1967	2521	3134	2803	2013	2118	2761	3051	2574	1524	1709	4072	3188	2625	1891	1739	2671	3171
ENSG00000136810	2699	1924	2438	2282	2205	2363	2661	2159	2412	2557	2338	1914	1800	5927	2587	2297	2315	2094	2188	2533
ENSG00000101161	2945	2247	2548	2431	2693	2600	2565	2401	2502	2612	2460	2147	2228	2781	2680	2400	2472	2382	2519	2601
ENSG00000086232	3039	2392	2416	2649	2617	2513	2940	2515	2925	2473	2653	2575	2670	1257	2504	2696	2651	2538	2876	2465
ENSG00000186522	2680	2637	3116	2388	1646	2349	3291	2772	2633	1670	2433	2931	2949	1855	1737	2611	3285	2789	2130	1727
ENSG00000127837	2942	1808	2305	2424	2877	2572	2378	2156	2519	2737	2439	1820	1920	3769	3253	2367	2275	1986	2610	2837
ENSG00000135269	1825	2028	2422	1588	716	1515	2568	2151	1718	735	1822	2298	2041	1023	752	1862	2486	2241	1312	730
ENSG00000103769	2962	2129	2613	2627	2308	2583	2716	2507	2964	2361	2483	2236	2345	3161	2371	2517	2722	2616	2647	2219
ENSG00000162458	2984	1594	1952	2389	2576	2513	1828	1839	2388	2503	2425	1611	1679	1708	2615	2564	1949	1768	2585	2677
ENSG00000103197	3113	2244	2089	2229	3089	2696	2554	2079	2406	2744	2523	2106	2182	886	2854	2575	2300	2055	2423	2880
ENSG00000110395	3128	2315	2565	2374	2731	2719	2814	2409	2935	2125	2513	2651	2764	885	2589	3105	2582	2294	2568	2402
ENSG00000110713	3518	1995	2277	3006	3616	2927	2464	2151	3412	3236	2695	2116	2330	1255	3248	3030	2165	2072	3076	3404
ENSG00000161202	2768	1980	1922	2205	2678	2220	2337	2178	2392	2441	2607	2038	2235	1101	2269	2356	2211	2033	2525	2664
ENSG00000037474	3803	1511	2304	3053	3724	3164	1880	2147	3359	3503	2837	1536	1709	2401	3701	3060	1721	1831	3184	3460
ENSG00000058804	3144	2266	2920	2791	2779	2765	2632	2407	3256	2750	2622	2380	2486	2435	2835	2761	2600	2509	2878	2632
ENSG00000142599	3236	2290	2350	2395	2870	2687	2672	2466	2605	2444	2725	2516	2593	849	2415	3041	2782	2253	2734	2709
ENSG00000101557	3128	1953	2710	2786	3023	2790	2544	2336	3297	2929	2624	2208	2334	2455	2941	2811	2143	2323	2923	2843
ENSG00000178982	2843	2187	2522	2507	2410	2389	3032	2663	2528	2625	2728	2063	2175	5387	2732	2460	2906	2611	2417	2476
ENSG00000185825	2926	1933	2222	2489	2491	2330	2360	2137	2512	2604	2516	1964	1964	3512	2711	2364	2335	2069	2476	2446
ENSG00000254999	2458	2442	1849	2092	2111	2057	3330	2463	2417	2204	2214	2374	2183	2611	1760	2304	3140	2430	2228	2019
ENSG00000116001	3271	2562	2862	2535	2430	2969	3386	2493	3038	2521	2473	2789	2552	1951	2637	2794	2839	2599	2519	2436
ENSG00000149823	2815	2532	2552	2120	2514	2424	2913	2604	2194	2304	2367	2484	2623	2017	2303	2485	3079	2563	2221	2347
ENSG00000075292	3247	2082	2572	2529	2786	2624	2486	2199	3192	2644	2435	2105	2114	2199	2787	2623	2208	2201	2671	2879
ENSG00000171388	1390	4703	3451	1122	85	1087	5870	3334	1253	74	1753	4881	4140	526	91	1706	5489	4290	731	98
ENSG00000124571	3496	2024	2507	3015	3412	2837	2451	2491	3326	3199	2689	2135	2371	1544	3145	2998	2265	2239	3162	3313
ENSG00000197930	1618	3495	3020	1332	518	1304	4324	2631	1541	487	1603	3986	3298	905	434	1773	4684	3043	1063	475
ENSG00000197912	3139	2254	2199	2278	2580	2543	2749	2318	2459	2466	2436	2244	2217	1607	2599	2374	2476	2230	2301	2493
ENSG00000106789	2845	3574	3505	2577	1099	2508	4422	3436	2991	972	2853	3746	3842	1072	1079	3139	4294	3551	2296	1205
ENSG00000163938	3366	1872	2493	2920	3220	2877	2335	2297	3160	3337	2693	1952	1914	3939	3683	2797	2105	2082	3203	3375
ENSG00000017260	2610	2311	2770	2226	2141	2300	2748	2397	2791	2056	2217	2551	2443	1437	2174	2472	2739	2369	2108	2159
ENSG00000135046	102	149	161	16	49	72	171	155	28	49	105	136	114	23	55	118	151	142	13	43
ENSG00000101191	3431	1798	2132	2614	4286	3162	2186	2107	2896	3892	2597	1773	1844	1235	4156	2756	1936	1823	3004	4307
ENSG00000166831	3824	1971	2646	3156	3680	3044	2580	2797	3271	3707	3589	2082	2508	2959	3611	3375	2617	2553	3461	3776
ENSG00000117448	2977	2669	2903	2358	2205	2571	3497	2993	2545	2277	2554	2668	2710	4102	2454	2543	3353	3260	2412	2252
ENSG00000104884	3773	2591	2917	2728	2798	3176	3271	2921	2889	2667	3027	2809	2832	1820	2823	3277	2990	2673	2812	2652
ENSG00000131446	2648	2085	2436	2197	2266	2308	2473	2313	2164	2250	2315	2009	2174	2570	2336	2348	2486	2285	2408	2289
ENSG00000275832	2947	1413	1947	2343	2792	2198	1659	1996	2329	2514	2412	1363	1750	1034	2792	2425	1507	1572	2656	2743
ENSG00000164211	3009	4176	4318	2619	1443	2546	5249	3641	3155	1526	2868	4844	4075	1761	1487	3136	5101	4087	2066	1373
ENSG00000092445	2648	1803	2121	2065	2640	2415	2157	1971	2168	2292	2192	1785	2004	1516	2367	2262	2202	1897	2289	2342
ENSG00000168758	3271	2505	2500	2447	3020	2762	2895	2386	2610	2856	2854	2370	2505	1530	2929	2715	2768	2301	2705	3144
ENSG00000174705	3202	1724	2080	2730	2493	2572	2175	2141	3047	1967	2573	1827	2110	615	2176	2958	1803	1785	2854	2421
ENSG00000099814	2851	1518	1859	2106	2962	2561	1785	1840	2055	2665	2400	1591	1806	877	2829	2515	1758	1643	2368	2876
ENSG00000066735	3414	1558	1857	2473	4761	2841	1828	1711	2507	4107	2612	1546	1691	1344	4891	2661	1882	1486	3227	4662
ENSG00000102898	2893	1909	1652	2363	2741	2409	2532	2273	2647	2784	2658	1872	1989	3422	2162	2551	2341	2140	2627	2695
ENSG00000135766	1429	2717	2684	1250	278	1319	3297	2531	1366	243	1531	3144	2622	808	255	1597	3481	2673	1117	253
ENSG00000051523	2995	2122	2430	2216	1982	2728	2750	2818	2104	1897	2736	2059	2315	4309	2177	2520	2853	2469	2320	2238
ENSG00000116459	3101	1763	2199	2427	2833	2468	2376	2151	3129	2882	2527	1724	1852	5235	2850	2543	2032	2095	2710	2853
ENSG00000108604	3164	2393	2389	2549	2814	2718	2840	2511	2735	2510	2960	2398	2561	1854	2530	2909	2858	2433	2773	2665
ENSG00000132305	3003	2118	2513	2593	2449	2579	2758	2365	2840	2463	2449	2360	2437	3127	2335	2658	2484	2384	2597	2399
ENSG00000127483	3026	2159	2598	2237	2529	2584	2736	2284	2721	2427	2458	2492	2322	1064	2558	2499	2460	2334	2441	2561
ENSG00000170515	3446	1806	2205	3043	3549	2756	2250	2119	3386	3643	2815	1894	1945	3243	3181	2908	2101	2076	3262	3652
ENSG00000102317	2675	1553	1901	2441	3120	2302	2152	1959	2705	2816	2134	1610	1820	3597	2808	2206	1916	1951	2648	2802
ENSG00000116221	2817	2056	2199	2254	2475	2110	2608	2352	2410	2305	2339	2055	2208	3076	2296	2345	2396	2302	2238	2438
ENSG00000074071	3311	1986	2395	2401	3177	2806	2267	2493	2483	3397	2710	1812	2001	5558	3505	2596	2348	2268	2710	3634
ENSG00000137776	3546	1579	2315	3049	3792	3223	1871	1931	3658	3660	2883	1448	1604	2306	3870	3148	1474	1610	3407	3517
ENSG00000196557	3470	2665	2697	2431	2126	2862	3026	2587	2300	1836	2848	2583	2647	899	2191	3031	2695	2353	2428	2213
ENSG00000111602	3429	2107	2682	2988	3205	2881	2586	2524	3267	2930	2748	2169	2178	1668	3115	2957	2277	2301	2991	3147
ENSG00000198363	2285	2647	2989	1804	1347	2035	3513	2630	2171	1273	2008	2957	2663	1270	1321	2213	3086	2781	1852	1232
ENSG00000100714	3280	2625	2972	3218	2663	2838	2992	2804	3664	2760	2514	2478	3007	1778	2505	2873	2564	2787	3515	2672
ENSG00000102900	3375	2258	2797	2859	2719	2770	2928	2747	3168	2646	2994	2461	2467	2309	2969	3032	2697	2674	2872	2767
ENSG00000101421	2609	1632	2142	2267	2289	2193	2266	2218	2329	2234	2395	1723	1949	3490	2261	2160	2151	2074	2271	2201
ENSG00000072042	3337	2754	3253	2966	2330	2895	3674	3103	3312	2383	3062	2898	2831	3115	2340	3076	3180	3058	2867	2291
ENSG00000100243	2576	2176	2112	2039	2101	2172	2763	2321	2220	2003	2469	2058	2324	1279	1958	2265	2718	2338	2198	2127
ENSG00000183258	2107	3206	2550	1719	1651	1734	3977	2708	1959	1528	2024	3237	2977	1328	1461	1865	3969	2853	1915	1588
ENSG00000100814	2284	2537	2388	1828	1613	1909	3245	2588	1904	1610	2254	2624	2461	2363	1398	2089	3051	2700	1742	1551
ENSG00000113384	2661	1952	2190	2268	2549	2230	2430	2184	2521	2521	2260	2080	2118	2385	2504	2394	2477	2082	2465	2538
ENSG00000130826	3380	2059	2677	2854	3424	2797	2575	2347	3258	3542	2704	2165	2148	3613	3519	2776	2329	2286	3103	3309
ENSG00000060339	3175	1687	2036	2748	3652	2606	2178	1945	3175	3467	2591	1834	1810	2521	3524	2638	1836	1762	2996	3564
ENSG00000159363	2918	2058	2285	2037	2469	2416	2396	2203	2299	2266	2478	2021	2287	1526	2291	2547	2444	2118	2239	2488
ENSG00000100994	2566	1586	1791	2055	2449	2235	1895	1756	2186	2412	2222	1462	1647	1813	2398	2136	1813	1691	2263	2553
ENSG00000189043	3019	2454	2074	2294	2600	2603	3294	2725	2474	2895	2780	2200	2329	4202	2345	2524	3008	2630	2631	2670
ENSG00000113649	3437	2601	2760	2972	2887	2855	3251	2720	3334	2741	2864	2846	2815	1844	2808	2892	2997	2766	2875	2851
ENSG00000137575	2121	2104	2268	1854	1458	1803	2724	2107	2056	1598	1897	2332	2158	2193	1558	1958	2635	2294	1763	1519
ENSG00000087152	3169	1737	2213	2682	3161	2647	2000	2184	2750	2905	2589	1742	1891	1614	3153	2712	1857	1932	2853	3134
ENSG00000140740	3070	2544	2518	2604	2424	2437	3186	2562	2968	2392	2690	2528	2415	2181	2496	2719	2830	2675	2532	2311
ENSG00000107404	2980	2514	2413	2012	2211	2371	2867	2520	2092	2131	2345	2326	2359	2077	2347	2340	2814	2290	2151	2211
ENSG00000182446	3335	1736	2245	2643	3098	2717	2227	2164	2845	2927	2577	1684	1914	2016	2963	2852	2081	1856	2794	2963
ENSG00000135372	3062	2154	2508	2619	3208	2680	2628	2402	2956	2916	2560	2180	2373	1893	2972	2708	2370	2373	2821	2944
ENSG00000135535	2328	2224	2429	2139	1807	2092	2811	2115	2302	1941	1997	2619	2326	2124	1967	2171	2914	2449	2057	1776
ENSG00000110092	2864	1553	2179	2574	2354	2520	1767	2206	2807	2183	2354	1490	1867	1446	2155	2612	1688	1808	2831	2368
ENSG00000114686	3483	1797	2475	2858	3116	3027	2250	2301	3263	3309	2905	1808	2060	3231	3099	2822	2105	2252	3114	3014
ENSG00000172725	2968	2465	2427	2256	2215	2613	2930	2617	2253	2327	2640	2346	2391	3162	2355	2598	2959	2546	2448	2369
ENSG00000078674	2700	1806	2406	2348	2674	2335	2308	1929	2678	2467	2111	1978	2100	1746	2431	2470	2117	2010	2463	2505
ENSG00000160789	1383	1670	1648	973	1048	1213	2052	1723	1088	1150	1351	1736	1568	1132	1192	1450	1965	1608	992	1180
ENSG00000187840	2227	1522	1857	1875	1795	1957	1978	2177	1899	1998	2273	1460	1701	4008	1890	2086	1863	1852	2064	2021
ENSG00000141027	2917	1858	1978	2397	3090	2523	2126	2001	3006	2374	2411	2029	2151	944	2579	2800	1977	1958	2781	2557
ENSG00000107263	2726	1791	1928	2099	2866	2350	2102	2014	2224	2293	2128	1829	1805	686	2621	2410	1943	1770	2328	2620
ENSG00000158470	3107	1974	2300	2651	3182	2475	2379	2351	2927	3113	2589	2192	2213	1089	3051	2898	2097	2250	2838	3027
ENSG00000136504	2846	2835	2714	2759	3113	2418	3373	2563	3298	2878	2398	3018	2883	1440	2911	2575	3251	2926	2836	2898
ENSG00000164733	1022	1002	878	792	552	796	1313	1019	825	592	956	1068	1064	618	542	902	1198	1011	778	515
ENSG00000092148	2733	1834	2363	2338	3058	2466	2241	2013	2720	2420	2126	2155	2304	862	2795	2657	2099	1984	2408	2700
ENSG00000108671	3439	1622	2273	2937	3500	2873	2155	2226	3440	3480	2871	1656	1992	2452	3367	3027	1978	1987	3254	3648
ENSG00000005339	2712	1334	1303	2110	3554	2231	1488	1569	2434	2798	2274	1517	1600	727	2855	2445	1586	1333	2747	3239
ENSG00000198492	3213	1638	1987	2685	3614	2705	1996	2034	3074	3461	2630	1666	1825	2766	3336	2772	1971	1845	3063	3475
ENSG00000116161	3105	1591	2317	2533	2533	2670	2287	2162	2898	2867	2487	1723	1860	4824	2957	2603	2022	1965	2656	2803
ENSG00000141543	2820	1922	2284	2510	3080	2589	2467	2346	2660	3199	2559	2030	2167	3241	3172	2382	2305	2142	2758	3058
ENSG00000134152	1746	3326	2746	738	520	1636	4106	2394	823	623	1840	3331	2400	764	582	1892	3564	2557	560	501
ENSG00000099804	2615	1804	2198	2127	2310	2286	2413	2253	2053	2351	2406	1787	2004	3677	2558	2256	2314	2036	2359	2416
ENSG00000108312	3291	1238	2014	2965	4169	2767	1601	1923	2961	3938	2477	1302	1551	2497	4109	2640	1484	1565	3346	3944
ENSG00000167325	3269	2140	2604	2646	2701	2601	2535	2189	2982	2503	2509	2134	2248	2650	2803	2649	2357	2285	2587	2594
ENSG00000127948	3196	2531	2427	2494	2581	2539	2933	2652	2535	2653	2659	2529	2507	3090	2520	2670	3049	2562	2759	2766
ENSG00000109084	3151	2359	2435	2777	3432	2616	3011	2673	3201	3184	2899	2520	2536	2173	2973	2816	2693	2682	2928	3108
ENSG00000106636	2981	1792	2071	2397	2908	2626	2129	1909	2635	2626	2445	1773	1912	3064	2557	2733	1957	1935	2639	2595
ENSG00000142627	2120	2099	2212	1352	1302	1706	2537	2191	1428	1380	1961	2210	2155	847	1412	1939	2663	2144	1381	1468
ENSG00000055917	3027	2172	2435	2567	2522	2668	2689	2292	3060	2277	2375	2310	2348	1635	2400	2712	2542	2228	2606	2428
ENSG00000058453	3496	2522	2837	2484	2849	2921	2903	2695	2458	2443	2762	2370	2572	2280	2881	2899	2769	2268	2601	2967
ENSG00000162923	2755	2282	2458	2133	2241	2363	2770	2189	2412	1973	2251	2582	2313	1430	2249	2335	2568	2255	2228	2064
ENSG00000102858	2531	1614	1685	1817	2493	2122	1799	1742	1998	2482	2250	1671	1776	596	2482	2262	1843	1592	2092	2612
ENSG00000118898	1580	1923	2139	1089	802	1299	2056	2013	1208	685	1443	2112	2181	333	852	1636	2320	1974	1005	832
ENSG00000099341	2795	1873	1618	2175	2812	2352	2523	2131	2469	2776	2511	1800	1936	2801	2386	2344	2292	2008	2698	2734
ENSG00000181026	2875	1714	1940	2278	3299	2332	2137	2115	2410	2890	2355	1603	1818	1519	3044	2513	1962	1886	2417	3127
ENSG00000100632	2982	1528	1716	2505	2800	2537	2163	2329	2808	3155	2578	1621	2053	5361	2517	2774	1941	2212	2924	2946
ENSG00000127884	2607	1763	1999	2138	2398	2239	2344	2025	2393	2538	2358	1850	1876	4193	2408	2226	2123	1891	2251	2402
ENSG00000198837	2799	2862	2579	2130	2221	2412	3465	2521	2283	2027	2396	2905	2841	1035	2415	2493	3242	2630	2234	2416
ENSG00000056998	2853	1983	2412	2401	2375	2312	2560	2343	2609	2250	2261	2142	2221	1847	2452	2409	2525	2311	2410	2243
ENSG00000149480	3203	2000	2184	2550	2806	2706	2268	2225	2905	2552	2749	1942	2253	1805	2471	2682	2146	2187	2880	2639
ENSG00000145919	2876	2284	2228	2273	2354	2390	2912	2513	2405	2298	2517	2326	2315	3329	2387	2389	2743	2373	2446	2406
ENSG00000127054	3146	2369	2237	2342	2694	2605	2897	2238	2300	2466	2528	2123	2264	2395	2542	2461	2541	2308	2531	2634
ENSG00000103018	3233	1706	2457	2841	3346	2713	2314	2277	3197	3355	2789	1753	1762	2818	3285	2881	2080	1963	2855	3161
ENSG00000177606	1608	2239	2118	961	445	1242	2924	2232	922	461	1644	2566	2274	440	498	1760	3396	2316	782	474
ENSG00000167085	3109	2038	2074	2522	2856	2359	2401	2265	2847	2956	2602	1812	1751	3454	2860	2468	2251	2101	2688	2656
ENSG00000185630	3224	1848	2087	2914	3512	2900	2299	2112	3481	3320	2639	2038	2127	1421	3130	3050	2261	1964	3111	3253
ENSG00000185651	3139	1738	2110	2704	3038	2369	2416	2143	3016	2949	2686	1716	1826	3644	2891	2487	2089	2009	2868	2947
ENSG00000060749	3100	1642	2044	2734	3631	2820	1890	1888	3363	3210	2323	1777	1895	1349	3354	2783	1664	1657	2845	3518
ENSG00000197283	3276	2390	2066	2520	3401	2732	2794	2259	2689	2726	2525	2667	2598	477	2873	2821	2512	2223	2929	3383
ENSG00000132155	3065	1957	2181	2523	2998	2683	2635	2146	2825	2946	2536	2140	2180	1605	2886	2556	2290	2010	2729	3043
ENSG00000163960	2522	2221	2635	2169	2095	2185	2551	2182	2543	1731	2012	2671	2576	741	1912	2511	2615	2273	2080	1905
ENSG00000114062	2806	2431	2691	2263	2288	2429	2659	2108	2577	2230	2178	2481	2315	1422	2479	2615	2678	2346	2317	2348
ENSG00000100226	2766	2830	2642	2221	2307	2299	3245	2734	2377	1957	2441	2965	3105	1264	2168	2611	3117	2839	2325	2161
ENSG00000112514	2580	1920	2513	2064	1997	2193	2481	2319	2173	2362	2275	1889	1905	4266	2566	2230	2483	2168	2155	2298
ENSG00000087302	2990	1942	2183	2501	2659	2419	2577	2277	2834	2806	2640	1967	1955	4975	2641	2399	2376	2207	2768	2728
ENSG00000106628	2763	2314	2347	2350	2509	2375	3031	2658	2454	2567	2530	2391	2450	2850	2443	2549	2810	2477	2488	2510
ENSG00000211460	3076	1609	2175	2565	2849	2564	2019	2013	2952	2985	2305	1663	1657	3143	3007	2289	2004	1925	2577	2661
ENSG00000175221	2856	2061	2113	2167	2841	2154	2329	2181	2099	2688	2461	1930	1981	2713	2934	2251	2345	2049	2313	2665
ENSG00000162704	2547	1609	2204	2168	2002	2190	2173	1864	2334	2138	2315	1632	1868	2849	2186	2220	2043	1959	1997	1911
ENSG00000179632	2549	1795	2041	2039	2352	2158	2212	2078	2054	2320	2325	1703	1990	2677	2410	2317	2196	2012	2171	2276
ENSG00000108946	2525	1690	2243	2102	2188	2136	2230	2045	2514	2226	2094	1926	1914	2437	2281	2163	2246	2034	2286	2140
ENSG00000100836	2797	1963	2249	2578	2772	2259	2798	2397	2591	2670	2620	2068	2200	3025	2653	2484	2357	2357	2588	2744
ENSG00000076928	2894	2645	2453	2062	1597	2255	3230	2532	2112	1569	2341	2513	2631	1550	1878	2335	3018	2530	2026	1768
ENSG00000135506	2180	2149	1994	1870	1789	1713	2547	1979	1924	1606	1914	2131	2038	1374	1731	1963	2323	2140	1842	1659
ENSG00000075151	3177	2064	2440	2510	2420	2594	2588	2316	2982	2170	2707	2362	2364	876	2205	2832	2210	2209	2614	2347
ENSG00000004399	2273	2556	2311	1749	1064	1868	2934	2455	1751	1012	2173	2644	2723	521	1025	2207	2834	2413	1603	1125
ENSG00000162738	2853	1947	2065	2317	2839	2521	2451	2228	2742	2508	2583	2189	2258	939	2380	2787	2284	2070	2583	2821
ENSG00000101752	3037	2483	2948	2377	1916	2643	3100	2537	2837	1853	2266	3011	2932	1413	1755	2756	2962	2612	2323	1850
ENSG00000213923	2630	2377	2282	2055	1809	1877	3127	2471	2010	1939	2266	2459	2295	1815	1974	2032	2753	2553	2113	2021
ENSG00000065268	2526	2391	2224	2007	2425	2230	2942	2439	1921	2335	2303	2144	2288	3088	2417	2321	2792	2368	2175	2468
ENSG00000112893	2807	2570	2605	2054	2242	2458	3028	2254	2480	2033	2218	2774	2590	977	1994	2477	3054	2418	2174	2021
ENSG00000008300	3046	2320	2458	2291	2372	2402	2638	2243	2488	1947	2393	2507	2372	843	2248	2785	2461	2259	2453	2308
ENSG00000163930	2771	1759	1977	2459	2704	2431	2148	2151	2485	2505	2366	1726	1901	1611	2562	2498	1998	2028	2621	2652
ENSG00000123144	2801	1490	1824	2027	2466	2558	1917	2211	2162	2555	2344	1526	1510	4575	2662	2134	1741	1710	2388	2709
ENSG00000185885	2097	3521	2024	1710	1458	1507	4240	2715	1977	1325	2077	3646	3038	2007	1028	1978	4326	3224	1727	1314
ENSG00000146463	2862	2083	2365	2542	2595	2618	2458	2122	2984	2376	2337	2265	2168	1212	2346	2687	2344	2074	2601	2577
ENSG00000144224	2798	2192	2567	2360	2224	2418	2735	2323	2601	2157	2404	2365	2424	1343	2350	2603	2566	2404	2362	2222
ENSG00000071575	3004	2362	2901	2485	1886	2802	3054	2701	2920	1779	2692	2628	2596	1736	2075	2756	2989	2565	2567	1958
ENSG00000042753	2696	1999	2498	2301	1940	2139	2441	2384	2323	2168	2470	1811	1983	5515	2159	2229	2533	2249	2319	2097
ENSG00000168610	2906	2061	2176	2553	2821	2608	2259	2191	2769	2462	2444	2085	2156	1100	2707	2784	2255	2143	2625	2656
ENSG00000102038	2720	1860	2682	2407	2179	2320	2410	2012	2640	2156	2167	2086	2182	1957	2219	2315	2174	2093	2468	2130
ENSG00000145386	3076	2192	2459	2635	3397	2664	2636	2422	2894	3248	2681	2271	2276	2130	3341	2639	2536	2330	2828	3356
ENSG00000008838	2920	1950	2208	2490	2992	2408	2444	2115	2733	2836	2523	1924	2096	1822	2954	2369	2305	2129	2663	2855
ENSG00000196730	3292	2095	2353	2672	3697	2937	2370	2078	2944	3368	2482	2035	2255	1244	3567	2895	2259	2006	2893	3448
ENSG00000125534	2443	2101	1665	1862	1989	1978	2529	2221	1779	2083	2588	2070	2172	2268	1797	2415	2777	2285	2089	2211
ENSG00000168092	2778	1709	2326	2381	2483	2645	2188	2006	2758	2323	2289	1954	2001	2420	2344	2602	2028	2037	2350	2428
ENSG00000143878	1194	1589	1526	714	542	945	1876	1580	772	595	1272	1766	1608	767	606	1176	2254	1656	705	562
ENSG00000115816	2690	1939	2175	2190	2899	2365	2407	1872	2605	2920	2112	2206	1956	1504	2867	2222	2397	1998	2338	2891
ENSG00000198563	2987	2496	2288	2175	2277	2424	3228	2066	2544	2276	2328	2748	2450	562	2416	2356	2960	2301	2202	2480
ENSG00000160208	3243	1425	1897	2699	4149	2954	1733	1941	3165	3678	2729	1448	1680	1661	3664	2976	1602	1526	3080	3841
ENSG00000186635	2991	2499	2607	2402	2327	2439	2823	2356	2462	2081	2597	2421	2462	1401	2278	2677	2686	2259	2361	2301
ENSG00000143624	2779	1991	2111	2136	2535	2251	2476	2034	2599	2248	2307	2137	2001	1038	2299	2318	2114	1948	2276	2495
ENSG00000101654	2119	2648	2647	1943	1451	1906	3156	2339	2301	1394	1931	3036	2717	550	1466	2230	2949	2703	1932	1289
ENSG00000152291	2482	1905	2026	2157	2577	2167	2313	1975	2449	2350	2009	2152	2052	1238	2437	2289	2066	2015	2242	2563
ENSG00000105953	3218	1832	2340	2764	3319	2766	2296	2295	2907	2896	2675	1933	2221	1701	3070	2779	2172	2128	2879	3249
ENSG00000093000	3081	1681	2242	2562	3301	2716	2007	1891	3080	2985	2393	1749	1937	1526	3179	2596	1850	1787	2920	3041
ENSG00000122515	2941	2070	1869	2242	2622	2317	2225	2039	2286	2227	2470	2007	1929	858	2275	2611	2069	1822	2391	2575
ENSG00000113648	3067	1394	2079	2652	2957	2662	1988	2038	2622	2912	2555	1412	1805	3420	2788	2483	1651	1795	2938	2840
ENSG00000100220	2861	1948	2473	2354	2433	2473	2494	2222	2598	2397	2343	1939	2125	2706	2693	2422	2327	2182	2357	2485
ENSG00000100979	2506	2313	2177	2047	1894	2060	2772	2435	2360	1906	2500	2352	2486	1062	1844	2336	2713	2560	2259	1997
ENSG00000167747	2622	1570	1749	1995	3143	2035	2065	1928	2175	2983	2172	1501	1686	3021	2983	1942	1993	1798	2364	3151
ENSG00000197771	2730	1584	2118	2521	2651	2486	1983	1991	2762	2683	2315	1648	1937	1944	2786	2504	1936	1895	2572	2675
ENSG00000145911	2737	2399	2370	2247	2256	2342	2781	2469	2376	2239	2422	2381	2254	1842	2352	2415	2819	2345	2402	2338
ENSG00000075856	3095	2149	2481	2609	2933	2575	2553	2341	2959	2848	2415	2108	2301	1484	2956	2761	2403	2224	2694	2829
ENSG00000100292	1071	469	669	632	858	949	539	700	691	826	998	442	396	701	769	960	553	491	548	804
ENSG00000103485	2591	2403	2350	2094	2101	2319	3099	2505	2248	2073	2288	2532	2403	2784	2249	2396	3129	2538	2063	2240
ENSG00000126822	2336	2343	2200	1706	1879	2020	2888	2274	1791	1733	2051	2259	2169	1122	1796	2095	2679	2261	1809	1895
ENSG00000138107	3020	1984	2478	2586	2401	2603	2404	2315	2767	2389	2607	1864	2079	2343	2449	2648	2206	2140	2662	2373
ENSG00000264364	2546	1324	2000	2190	2726	2188	1930	1968	2605	2432	1954	1433	1825	1510	2568	2381	1595	1850	2338	2546
ENSG00000177106	1293	1481	1204	800	1115	961	1871	1384	847	983	1199	1548	1403	683	1100	1167	1763	1405	735	1108
ENSG00000076248	3032	1622	2117	2641	3448	2706	2080	2297	2931	3606	2558	1653	1884	2909	3468	2530	1996	1963	2980	3480
ENSG00000132466	2882	1926	2028	2457	2904	2512	2147	2045	3051	2493	2398	2167	2268	751	2443	2943	2008	1852	2846	2639
ENSG00000173020	2721	2589	2395	2130	2193	2325	2980	2438	2147	2384	2587	2339	2424	2249	2392	2321	3016	2418	2232	2363
ENSG00000160752	3035	2888	2778	2632	2483	2477	3518	2847	2804	2586	2672	2940	2657	2516	2384	2788	3261	2874	2513	2381
ENSG00000157193	3095	3053	2953	2351	1960	2547	3613	2881	2540	1965	2666	3162	2995	968	2127	2853	3336	3007	2286	1996
ENSG00000100227	2659	2148	2182	2113	2966	2254	2793	2149	2381	2650	2225	2358	2234	1264	2748	2343	2654	2318	2358	2742
ENSG00000178719	2223	1849	1418	1782	2261	1710	2220	1830	1915	2234	1958	1822	1778	1829	1854	1862	2291	1872	1946	2280
ENSG00000177889	3246	1815	2292	2882	2914	2789	2201	2052	3230	3107	2761	1676	1758	3364	3078	2759	1890	1985	3107	3085
ENSG00000148308	2427	1896	1823	2031	2203	1984	2353	1911	2182	2166	2063	1917	1854	2586	2181	2007	2209	1998	2157	2296
ENSG00000138771	2275	2343	2455	1763	1563	2104	2886	2332	2097	1352	2047	2581	2568	652	1355	2359	2629	2296	1668	1441
ENSG00000163629	3184	1684	2348	2727	2687	2769	2092	2133	3180	2220	2530	1887	2071	639	2443	2775	1820	1809	2753	2414
ENSG00000095564	2724	3210	2797	2025	1612	2389	3705	2707	2476	1374	2237	3524	2949	534	1459	2655	3367	2863	2060	1415
ENSG00000124789	2974	1672	1993	2471	3148	2471	1975	1843	2992	2797	2348	1810	1976	1413	2801	2625	1935	1848	2749	2949
ENSG00000153107	3092	2257	2296	2592	2882	2628	2485	2381	2967	2268	2428	2313	2226	852	2504	2572	2216	2092	2576	2605
ENSG00000079432	2524	1909	2039	2061	2776	2155	2236	2084	2057	2481	2389	2011	2115	751	2461	2452	2072	1945	2187	2765
ENSG00000117298	2368	1927	1860	1881	1704	1961	2339	1849	2112	1628	2119	2041	2114	1320	1643	2191	2204	1927	1963	1641
ENSG00000159202	2666	1746	2025	2097	2460	2294	2194	1940	2560	2246	2044	1845	1811	1865	2435	2239	2103	1881	2329	2254
ENSG00000167601	888	1392	1342	588	515	687	1763	1269	652	463	827	1543	1726	398	503	966	1642	1663	626	523
ENSG00000164096	1614	2966	2796	1480	719	1517	4021	2657	1701	741	1726	3047	2735	2473	886	1663	3734	3112	1289	730
ENSG00000073712	2632	2029	2319	2123	2355	2332	2548	2049	2531	2416	2407	2151	2007	1397	2491	2397	2363	2126	2142	2319
ENSG00000177169	2719	1597	1793	2394	2909	2312	1889	1971	2150	2809	2253	1501	1798	1376	2764	2430	1814	1648	2537	3011
ENSG00000129353	3037	1895	2280	2429	2353	2591	2387	2243	2708	2230	2381	1998	2245	1538	2291	2375	2129	2281	2552	2437
ENSG00000151835	2886	1461	1785	2116	3050	2534	1642	1648	2749	2548	2050	1425	1422	1241	3022	2457	1441	1295	2473	2949
ENSG00000165801	3369	1730	2307	2648	2922	2783	1944	1958	2588	2517	2559	1696	1793	1204	2818	2743	1881	1790	2809	2844
ENSG00000257151	3742	1820	2191	2612	2737	3407	2263	1890	3182	2740	2385	1474	1513	1983	2700	2861	1560	1422	2678	2834
ENSG00000165733	2866	1681	2263	2541	3027	2406	2104	1980	3033	2605	2249	1828	1982	1595	2832	2586	1803	1868	2592	2755
ENSG00000171940	2461	2295	2261	1941	1846	2210	2945	2090	2238	1743	2036	2635	2628	1214	1820	2330	2759	2310	1937	1961
ENSG00000186480	2787	3499	3461	2545	2086	2321	4346	3185	2830	2235	2652	4026	3330	2516	2104	2689	4450	3446	2308	2110
ENSG00000175756	2829	1668	1992	2109	2635	2438	1994	2239	2106	2736	2521	1520	1696	5719	2789	2255	2076	1910	2393	2904
ENSG00000187772	3083	1860	2552	2698	3159	2708	2274	2288	3349	2764	2454	2100	2179	1889	2941	2849	2125	2295	2981	3088
ENSG00000105419	1560	2868	2388	1213	498	1295	3564	2435	1221	409	1694	2955	2835	1272	438	1522	3482	2637	1143	516
ENSG00000171681	3001	2964	2881	2721	2385	2690	3568	2716	3015	2145	2418	3719	3332	1339	2244	2943	3590	3007	2544	2326
ENSG00000177119	2045	1909	1905	1723	1406	1669	2260	1858	2017	1305	1754	2275	1981	695	1275	1869	2182	1854	1639	1400
ENSG00000179364	2771	2162	1900	1835	2150	2240	2270	2166	2070	1838	2227	1933	2026	1255	2129	2253	2236	1927	2069	2185
ENSG00000186174	1804	1992	1532	1450	2118	1486	2040	1799	1453	1680	1712	2083	2170	154	1598	1884	2132	1821	1546	1932
ENSG00000097021	2854	2104	2254	2397	2363	2469	2572	2475	2306	2333	2621	2065	2190	2974	2191	2516	2545	2265	2425	2340
ENSG00000103363	2298	1770	1898	1785	2013	1851	2257	2155	1907	2274	2253	1530	1571	5588	2350	1877	2130	1990	1953	2202
ENSG00000157985	1768	1987	1904	1310	1129	1530	2397	1972	1440	999	1606	2168	2084	467	1171	1665	2350	1896	1311	1118
ENSG00000088448	2547	2482	2526	1848	1722	2297	3082	2149	2009	1698	2072	2635	2270	2118	1896	2218	2888	2282	1820	1741
ENSG00000136378	3559	2702	2755	2497	2248	3100	2758	2616	2544	1938	3095	2569	2581	1628	2398	2874	2992	2410	2524	2241
ENSG00000247315	3034	2215	2570	2409	2641	2631	2674	2595	2654	2612	2560	2138	2431	2261	2738	2562	2680	2449	2579	2656
ENSG00000104529	2677	1561	1729	2090	3057	2296	1729	1725	2191	2778	2203	1453	1375	2060	3013	2207	1745	1496	2316	2834
ENSG00000073921	2000	2315	1939	1664	1527	1724	2712	1873	2112	1530	1880	2416	2122	951	1379	1986	2518	2083	1574	1413
ENSG00000171720	2214	2376	2270	1920	1797	1947	2953	2236	2135	1852	2050	2483	2354	2202	1837	2046	2905	2215	1835	1738
ENSG00000129083	2331	2362	2334	1940	1951	2021	2769	2033	2268	2024	1939	2502	2189	2052	2064	2096	2747	2185	1988	1917
ENSG00000146670	2782	1793	2177	2413	2706	2365	2252	1996	2552	2868	2280	1783	1908	2960	3091	2337	2321	1980	2357	2918
ENSG00000104886	2584	1662	2099	2095	2197	2021	2280	2006	2165	2223	2258	1699	1818	4357	2380	2178	2184	1902	2210	2230
ENSG00000100106	1993	1801	1716	1620	1349	1539	2084	1788	1572	1448	1770	1769	1808	794	1463	1848	2105	1670	1563	1440
ENSG00000198836	2787	2157	2730	2421	2243	2586	2657	2190	2714	2236	2273	2468	2488	1495	2272	2562	2391	2411	2300	2239
ENSG00000133872	2344	1941	2141	2046	1927	2031	2405	1932	2191	1924	2027	1984	1933	2519	2100	1973	2333	2050	1863	1790
ENSG00000159692	2908	2093	2156	2177	2253	2345	2452	2312	2159	2215	2319	2009	2178	2088	2425	2243	2500	2152	2317	2271
ENSG00000174243	2987	1601	1943	2606	3236	2610	1941	1982	2953	3154	2418	1571	1675	2094	3104	2472	1660	1844	2740	3061
ENSG00000162522	2352	2060	1928	1589	1994	1940	2412	2059	1819	1802	2063	2121	2289	998	1738	2140	2372	2119	1767	1942
ENSG00000138069	2432	2027	2152	1922	1866	2102	2524	2083	2428	2050	2054	2047	1924	2523	1869	2212	2355	2058	2186	1960
ENSG00000102572	2484	2083	2144	2204	1895	1771	2598	2337	2121	1938	1922	2219	2046	647	2422	1906	2569	2398	2184	1873
ENSG00000144136	2943	2132	2117	2247	3045	2405	2395	2145	2648	3006	2434	2149	1970	1872	2922	2610	2359	2018	2580	2984
ENSG00000154845	2459	1494	1852	1960	2368	2117	1730	1818	2320	2291	2002	1564	1688	1708	2399	1903	1651	1727	2022	2224
ENSG00000168005	2652	1940	2145	2152	2505	2078	2393	2274	2317	2387	2411	2062	2084	1774	2626	2362	2454	2081	2396	2522
ENSG00000115760	2927	1925	1984	2291	3000	2592	2086	1744	2950	2262	2220	1989	1958	967	2666	2607	1826	1489	2675	2723
ENSG00000179403	2295	1489	1620	1785	2332	1761	1698	1594	1626	2296	2072	1349	1421	1921	2392	2025	1746	1442	1957	2360
ENSG00000139496	2325	2397	2409	2014	1864	2005	2852	2227	2355	1718	2075	2645	2493	1262	1724	2275	3023	2370	1934	1711
ENSG00000138674	2221	2140	1574	1845	2489	1974	2368	1667	2225	2055	1973	2253	2188	760	1894	1969	2492	1995	2170	2318
ENSG00000104812	2221	2455	1961	1802	1423	1840	2979	2174	1975	1276	2027	2560	2477	784	1360	2153	2760	2275	1870	1447
ENSG00000115806	2568	1979	2030	2227	2300	2148	2541	2163	2427	2119	2166	2119	2130	1823	2160	2313	2321	2174	2354	2302
ENSG00000153560	2520	1622	1803	1908	2700	2166	1984	1659	2351	2464	1994	1757	1624	1095	2675	2116	1842	1752	2168	2634
ENSG00000109107	1889	4034	2648	1889	946	1681	4671	2880	2053	893	2082	4167	3235	1369	880	2039	4667	3341	1574	989
ENSG00000173207	2370	2107	2381	1996	1896	2046	2773	2174	2383	2006	2251	2121	2170	4644	1967	1984	2574	2331	1965	1870
ENSG00000123200	2847	1855	2384	2676	2805	2601	2262	2026	3110	2479	2402	2178	2274	1136	2596	2896	2064	2002	2673	2593
ENSG00000173113	2572	1993	2410	2193	2427	2392	2904	2439	2383	2472	2297	2137	2077	4894	2792	2197	2606	2342	2291	2406
ENSG00000124785	582	2162	1846	414	1	492	2908	1871	464	0	790	2632	1924	285	0	746	3185	2118	219	0
ENSG00000165629	2585	1915	2043	2228	2326	2272	2371	2147	2551	2409	2210	1844	1804	3607	2331	2214	2212	2089	2216	2294
ENSG00000172939	2289	2230	2262	1795	1599	1863	2803	2144	2126	1555	1915	2470	2227	1143	1642	2024	2706	2345	1785	1577
ENSG00000168653	2627	1762	2290	2203	2240	2216	2512	2473	2479	2433	2316	1652	1939	5843	2553	2186	2180	2375	2397	2315
ENSG00000138801	2556	2301	2330	2125	1950	2131	3006	2237	2364	1859	2128	2652	2356	1836	1963	2455	2909	2460	2088	1864
ENSG00000263001	3007	1784	2248	2587	3248	2417	2229	1914	2723	2765	2505	1813	2176	321	3099	2711	1974	1781	2880	2937
ENSG00000154310	2869	2230	2482	2464	2421	2484	2780	2377	2896	2155	2500	2625	2426	1120	2247	2896	2809	2301	2590	2476
ENSG00000169230	2719	2012	2305	2213	2497	2451	2111	2362	1964	2841	2450	1842	2150	4198	2847	2377	2340	2009	2452	2536
ENSG00000168802	2381	1554	1636	2066	2260	2027	1894	1788	2371	2051	1991	1515	1574	971	2078	2038	1731	1636	2208	2373
ENSG00000181789	2518	2312	2010	2038	2013	2071	2885	2139	2246	1939	2111	2661	2366	1107	1987	2185	2832	2320	2122	1926
ENSG00000129128	3034	2178	2601	2400	2059	2390	2551	2206	2896	2044	2268	2239	2282	2032	2018	2602	2437	2221	2390	2002
ENSG00000136270	2919	1855	2278	2424	2894	2655	2374	2178	2572	2763	2456	1747	1856	2624	2759	2563	2153	1982	2613	2880
ENSG00000118579	2698	2208	2547	2418	2231	2277	2768	2328	2678	2195	2349	2236	2112	2548	2224	2408	2511	2211	2324	2188
ENSG00000142208	2654	1672	1875	2039	2260	2249	1960	2146	2114	1999	2142	1638	1759	1001	2391	2152	1908	1824	2365	2244
ENSG00000106771	2347	2282	2555	1951	1747	2081	2813	2366	2299	1565	2055	2736	2679	900	1797	2158	2796	2451	1923	1683
ENSG00000138336	2379	3578	2933	1883	1608	1935	4289	2794	2327	1313	2021	4066	3649	818	1355	2492	3890	3004	1774	1443
ENSG00000160949	3280	1729	2001	2361	3533	2846	1976	1909	2181	3163	2541	1637	1788	1952	3447	2563	2048	1728	2620	3619
ENSG00000119596	2903	1684	2028	2454	3057	2380	2010	1935	2902	2506	2380	1753	1980	883	2622	2666	1723	1844	2666	2813
ENSG00000136731	3012	1680	2352	2918	2662	2640	2201	2043	3102	2346	2449	1889	2172	1254	2606	2823	1828	2005	2617	2531
ENSG00000183684	3427	1500	1910	2896	2629	2151	1711	2494	2345	2955	2545	1270	1397	4468	3695	2165	1699	2152	3132	2856
ENSG00000162714	2388	2246	2139	1937	2101	2137	2836	2151	2067	1930	2245	2468	2376	928	2135	2127	2460	2230	2038	2068
ENSG00000143612	2262	2470	2235	1962	1628	1747	2936	2309	1967	1584	2082	2388	2458	1891	1601	2029	2952	2470	1909	1651
ENSG00000106665	1793	2289	2033	1242	893	1472	2631	1987	1279	777	1654	2324	2359	560	798	1841	2618	2237	1212	815
ENSG00000186432	2434	1812	2075	1987	2189	2189	2334	1868	2319	2218	2081	2096	2017	2046	1983	2228	2360	1902	1988	2051
ENSG00000130477	3901	2395	2603	3167	3967	3291	2859	2647	3527	3239	2906	2487	2413	779	3463	3409	2498	2250	3448	3611
ENSG00000197006	2461	1915	2202	2015	2092	2192	2478	2216	2270	2156	2073	2025	2023	2382	2104	2099	2384	2192	2083	2144
ENSG00000134602	2968	2312	2638	2609	1983	2693	2721	2588	2950	2128	2595	2333	2379	2214	1937	2777	2622	2458	2489	1950
ENSG00000145495	2521	2209	2405	2005	2092	2248	2708	2013	2443	2021	2016	2520	2345	1171	2252	2166	2592	2222	2151	2034
ENSG00000133657	2808	2137	2475	2354	2548	2443	2420	2094	2869	2497	2304	2347	2276	1063	2484	2531	2464	2253	2409	2396
ENSG00000188647	2062	3000	2264	1458	1680	1862	3635	1926	1861	1576	1527	3694	2600	765	1636	1850	3414	2389	1417	1711
ENSG00000113719	2433	1974	1690	2174	1985	2209	2440	2109	2530	1882	2250	1951	2107	1176	1524	2419	2341	2026	2429	1926
ENSG00000183010	2954	2285	2368	2429	1782	2206	2783	2553	2436	1693	2489	2172	2415	1470	1780	2466	2686	2451	2472	1804
ENSG00000141510	3216	1472	1914	2983	3353	2654	1696	1966	3196	3104	2621	1532	1756	1517	2910	2747	1686	1693	3159	3185
ENSG00000175582	2040	2087	2046	1782	1386	1635	2782	2040	1968	1372	1806	2463	2295	1223	1246	1881	2572	2284	1641	1245
ENSG00000116649	2959	1652	1760	2484	3698	2369	1874	2044	2622	3981	2703	1439	1652	3964	3723	2459	1835	1801	2965	3886
ENSG00000141349	2585	1913	1889	2199	2186	1962	2373	2194	2288	2342	2384	2070	2058	2181	2045	2175	2325	2146	2419	2408
ENSG00000117318	3222	1124	2185	2677	2318	2712	1593	2282	2784	2579	2808	1035	1563	5961	2758	2573	1588	1797	2772	2666
ENSG00000156970	3245	2445	2617	2704	2628	2612	2997	2706	3204	2423	2659	2668	2607	1212	2530	2719	2675	2806	2740	2509
ENSG00000117362	2303	1633	1904	2110	2305	2013	2081	1808	2127	2291	2054	1667	1674	2333	2278	1985	2032	1788	2134	2253
ENSG00000120694	3711	816	1802	2995	4335	3035	1148	1578	3640	4292	2622	960	1284	3174	4617	2919	875	1253	3675	4471
ENSG00000138430	2346	1823	2179	2019	2073	2097	2543	2000	2538	2100	2131	1943	1816	2129	2038	2118	2226	2094	2041	2108
ENSG00000105576	3150	1577	1725	2209	3702	2549	1998	1791	2665	3215	2291	1608	1730	1046	3020	2528	1723	1597	2735	3554
ENSG00000167792	2467	1937	2202	1981	2337	2258	2735	2206	2124	2139	2178	1979	2047	3686	2332	2191	2409	2247	2040	2286
ENSG00000187079	2307	2220	2205	1843	1922	1948	2589	2027	2257	1592	1927	2605	2415	648	1636	2338	2558	2043	1782	1738
ENSG00000148672	2471	2056	2211	2301	2096	2163	2553	2036	2528	2274	2137	2150	2181	1457	2263	2112	2466	2346	2200	2212
ENSG00000147852	1627	2419	2159	1166	451	1385	2954	1892	1410	502	1543	2484	2224	660	490	1688	2834	2367	976	469
ENSG00000134250	1902	1786	1900	1651	1736	1651	2235	1631	1999	1268	1608	1985	1993	397	1640	1904	1870	1691	1733	1621
ENSG00000129657	2085	2366	2254	1639	1594	1914	2796	2027	1915	1281	1783	2445	2242	632	1471	2075	2694	2101	1605	1504
ENSG00000143494	3282	2362	2456	2659	2731	2800	2968	2257	3084	2506	2627	2611	2337	1436	2723	2862	2872	2412	2683	2632
ENSG00000142507	2880	1901	1904	2271	2381	2306	2640	2220	2420	2514	2361	1846	1925	5357	2206	2243	2392	2079	2224	2245
ENSG00000164163	3305	1675	2415	2850	3194	2871	1916	2086	3278	3119	2504	1716	1987	2454	3304	2764	1878	1938	2909	3026
ENSG00000103507	2004	2408	1976	1570	1313	1601	2744	2255	1665	1230	1946	2259	2274	1474	1318	1901	2797	2307	1615	1375
ENSG00000053254	2620	2189	2449	2090	2359	2199	2609	2132	2550	1909	2030	2652	2517	630	2083	2502	2721	2296	2337	2212
ENSG00000070770	2140	1885	2037	1896	2055	2123	2441	1920	2226	1861	1906	2103	2085	1493	1893	2097	2100	1967	1945	1895
ENSG00000136930	2520	1662	1768	2112	2405	2194	2085	1980	2285	2452	2225	1597	1717	3758	2224	2058	2005	1847	2237	2332
ENSG00000146247	2549	2033	2212	2152	2398	2358	2280	1796	2589	2082	1922	2378	2031	1289	2231	2428	2294	1801	2136	2217
ENSG00000129968	2605	1772	1738	1920	2219	2090	2030	1980	1787	2233	2328	1550	1644	2745	2271	2159	1968	1665	2062	2210
ENSG00000138685	2064	1607	1910	1498	2093	1741	1891	1725	1669	1974	1722	1627	1761	1244	2063	1932	1774	1758	1558	1925
ENSG00000143924	2730	2033	2411	2288	2412	2194	2414	2148	2792	2163	2190	2130	2239	1109	2190	2365	2320	2014	2396	2315
ENSG00000183020	2146	1498	1640	1757	1871	1814	1785	1683	1758	1655	1817	1490	1577	1315	1975	1844	1736	1514	1787	1850
ENSG00000130764	2597	1886	2320	2103	2348	2210	2223	2003	2104	2513	2311	1895	1917	2225	2578	2222	2289	1959	2207	2405
ENSG00000255717	3064	1833	1973	2317	2705	2475	2372	1946	2577	3029	2369	1907	1679	2846	3090	2027	2121	1975	2404	2953
ENSG00000115464	2746	2166	2484	2318	2317	2551	2684	2087	2963	1787	2116	2598	2462	244	2138	2668	2345	2026	2406	2039
ENSG00000100726	2941	1557	1890	2152	3217	2599	1925	1721	2054	3208	2282	1404	1472	2816	3499	2192	1779	1466	2284	3322
ENSG00000167680	2746	2185	2624	1964	1779	2239	2482	2531	1837	1596	2412	1887	2382	2110	1785	2362	2565	2330	2131	1840
ENSG00000197226	2271	1923	1820	1657	1789	1892	2334	1719	1874	1657	1939	2002	1882	771	1879	2041	2012	1753	1693	1760
ENSG00000170248	2145	2234	2108	1844	1750	1777	2508	2058	2149	1606	1854	2323	2177	944	1565	2020	2384	2074	1801	1649
ENSG00000177426	2194	1866	1677	1814	2004	1876	2641	1909	1974	2099	2085	2097	1786	1142	1757	2085	2472	1958	1901	2117
ENSG00000162734	1961	1433	1369	1533	2040	1672	1868	1535	1818	2008	1698	1629	1365	1229	1854	1862	1825	1531	1733	1942
ENSG00000126067	2696	1677	1992	2328	2402	2410	2078	2074	2449	2731	2415	1623	1897	3642	2472	2224	2001	2070	2467	2637
ENSG00000143774	1933	2546	1789	1402	1272	1580	3071	2182	1513	1313	1937	2338	2062	2776	1385	1680	2883	2087	1514	1373
ENSG00000143442	2587	2171	2157	1950	2303	2322	2762	2171	2445	1922	2158	2312	2319	1053	1988	2376	2546	2163	2213	2157
ENSG00000079616	2844	2246	2132	2189	2822	2384	2697	2285	2506	2739	2454	2012	2143	2794	2691	2303	2502	2174	2458	2771
ENSG00000164134	3330	1609	2301	2842	3470	2948	1835	1928	3422	3079	2599	1640	1906	1896	3315	3005	1792	1778	2982	3327
ENSG00000100364	2144	1635	1933	1731	1770	1986	1938	1793	1746	1751	1963	1672	1685	1672	1824	1998	1951	1806	1787	1837
ENSG00000272333	2828	1936	2116	2215	2804	2294	2288	1958	2354	2357	2280	2038	2089	745	2856	2509	2177	1894	2444	2730
ENSG00000108829	2794	1659	1872	2253	2662	2174	2016	1922	2477	2347	2227	1787	1728	2032	2554	2374	1966	1783	2534	2516
ENSG00000120063	2187	2028	2289	1834	1802	1884	2593	1992	2091	1714	1794	2445	2161	1040	1612	2087	2469	2164	1828	1773
ENSG00000142449	3110	2443	2513	2422	2622	2871	2704	2309	2580	2335	2359	2262	2383	917	2865	2673	2431	2227	2469	2745
ENSG00000135446	2464	1624	1693	1959	2425	2101	2074	1744	2301	2429	2147	1539	1719	2391	2444	2060	1960	1746	2289	2415
ENSG00000205726	2314	1588	1779	2031	2232	2002	1868	1886	2348	2077	2015	1709	1857	733	2091	2072	1805	1841	2105	2093
ENSG00000176485	1643	2100	1840	1120	1452	1269	2812	1935	1236	1487	1497	2124	1785	1808	1558	1314	2763	1919	1190	1496
ENSG00000100028	2706	1551	1829	2233	2658	2188	2214	1885	2449	2704	2332	1570	1626	4059	2665	2224	1801	1749	2385	2642
ENSG00000137312	2668	2545	2368	2081	1977	2317	3253	2418	2238	2007	2300	2453	2315	2257	2077	2272	2883	2571	2213	2111
ENSG00000112473	2842	2255	2142	2275	2656	2398	2768	2140	2548	2398	2286	2263	2127	2219	2441	2299	2758	2316	2477	2531
ENSG00000138018	2952	2075	2646	2426	2495	2548	2443	2249	2963	2211	2265	2349	2429	1356	2492	2706	2260	2208	2451	2334
ENSG00000160796	2934	2100	2187	2180	2626	2414	2340	1990	2224	2399	2366	2077	2160	1346	2719	2475	2316	1816	2475	2758
ENSG00000160957	3061	1729	1982	2131	2471	2673	2034	1867	2101	2320	2470	1597	1812	2638	2599	2409	1949	1730	2245	2582
ENSG00000164109	2658	2288	2561	2159	2126	2208	3020	2279	2402	2239	2285	2347	2301	3665	2277	2256	2835	2481	2206	2123
ENSG00000189343	2156	1806	2256	1784	1765	1646	2419	2065	1831	2007	1946	2027	1792	3449	1893	1690	2554	2095	1753	1866
ENSG00000169375	2698	1759	1922	2217	2333	2106	2041	1855	2584	2119	2182	1944	1944	809	2089	2390	1916	1768	2418	2243
ENSG00000145901	1430	2184	1996	1269	625	1238	2346	2044	1423	556	1486	2069	2163	965	615	1534	2461	2025	1122	568
ENSG00000074219	3074	1500	2048	2814	3535	2659	1862	2052	2861	3148	2791	1403	1791	2222	3067	2770	1854	1760	3024	3482
ENSG00000035687	2209	2122	2347	1748	1751	1876	2822	2040	2111	1943	1851	2351	2167	1778	2001	2003	2525	2305	1765	1782
ENSG00000185359	2222	1783	1589	1646	1925	1840	2101	1717	1657	1754	1820	1792	1662	534	1787	1816	2059	1647	1746	1981
ENSG00000134759	2607	2237	2348	2145	2016	2307	2972	2142	2610	1914	2217	2344	2192	1673	2071	2357	2493	2197	2100	2004
ENSG00000143727	2376	1901	1994	1961	1943	1998	2390	2095	2150	2110	2097	1907	1904	2942	2002	2028	2308	2208	1937	1909
ENSG00000176720	2101	1705	1815	1575	1225	1708	2111	1885	1588	1083	1772	1685	1813	1517	1238	1904	2040	1797	1476	1251
ENSG00000178950	2823	2236	2158	2094	2344	2332	2526	2192	2166	2207	2437	2154	2114	1264	2154	2449	2460	2070	2182	2362
ENSG00000141522	2706	1568	1589	2285	3186	2203	1855	1744	2340	2894	2366	1461	1602	1175	3034	2301	1892	1448	2680	2991
ENSG00000196313	2673	1753	1781	2081	2631	2160	2130	1850	2334	2202	2242	1851	2040	355	2194	2424	1971	1604	2254	2209
ENSG00000173575	2078	2146	2049	1634	1603	1751	2666	1908	2020	1388	1887	2348	2157	754	1375	2124	2277	1952	1641	1392
ENSG00000168411	3007	1386	1836	2542	3103	2464	1854	1805	2853	2902	2328	1620	1820	1421	2924	2498	1645	1739	2863	3020
ENSG00000126698	2578	1592	1927	2347	2229	2204	2120	1951	2477	2517	2247	1594	1695	3597	2140	2268	1768	1852	2332	2325
ENSG00000142168	2408	1522	1938	2119	2130	2001	2048	1860	2172	2195	2021	1599	1595	4547	2343	1968	1878	1934	2052	2229
ENSG00000123983	3112	2199	2843	2686	2428	2717	2561	2414	2989	2326	2583	2356	2386	1790	2424	2767	2343	2475	2524	2340
ENSG00000105605	2819	2489	2461	2220	1607	2309	3046	2645	2246	1801	2681	2548	2609	1576	1735	2567	2911	2539	2489	1775
ENSG00000148358	2156	2074	1977	1865	1826	1887	2455	1943	2162	1480	1877	2256	2125	770	1514	2074	2241	2170	1959	1691
ENSG00000103932	2506	2190	2220	1966	2013	2022	2642	2173	2184	1774	2160	2245	2215	977	1997	2403	2563	2216	2089	2034
ENSG00000166503	2827	1891	2128	2439	2485	2376	2240	2163	2750	2518	2329	1883	1943	2353	2535	2405	1922	1953	2516	2575
ENSG00000123064	2848	1869	2204	2174	2782	2391	2085	2239	2353	2621	2405	1822	2064	1673	2800	2403	2084	2000	2473	2693
ENSG00000052344	2436	2578	2492	1964	1312	2045	3201	2709	2102	1286	2411	2573	2617	1987	1288	2346	3114	2599	1927	1428
ENSG00000166206	2898	1712	1961	2418	3171	2532	1979	1841	3038	2877	2315	1980	1923	1489	2890	2669	2178	1890	2600	2913
ENSG00000250366	1420	2598	2103	1153	733	1078	3183	2230	1198	679	1333	2788	2481	693	738	1508	3268	2455	1056	683
ENSG00000009335	2738	1581	1975	2262	2248	2082	1889	1998	2604	2067	2277	1658	1727	1148	2295	2287	1814	1872	2267	2127
ENSG00000110367	2567	1748	2047	2060	2757	2328	2320	1962	2626	2393	2018	2182	1916	1274	2296	2275	2257	1972	2226	2305
ENSG00000060718	1169	1925	1717	897	347	1053	2269	1517	1046	272	1244	2070	1745	236	337	1294	2102	1714	691	350
ENSG00000126464	2972	1659	1898	2339	3439	2407	1898	1906	2394	2871	2427	1678	1938	760	3181	2518	1751	1556	2587	3293
ENSG00000136231	2624	2200	2404	2079	2156	2224	2628	2434	2493	1910	2188	2404	2658	251	1894	2444	2422	2435	2306	2120
ENSG00000113356	3485	1880	2842	3424	2928	3017	2409	2522	3764	3191	2822	1943	2118	2931	3093	3009	2146	2355	3388	2998
ENSG00000108523	2229	1811	1776	1923	2240	1947	2220	2094	2034	2198	1999	1798	1853	1659	2035	2018	2173	2081	2078	2267
ENSG00000163479	2367	1937	1780	2023	1960	1776	2405	1889	2148	2143	2132	1890	1673	3622	2083	1979	2343	1764	2103	1924
ENSG00000116350	2487	2204	2213	2025	2191	1983	2847	2205	2144	2083	2240	2471	2338	1594	2245	2188	2653	2306	2035	2224
ENSG00000164889	2671	1886	2001	1958	2272	2280	2249	1933	2025	1934	2134	1966	1909	863	1996	2172	2130	1808	2086	2269
ENSG00000184014	2017	2277	1912	1523	1321	1612	2544	2013	1706	1185	1672	2228	2175	640	1281	1858	2354	2143	1436	1194
ENSG00000070367	2548	1911	2097	2058	2140	2228	2325	1824	2539	2077	1984	1978	2067	1408	2105	2222	2198	1884	2072	2083
ENSG00000101193	2593	1752	2075	2014	2557	2175	2199	2036	2176	2422	2021	1717	1768	2702	2605	2081	2119	1835	2092	2584
ENSG00000167721	2473	1522	1914	2299	2920	2165	1708	1714	2462	2818	1968	1583	1618	1040	2838	2119	1751	1623	2511	2797
ENSG00000175792	2966	1613	2265	2451	2628	2573	2133	2407	2551	2595	2454	1592	1921	2934	2706	2432	1995	2156	2575	2604
ENSG00000096063	2766	1658	2106	2425	2513	2486	2069	1954	2926	2427	2389	1899	1924	1667	2411	2547	1825	1922	2697	2427
ENSG00000120885	1751	1669	1809	1221	1655	1409	2116	1853	1258	1783	1597	1724	1771	1851	1884	1512	2161	1917	1251	1785
ENSG00000100422	2463	1460	1878	2201	1928	2112	1746	1837	2359	1889	2240	1429	1774	1366	1918	2203	1676	1675	2274	2062
ENSG00000178741	2587	1911	1729	2066	2262	2130	2741	2267	2252	2555	2327	1820	1867	4729	2093	2236	2443	2300	2395	2398
ENSG00000132485	2864	1771	2205	2350	2075	2438	2197	1949	2781	2185	2266	1849	1821	2526	2308	2257	1920	1843	2514	2181
ENSG00000153561	2384	1792	2207	1889	1963	2187	2207	1971	2201	1736	2008	2025	2254	1260	1853	2264	2286	2066	1927	1861
ENSG00000120318	3026	2537	2469	2359	2169	2556	2897	2157	2521	1811	2554	2560	2340	986	2048	2708	2814	2172	2466	2052
ENSG00000185627	2666	1811	1911	2226	2034	2152	2292	2000	2441	2150	2163	1895	1805	3167	2141	2146	2183	1914	2197	2066
ENSG00000099797	2602	2057	1763	2137	2197	1878	2703	2129	2237	2280	2413	2097	2234	2521	1912	2280	2564	2265	2331	2211
ENSG00000070047	2654	1548	1939	1985	2870	2242	1766	1718	2031	2468	2074	1495	1714	1223	2627	2241	1826	1666	2232	2723
ENSG00000218336	2656	1798	2024	2202	2124	2362	2101	1796	2579	1948	2267	1845	1985	906	2042	2607	1995	1706	2284	2081
ENSG00000060656	1924	2481	2031	1311	1189	1655	2750	2101	1507	982	1738	2453	2572	740	1076	1945	2922	2412	1320	1136
ENSG00000197329	2162	2515	2462	1845	1389	1934	3058	2303	2041	1424	1886	2773	2447	1159	1534	2069	2961	2481	1715	1400
ENSG00000112378	1465	1205	1346	1296	1403	1237	1550	1392	1484	1456	1344	1276	1416	1506	1413	1356	1556	1404	1411	1406
ENSG00000197457	3007	1369	1702	2523	3606	2440	1591	1740	2486	3615	2431	1265	1439	3313	3707	2316	1486	1436	2778	3674
ENSG00000100219	2306	1534	1777	2019	1954	1992	1916	1666	2151	1977	1984	1594	1544	2642	2155	1831	1941	1672	2167	2073
ENSG00000160049	2734	1724	2047	2306	2125	2237	2110	1814	2519	2020	2146	1691	2040	1740	2177	2431	2002	1969	2389	2181
ENSG00000175203	2199	2131	2076	1788	1536	1796	2644	2123	1954	1538	2019	2086	2102	1631	1499	1987	2428	2257	1757	1454
ENSG00000087245	1677	1553	1327	1509	1532	1383	1861	1327	1666	1549	1545	1590	1534	759	1416	1541	1923	1436	1663	1446
ENSG00000130479	2509	1613	1749	1799	2526	2008	1896	1783	1889	2412	2326	1558	1709	1374	2555	2133	1893	1536	2189	2668
ENSG00000068654	3186	1229	1677	2426	3648	2796	1407	1522	2713	3048	2377	1251	1558	812	3276	2736	1206	1378	2727	3315
ENSG00000113810	2838	1995	2203	2436	2446	2526	2532	2073	2720	2325	2242	2279	2188	712	2535	2523	2318	2101	2408	2505
ENSG00000180357	2458	1988	1820	2072	2228	2183	2146	1900	2417	1787	2181	2252	2206	533	1969	2449	2118	1889	2309	2117
ENSG00000160294	2932	1782	2165	2290	2595	2402	2001	1930	2501	2312	2247	1805	1972	620	2605	2514	1848	1640	2388	2513
ENSG00000166326	2018	1738	1879	1716	1796	1761	2104	1737	1997	1453	1697	1892	2005	683	1594	1888	2024	1919	1773	1621
ENSG00000118482	2240	2285	2039	1862	1953	1978	2528	1844	2365	1745	1841	2687	2279	782	1731	2170	2525	2009	1925	1866
ENSG00000165688	2773	1854	2067	2077	2156	2271	2367	1971	2045	2128	2225	1818	1748	3072	2300	2137	2218	1853	2102	2222
ENSG00000048028	2237	2451	2086	1733	2003	1902	2865	2059	2116	1718	1900	2700	2305	570	1735	2113	2765	2257	1787	1767
ENSG00000108010	2414	1657	2134	2038	1977	1999	2204	1899	2120	2159	1938	1597	1669	3613	2228	1989	1994	1810	2105	2049
ENSG00000165997	2357	2448	2603	1854	1601	2125	2899	2110	2265	1529	1926	2741	2605	1015	1583	2252	2924	2475	1770	1569
ENSG00000117984	1786	1545	1466	1420	1772	1326	1759	1536	1421	1683	1703	1446	1448	2860	1766	1439	1773	1488	1495	1894
ENSG00000161021	2282	1715	1659	2010	2706	2032	1920	1758	2184	2393	2071	1827	1758	897	2311	2147	1849	1758	2347	2508
ENSG00000253719	2471	1625	2017	2136	2385	2013	1980	1905	2391	2151	1927	1732	1826	1312	2295	2160	1781	1799	2148	2315
ENSG00000109180	2457	1831	1972	2056	2015	1966	2410	1826	2514	2179	1997	1970	1787	2880	2141	1933	2281	2002	2045	2158
ENSG00000132300	2727	2080	2198	2117	2204	2364	2556	2127	2486	2166	2229	1994	1920	1875	2165	2314	2243	2134	2223	2085
ENSG00000180370	2278	1874	2037	1899	1994	1957	2437	1870	2129	1916	1854	2195	2023	1314	1986	2028	2381	1856	1866	2051
ENSG00000039123	2809	1825	2460	2430	2604	2447	2276	2040	2839	2525	2216	2171	2113	1545	2601	2315	2161	2131	2451	2323
ENSG00000169018	2439	1816	2098	1886	2225	2131	2240	1735	2354	2057	1996	2038	2118	1315	2170	2218	2229	1962	2041	2101
ENSG00000145012	1865	1549	1497	1353	1375	1683	2035	1396	1548	1119	1409	1733	1596	561	1149	1886	1586	1328	1311	1285
ENSG00000185236	2208	1589	1801	1872	2238	1833	1942	1897	1755	2373	2137	1599	1763	2480	2193	2032	2000	1816	1941	2480
ENSG00000138363	2491	2206	2534	2800	2017	1905	2755	2440	3300	2041	1911	2178	2252	2911	2085	2100	2501	2352	2842	2130
ENSG00000237649	2505	2182	2212	2081	2400	2071	2685	2362	2265	2012	2238	2357	2280	1836	2215	2329	2631	2316	2203	2291
ENSG00000075426	793	1482	1280	453	78	661	1881	1296	521	76	920	1552	1483	128	73	1005	1777	1388	364	95
ENSG00000104897	2307	1843	1807	1868	2272	2053	2323	2068	1884	2047	2261	1775	2069	850	2090	2205	2392	2076	1996	2238
ENSG00000067064	2799	2224	2637	2546	2316	2389	2780	2321	2918	2568	2699	2297	2145	3650	2394	2478	2595	2322	2473	2219
ENSG00000013573	2853	2067	2172	2202	2710	2327	2502	2049	2460	2487	2357	2031	2127	1326	2553	2352	2358	2080	2273	2711
ENSG00000104872	2339	2258	2370	1790	1500	1790	2723	2420	1898	1445	2033	2147	2206	3041	1678	1925	2516	2266	1611	1558
ENSG00000100138	2722	1618	1825	2140	2249	2171	2222	2123	2328	2358	2217	1662	1761	3262	2221	2217	2062	1920	2563	2377
ENSG00000099204	2035	2031	2017	1801	1487	1773	2544	1799	2161	1261	1787	2442	2167	745	1434	2121	2437	1859	1896	1369
ENSG00000277586	872	2257	2009	718	301	730	2725	2054	809	298	890	2409	2110	536	318	930	2669	2142	597	290
ENSG00000128602	2639	1419	1754	2128	2917	2170	1719	1762	2302	2678	2221	1290	1495	1099	2948	2205	1505	1478	2391	2931
ENSG00000198728	2442	1829	1636	1954	2520	1940	2149	2036	1922	2179	1867	1865	1868	697	2428	1952	2107	2027	2119	2384
ENSG00000163191	1771	1650	1471	1536	1328	1511	2314	1733	1651	1620	1932	1582	1474	2872	1625	1636	1982	1716	1658	1517
ENSG00000158545	2696	1701	1890	2199	2631	2190	1978	1952	2307	2259	2320	1738	1803	1070	2463	2286	1795	1812	2481	2578
ENSG00000049759	1991	2376	2020	1628	1264	1695	3013	2114	1865	1165	1922	2702	2401	896	1094	2113	2876	2313	1626	1320
ENSG00000105968	2576	1757	1977	2064	2067	2229	2342	2014	2351	2291	2064	1721	1898	2990	1899	2156	2261	2023	2160	2075
ENSG00000226950	3030	1778	1984	2507	3143	2483	2299	2261	2948	3212	2673	1793	1917	3842	2800	2473	2143	2095	3029	3087
ENSG00000083896	2353	1563	2026	2112	2233	2051	2081	1725	2357	2276	1830	1831	1904	1795	2308	1914	1890	1839	1995	2177
ENSG00000134013	1251	2207	1793	892	573	1093	2702	1838	1047	526	1180	2258	2126	282	567	1115	2635	2073	857	587
ENSG00000143847	1520	3292	2437	1213	78	1305	3976	2395	1330	60	1575	3354	2736	367	91	1693	3505	2601	832	119
ENSG00000119285	3077	1629	2027	2539	3129	2585	1875	1861	3086	2822	2227	1705	1904	582	2947	2642	1655	1664	2813	2866
ENSG00000119689	2325	1763	1890	1926	2225	1979	2292	1917	2149	1970	1855	1935	1847	1550	1819	1959	2100	1896	1979	2063
ENSG00000099800	2393	1407	1893	2022	2310	2134	2006	1985	1994	2585	2249	1363	1595	5222	2951	1866	1895	1705	2183	2727
ENSG00000130147	2154	1709	1427	1557	2090	1793	1884	1379	1693	1952	1766	1726	1618	596	2040	1866	1861	1377	1705	2028
ENSG00000124783	2407	2014	2201	2054	2009	2041	2618	1925	2362	1915	2025	2262	2047	2146	1977	1923	2294	2242	2001	1974
ENSG00000055070	2428	1399	1723	1956	2229	2011	1795	1650	2188	1996	2014	1511	1561	1808	2112	1960	1672	1624	2170	2290
ENSG00000004142	2514	1325	1799	2058	2443	2114	1820	1724	2174	2231	2024	1469	1556	1952	2239	2008	1669	1610	2114	2446
ENSG00000100796	2412	1616	1838	2074	2667	2198	1813	1731	2217	2514	1964	1741	1682	1292	2518	2204	1897	1631	2226	2472
ENSG00000067167	2029	1658	1702	1709	1717	1764	2041	1702	2069	1762	1688	1822	1745	1426	1681	1716	2047	1758	1800	1667
ENSG00000074201	2329	1893	2253	2114	2082	2039	2502	2004	2404	2130	1850	1833	1936	3482	2028	2089	2276	2243	1914	2049
ENSG00000126787	2839	2191	2547	2335	2407	2461	2794	2244	2769	2301	2382	2291	2203	2337	2450	2321	2359	2352	2483	2197
ENSG00000196363	2682	1419	1770	2088	2750	2060	1860	1799	2267	2617	2005	1449	1597	2254	2692	2020	1767	1622	2343	2727
ENSG00000138166	1839	1790	1890	1636	958	1510	2255	2029	1779	910	1879	1817	1839	1692	1000	1739	2188	1997	1588	1000
ENSG00000179115	2677	1442	1693	2171	2905	2373	1768	1802	2286	2787	2186	1459	1589	2583	2744	2174	1771	1621	2552	2902
ENSG00000166794	2568	1789	1892	2374	2291	2076	2349	1963	2643	2223	2168	1764	1909	3118	2243	2223	2107	1989	2615	2225
ENSG00000158321	1809	973	1197	1642	2506	1435	1146	1183	1688	2126	1435	1083	1187	481	2173	1547	1124	1067	1882	2341
ENSG00000108039	1771	2124	1962	1407	1016	1542	2575	1893	1558	1012	1669	2284	2058	903	1006	1611	2393	1914	1243	973
ENSG00000165527	2360	1520	2060	1970	2213	2056	1815	1797	2156	2183	2022	1666	1744	1775	2372	2158	1803	1770	2128	2382
ENSG00000088882	2867	1956	2008	2213	2448	2393	2379	2376	2443	2457	2351	1855	2116	2345	2281	2309	2355	2146	2517	2427
ENSG00000120685	2877	1834	1823	2276	2636	2223	2091	2094	2650	2248	2357	2017	2170	1156	2051	2755	1999	2002	2582	2473
ENSG00000107341	2283	1918	2017	1821	1813	1835	2383	1980	2045	1793	1847	1976	2084	1489	1829	1891	2225	2022	1794	1821
ENSG00000102230	2131	2442	2551	1669	1197	1772	3056	2444	2377	1101	2048	2756	2236	1304	1062	2103	2752	2276	1938	1139
ENSG00000136603	2744	2012	2250	2304	3094	2703	2695	1950	2969	2835	2221	2456	2206	2431	2791	2713	2531	2037	2207	2987
ENSG00000155463	2378	1971	1971	1951	2080	1961	2519	2202	2081	2090	2024	2120	2024	1581	1910	2055	2313	2187	2027	1957
ENSG00000119487	2483	1832	2116	2055	1952	2113	2335	2067	2256	1903	2131	2020	2011	1852	1991	2172	2234	2101	2056	1905
ENSG00000166164	2657	1910	2166	2229	2118	2060	2314	2035	2372	2151	2133	1909	1861	2031	2232	2131	2005	2094	2133	2097
ENSG00000108175	1887	1668	1640	1530	1342	1546	1883	1656	1664	1249	1679	1868	1793	388	1345	1896	1844	1517	1638	1398
ENSG00000240694	582	1684	1449	381	56	544	1974	1313	448	86	744	1888	1398	104	71	791	1845	1434	266	75
ENSG00000254726	2427	1692	1840	1863	1949	2036	1960	1849	2118	1774	1989	1640	1876	805	1824	2212	1841	1769	2158	1925
ENSG00000214022	3116	1597	2124	2211	2707	2520	1630	1942	2390	2686	2450	1368	1766	2044	2816	2406	1725	1752	2691	2805
ENSG00000101558	2033	1900	1928	1819	1562	1757	2302	1880	1903	1589	1872	1939	1875	2036	1729	1934	2344	2091	1706	1636
ENSG00000116857	2051	2101	1997	1649	1614	1794	2653	1997	1832	1706	1912	2071	1892	2530	1580	1827	2441	1963	1734	1644
ENSG00000006744	3068	1567	2093	2399	2981	2610	2061	1986	2538	2979	2349	1541	1717	2345	3002	2399	1803	1814	2559	3068
ENSG00000085449	2334	2180	2049	1903	2241	2004	2826	1931	2461	2230	1939	2497	2157	1632	2223	2060	2661	2085	2012	2158
ENSG00000004455	2271	2273	2039	1724	1630	1926	2975	2075	1824	1565	2131	2421	2062	1832	1487	2040	2634	2243	1677	1644
ENSG00000092051	2830	1864	2349	2395	2610	2438	2212	2256	2467	2236	2408	1825	2336	951	2599	2616	2306	2124	2539	2681
ENSG00000186184	2100	2142	2070	1667	1629	1758	2901	2218	1875	1782	1856	2184	2103	2585	1775	1806	2573	2264	1799	1821
ENSG00000100105	2616	1423	1781	2073	2964	2018	1683	1791	2174	2636	1999	1353	1557	1532	2996	1923	1437	1716	2448	2672
ENSG00000110619	2297	1510	1905	1808	1538	1945	1866	1906	1908	1392	2040	1557	1631	1392	1514	2038	1604	1617	1649	1528
ENSG00000170312	2388	2328	2456	1861	1972	2023	3003	2092	2276	2253	2130	2452	2250	3229	2107	1978	2943	2527	1839	2064
ENSG00000070610	2888	1860	2182	2273	2359	2456	2197	2119	2262	2255	2382	1788	1956	1344	2479	2389	1930	1897	2375	2632
ENSG00000167881	2350	1799	1942	2139	2152	2036	2133	1900	2398	2135	2036	1885	1850	1910	2240	2032	2124	1908	2107	2258
ENSG00000163320	2157	1989	2389	1900	1593	1931	2411	1994	2122	1526	1915	2299	2112	1398	1621	2054	2380	2193	1736	1495
ENSG00000182670	2327	2203	2055	1789	1417	1973	2677	1759	2253	1220	1777	2303	2082	907	1345	2008	2406	1903	1673	1318
ENSG00000164024	2537	2332	2441	2176	2034	2169	2799	2222	2389	2131	2148	2386	2350	1826	2040	2230	2451	2369	2153	1931
ENSG00000001617	2420	2735	2521	1862	1120	2120	3300	2640	1911	1028	2414	2572	2808	1102	1063	2312	3163	2730	1800	1182
ENSG00000151923	2541	2245	2165	1968	2043	2204	2911	2232	2254	2057	2138	2371	2136	2187	2149	2137	2713	2184	1950	2164
ENSG00000135596	2467	1957	1854	1610	1931	1957	2458	1838	1888	1737	2030	1948	1798	1301	1939	2039	2147	1756	1795	1920
ENSG00000160963	3291	2026	2294	2464	2467	2729	2373	2359	2607	2144	2627	1862	2082	2457	2437	2675	2353	2134	2650	2341
ENSG00000011485	2502	1764	1893	2244	2447	2164	2197	2095	2336	2478	2248	1720	1901	1676	2403	2198	2124	1979	2330	2591
ENSG00000140525	2561	1695	2139	2189	2241	2361	2089	1807	2616	1988	2074	1873	1979	1175	2265	2214	1744	1731	2262	2001
ENSG00000035928	2540	1721	2062	2089	1982	2086	2224	1776	2521	1887	1946	1999	2027	1536	1970	2058	2047	2037	2167	1924
ENSG00000115234	2592	1690	1992	1966	2131	2061	2143	1977	2172	2165	2135	1658	1722	2547	2221	2015	1977	1707	2172	2194
ENSG00000151640	1549	1725	1448	1305	1269	1315	1950	1628	1266	1212	1441	1634	1471	938	1187	1485	1940	1628	1276	1251
ENSG00000213024	2485	1410	1645	2281	2644	2180	1719	1780	2384	2474	2290	1568	1690	1702	2411	2382	1694	1624	2530	2620
ENSG00000025796	2445	1819	2132	2097	1947	2078	2334	1999	2531	1967	2040	2086	2055	1620	1887	2239	2275	1958	2231	1847
ENSG00000089053	2710	1963	2161	2129	2095	2107	2400	2169	2413	2348	2240	1841	2063	2153	2201	2247	2077	2059	2274	2338
ENSG00000134954	1249	1168	1168	1013	1246	1172	1477	984	1281	1135	1147	1298	1092	582	1234	1344	1431	977	1049	1228
ENSG00000203875	2251	1526	2266	1762	1731	2062	2427	2305	1789	2054	1901	1765	1712	5543	2140	1763	2158	2110	1808	1983
ENSG00000177728	2243	1966	1855	1671	1792	1785	2322	1822	1780	1740	1894	1819	2029	1023	1830	1889	2135	1832	1734	1776
ENSG00000157954	2058	1462	1679	1641	1720	1751	1680	1708	1805	1773	1713	1451	1405	1718	1789	1677	1695	1442	1682	1816
ENSG00000134419	2054	1878	1595	1664	1674	1653	2079	1672	1817	1909	1911	1657	1557	4032	1522	1736	2314	1812	1814	1584
ENSG00000130640	2451	2067	1845	1912	2090	1985	2511	1993	1948	2093	1945	2181	1951	1507	2001	2025	2412	1934	1928	2044
ENSG00000158864	2425	1933	2375	2096	1906	1991	2567	2151	2296	1852	2065	2136	2006	2758	2068	2087	2408	2225	2010	1894
ENSG00000062194	2287	1867	2228	1868	1895	1887	2469	1874	2192	2025	1923	2177	1997	1772	1864	2037	2270	2151	1853	1890
ENSG00000149532	2465	1555	1638	2131	2704	2114	1821	1606	2367	2570	2026	1662	1578	1053	2457	2111	1596	1520	2265	2588
ENSG00000143320	1251	1975	1978	989	506	1050	2757	2165	1086	538	1325	2055	2275	1436	541	1157	2612	2275	900	617
ENSG00000176887	2263	1730	2080	1675	2086	1998	2166	1910	1684	1885	2046	1834	1855	2225	1803	2153	2240	1809	1657	1922
ENSG00000114346	2571	1980	2282	2194	2375	2232	2382	2016	2708	2415	2014	2164	2124	1959	2381	2251	2135	2221	2224	2211
ENSG00000166068	2181	1871	2214	1829	1653	2119	2336	1875	2180	1513	1900	2092	2138	1373	1564	2192	2303	1867	1748	1576
ENSG00000111206	2785	1461	1684	2351	3064	2147	1744	1743	2734	2724	2235	1510	1733	729	2730	2502	1610	1602	2758	2830
ENSG00000106009	2788	1825	2053	1946	2356	2255	2234	2005	1958	2414	2123	1716	1787	2720	2626	2075	2129	1842	2046	2463
ENSG00000198791	2238	1683	1984	1955	1926	1897	2073	1824	2181	2136	1868	1829	1768	2226	2034	1860	2069	1949	1919	2071
ENSG00000213442	1958	1769	1415	1459	1621	1646	2193	1894	1562	1655	1867	1804	1906	2870	1439	1770	2553	1765	1732	1652
ENSG00000057019	2139	1427	1733	1854	2208	1809	1589	1619	2184	1838	1596	1683	1720	1391	1847	1931	1583	1445	1806	2024
ENSG00000112739	2821	1831	1947	2265	2676	2474	2043	1738	2673	2571	2143	1998	1644	1535	2620	2301	1922	1703	2554	2718
ENSG00000180398	2217	1651	1717	1909	1816	1856	2057	1833	2226	1552	1975	1799	1785	1373	1621	2079	2010	1818	1967	1816
ENSG00000108262	2299	1393	1468	1794	2103	1877	1508	1626	1729	1886	1886	1355	1386	1070	2213	1935	1411	1495	2052	2157
ENSG00000150459	2252	1734	1837	1860	2269	2049	2237	1802	2184	2445	1952	1735	1710	3666	2272	1755	2225	1885	1984	2267
ENSG00000239306	2550	1538	1665	2129	2658	2049	1867	1688	2154	2807	2264	1517	1619	1798	2852	2041	1854	1641	2385	2768
ENSG00000145860	2815	1667	2186	2409	2165	2362	2267	2019	2742	2122	2366	1962	2022	1991	2272	2535	1976	2023	2506	2162
ENSG00000129354	2557	2483	2344	1983	1813	2188	3082	2578	2127	1805	2323	2593	2626	2207	1838	2151	3205	2641	2119	1886
ENSG00000180776	2554	1651	2095	2071	2200	2424	2063	1837	2615	2031	2024	1751	1961	1250	2060	2217	1938	1716	2279	1966
ENSG00000169021	2490	1478	2045	2220	2202	2181	2033	1972	2425	2559	2189	1509	1683	4764	2600	2010	1927	1785	2253	2320
ENSG00000153989	2628	1783	2183	2174	2152	2092	2204	1897	2584	2409	2150	1909	1895	2117	2222	2117	2047	1855	2137	2264
ENSG00000100605	2623	1712	1722	2212	3007	2075	1983	2014	2338	2696	2172	1612	1809	1782	2764	2187	1919	1754	2523	2908
ENSG00000065526	2479	1790	1855	1995	2395	2165	2058	1702	2411	1983	1958	2025	1873	458	2118	2246	1754	1485	2231	2161
ENSG00000185664	2044	2115	2399	1802	1267	1860	2793	2457	2049	1362	1949	2139	2230	1913	1305	1771	2545	2323	1692	1322
ENSG00000159164	2773	1702	2094	2276	2818	2172	2141	2050	2545	2502	2102	1766	2075	1072	2516	2386	2157	1942	2292	2519
ENSG00000117122	2582	1516	1594	1945	2462	1981	2019	1748	2097	2268	2152	1510	1694	3154	2320	2027	2002	1618	2123	2412
ENSG00000112379	1731	2686	2043	1406	1519	1661	2918	1874	1719	1212	1501	3199	2625	404	1289	1859	2906	2070	1417	1363
ENSG00000104853	2431	1300	1342	1988	2791	1989	1457	1594	2137	2406	2029	1357	1354	1303	2342	2124	1596	1295	2203	2744
ENSG00000116489	2483	1551	1827	2014	2284	2074	1789	1636	2369	2105	1923	1619	1578	1798	2103	2128	1713	1686	2185	2180
ENSG00000182054	1806	2636	2358	1534	867	1488	3189	2424	1599	805	1784	2705	2611	1750	943	1627	3206	2582	1554	920
ENSG00000168243	2490	1653	2027	1986	2020	2235	2131	2072	2097	2041	2244	1792	1883	2191	1980	2321	1991	1971	2110	2185
ENSG00000136720	2848	1578	1806	2133	2440	2062	1898	1909	2036	2307	2009	1531	1792	1351	2329	2108	1810	1719	2329	2390
ENSG00000101474	2277	1654	1922	1812	1941	1865	2082	1909	2043	2008	1864	1668	1782	1788	2002	1915	1957	1813	1940	1914
ENSG00000198146	2460	2255	2433	2064	2097	2137	2853	2114	2622	1791	1895	2490	2396	513	1968	2453	2555	2184	2148	1903
ENSG00000138650	1004	3541	2586	972	87	979	4381	2532	1140	92	1222	3938	3062	318	126	1379	4516	2815	695	104
ENSG00000099624	2422	1748	1571	1742	2136	1976	2079	1957	1694	2206	2332	1544	1766	4999	2006	1851	2172	1686	1913	2368
ENSG00000173848	2372	1703	1796	1997	1825	2078	2072	1721	2195	1790	1951	1807	1811	1617	1887	2063	2000	1781	1986	1844
ENSG00000073849	2653	2383	2298	2295	2104	2250	2833	2385	2617	1950	2318	2327	2516	1004	1966	2511	2676	2493	2404	1966
ENSG00000103168	2586	2067	1919	1949	2389	2301	2378	1904	1976	2211	2097	1911	1881	1041	2393	2120	2209	1812	1993	2367
ENSG00000225733	2532	1665	1926	2185	2129	2004	1959	1951	2428	2076	2158	1676	1845	1287	2062	2166	1769	1912	2336	2075
ENSG00000111581	2638	1627	2223	2184	2256	2231	2163	1720	2541	2236	1940	1696	1799	2638	2331	2164	1831	1714	2155	2156
ENSG00000197043	2309	2175	2036	2023	1510	2094	2647	2186	2272	1369	2027	2256	2198	1643	1370	2033	2641	2220	2118	1414
ENSG00000035141	2500	1393	1654	2295	3046	2158	1808	1663	2605	3095	2052	1412	1439	3170	3029	2103	1623	1609	2494	2864
ENSG00000197858	2283	1809	1795	1761	1945	1940	2142	1853	1815	1951	2113	1610	1656	2427	2021	1978	2036	1795	1943	1992
ENSG00000113282	2412	1776	1807	2065	2424	2241	2131	1770	2302	2337	2054	2001	1795	1311	2211	2140	1973	1906	2254	2255
ENSG00000116584	1956	1660	1668	1544	2003	1577	2014	1548	1632	1743	1735	1814	1627	988	1941	1688	1928	1600	1541	1720
ENSG00000197976	2426	2048	2023	1763	1849	2084	2506	1987	1898	1709	2102	2116	2008	1245	1754	2037	2513	1904	1805	1966
ENSG00000069248	2485	1784	2264	2031	2049	1971	2283	1882	2486	2016	1975	1852	1931	1495	2109	2153	2039	2003	2086	1989
ENSG00000174720	2481	1739	2224	2020	2011	2091	2060	1730	2351	2329	2212	1921	1570	3341	2436	2054	2049	1802	2105	2246
ENSG00000106624	2294	1972	1867	1674	1581	1827	2517	1932	1671	1407	1783	2148	1985	767	1483	2066	2445	2012	1529	1542
ENSG00000146918	2543	1990	2325	2151	1976	2051	2408	2112	2377	1997	1945	2126	2008	1113	1982	2155	2297	2044	2028	1954
ENSG00000163694	3002	1646	2112	2474	2781	2443	1845	1878	2794	2491	2308	1811	1908	1433	2657	2463	2010	1685	2584	2724
ENSG00000133612	2387	1669	1789	1694	1822	1976	2072	1864	1738	1746	2114	1743	1702	1873	1766	1972	2067	1765	1751	1757
ENSG00000184867	2599	1473	1691	2099	2427	2066	2059	1701	2184	2282	1954	1477	1492	1993	2559	1937	1783	1537	2245	2427
ENSG00000105197	2427	1512	1805	2010	2491	2036	1915	1842	2098	2294	2108	1499	1748	2777	2351	2097	2014	1829	2136	2416
ENSG00000064961	2188	2053	2068	1765	1574	1867	2531	2110	1731	1602	2105	2063	2058	2385	1508	1957	2514	2055	1803	1726
ENSG00000175602	2542	1594	2111	1922	1852	2086	1891	2033	1700	2107	2181	1435	1609	6341	2156	2019	2017	1746	2050	1999
ENSG00000188895	2339	1504	1792	1861	2362	1951	1729	1603	1943	2261	1892	1552	1603	1257	2384	1848	1709	1582	1890	2339
ENSG00000058272	2163	1997	2046	1929	1828	1910	2332	1842	2205	1742	1869	2232	2154	1091	1713	2023	2354	2114	1912	1681
ENSG00000103449	2634	1901	2067	2527	1898	2322	2270	2185	2893	1579	2419	1992	2102	1160	1707	2586	2144	1957	2541	1791
ENSG00000185728	2384	1543	1832	2163	2545	2061	1924	1612	2694	2439	1914	1703	1695	1528	2369	2188	1808	1713	2273	2502
ENSG00000161249	2520	1944	1818	1966	1783	2010	2808	2110	2082	1839	2109	1867	1801	2827	1978	2017	2312	2015	2060	2043
ENSG00000187244	1829	1694	1578	1276	1530	1447	2220	1754	1308	1392	1610	1741	1837	1183	1408	1652	2100	1863	1404	1605
ENSG00000159593	2794	1332	1959	2342	2386	2325	1786	1780	2809	2525	2149	1365	1516	3050	2481	2187	1501	1675	2583	2318
ENSG00000185591	2117	1849	1759	1831	1901	1786	2239	1768	2135	1722	1772	2121	2203	579	1542	2164	2201	2035	1966	1855
ENSG00000185122	2144	1599	1567	1693	2202	1816	1855	1595	1746	1982	1818	1472	1511	1553	1977	1794	1782	1511	1849	2158
ENSG00000131165	2229	1340	1643	1644	2044	1960	1675	1638	1950	1931	1876	1198	1337	2006	1996	1959	1467	1321	2034	2174
[truncated: 56,736 more rows]

## Sheet: group information
	A11	A12	Control	Four biological replicates
	B11	B12
	A21	A22	H3L overexpression	Four biological replicates
	B21	B22
	A31	A32	A29L overexpression	Four biological replicates
	B31	B32
	A41	A42	A35R overexpression	Four biological replicates
	B41	B42
	A51	A52	1IL overexpression	Four biological replicates
	B51	B52
