# Supplementary material for: Monkeypox virus protein H3L induces injuries in human and mouse
Source: Cell Death Dis. 2024 Aug 21;15(8):607. doi: 10.1038/s41419-024-06990-2 (PMC11339448; doi:10.1038/s41419-024-06990-2)
Supplement: Supplementary file 12 — Table S3. gene_readcount_RNA-seq for Figure 3 [file 41419_2024_6990_MOESM12_ESM.xlsx]

## Sheet: gene_count
gene_id	C11	C12	C21	C22
ENSG00000156508	396508	333265	402901	353985
ENSG00000075624	124992	115523	139762	125423
ENSG00000184009	106126	98215	127056	115305
ENSG00000198804	40597	33727	34105	31005
ENSG00000167658	87299	82336	104258	95433
ENSG00000074800	113504	101983	99402	89943
ENSG00000210082	16999	14791	29707	27889
ENSG00000111640	84240	76778	88046	79479
ENSG00000096384	38320	33085	48835	44695
ENSG00000196924	55382	57581	71903	64142
ENSG00000100316	54656	45821	64303	58959
ENSG00000140988	52123	45091	60343	57244
ENSG00000067225	84342	76477	65895	60170
ENSG00000115457	79309	64320	71780	72605
ENSG00000142541	44547	38523	49806	47083
ENSG00000089157	48074	43242	49877	46748
ENSG00000137309	36031	36105	37935	35958
ENSG00000174444	43002	37593	46618	43386
ENSG00000135486	32033	27903	44163	41223
ENSG00000099194	38916	37161	18627	16489
ENSG00000169710	13413	13523	14329	12701
ENSG00000059804	52387	46001	60616	56021
ENSG00000117394	63080	60376	56931	51714
ENSG00000161016	43197	39350	45609	43314
ENSG00000198938	10083	8537	10740	9954
ENSG00000205542	33830	26625	35064	33905
ENSG00000196230	28549	26058	39409	35191
ENSG00000070756	35204	33429	39988	36539
ENSG00000102144	42830	37819	46222	42700
ENSG00000100345	66147	66233	48123	43827
ENSG00000198886	17503	13827	13423	11761
ENSG00000204531	15411	13502	30025	27493
ENSG00000198712	11206	8542	8023	7416
ENSG00000149273	33047	28473	35499	33981
ENSG00000134333	44019	37785	48708	44424
ENSG00000167526	33701	31488	36539	34633
ENSG00000168028	28205	24486	31521	29331
ENSG00000148303	27044	23841	32417	30266
ENSG00000109971	21223	19057	20459	19395
ENSG00000204628	33131	28861	29513	27575
ENSG00000181163	15653	13125	21514	19735
ENSG00000080824	20640	17981	20283	18502
ENSG00000198899	6504	4903	6472	5430
ENSG00000174748	26881	24006	27775	25955
ENSG00000065978	18759	16486	23349	20931
ENSG00000187514	14414	12141	18023	16110
ENSG00000088305	4525	4668	10886	9628
ENSG00000171314	28127	24573	29776	26530
ENSG00000122566	13444	11550	19119	17766
ENSG00000130294	47698	47394	17542	16041
ENSG00000163931	23244	21180	20105	18708
ENSG00000087086	44520	42385	22907	21333
ENSG00000111669	27697	24221	29083	26777
ENSG00000131914	9482	8669	23102	20219
ENSG00000105372	26478	23813	25517	25683
ENSG00000130726	13815	11409	16787	17083
ENSG00000142937	24185	20828	25181	23380
ENSG00000170889	19808	16746	23365	22348
ENSG00000137154	20855	18756	21989	22690
ENSG00000147403	24255	21854	24707	23657
ENSG00000142192	21337	18901	21991	19839
ENSG00000122406	21973	18691	23290	21445
ENSG00000167978	16812	18405	20234	17340
ENSG00000137818	22191	19972	22164	20800
ENSG00000089009	18831	16130	20477	19173
ENSG00000128591	53973	56512	27338	23869
ENSG00000196262	15160	12755	15283	14558
ENSG00000144381	12363	10230	15735	14523
ENSG00000130985	16351	15601	18851	17156
ENSG00000130203	27542	26087	23805	21952
ENSG00000115053	12022	10574	16513	14504
ENSG00000145425	21298	17568	22004	21284
ENSG00000231500	22420	19146	22156	21687
ENSG00000105640	20001	18777	21468	20859
ENSG00000163430	24502	22494	16750	15069
ENSG00000166598	14331	12332	19172	17229
ENSG00000164924	23343	20740	15042	14055
ENSG00000110321	17455	16055	15224	14073
ENSG00000087460	19927	17973	16277	16019
ENSG00000119335	12484	10990	14128	13199
ENSG00000129351	11390	10665	16088	14551
ENSG00000187109	15603	13004	17498	16586
ENSG00000108518	16623	14151	13685	12169
ENSG00000272398	7301	6353	14829	13604
ENSG00000128567	10606	10585	18367	17056
ENSG00000147604	15749	13360	17754	16538
ENSG00000166441	14767	13135	17341	16699
ENSG00000198727	7471	6093	5490	5137
ENSG00000165119	13826	11999	17043	16614
ENSG00000075618	21801	21154	14812	13804
ENSG00000153187	11345	10854	14221	12928
ENSG00000110955	10835	9879	12289	11454
ENSG00000044574	17061	15112	12630	11334
ENSG00000169100	13802	12588	15919	15026
ENSG00000108298	15588	14344	16410	15587
ENSG00000188157	19729	19878	26294	23295
ENSG00000092199	7490	6696	11355	10325
ENSG00000198034	15508	13106	16745	15715
ENSG00000123384	19451	20733	19058	17098
ENSG00000172270	12959	11790	17582	16162
ENSG00000197746	18779	16745	14758	13510
ENSG00000164587	16094	14795	16681	16143
ENSG00000265992	14875	14824	27412	23104
ENSG00000182871	21147	21222	24295	22001
ENSG00000086475	5294	4684	12352	11716
ENSG00000142864	9720	8759	13731	12943
ENSG00000162244	15201	13126	17084	15490
ENSG00000011304	11519	11161	14201	13184
ENSG00000197958	14483	13015	16204	14751
ENSG00000198888	9922	8776	7370	6629
ENSG00000198763	9067	6718	6697	5731
ENSG00000083845	15188	13156	16406	15044
ENSG00000149257	10855	10239	11062	10338
ENSG00000142534	15156	12906	16666	15874
ENSG00000134824	10725	9761	6386	5871
ENSG00000198755	14513	12760	16009	15208
ENSG00000112306	15138	12838	15636	14999
ENSG00000063177	17107	15674	17299	16667
ENSG00000229117	13418	12180	14513	13977
ENSG00000116133	8149	7624	8974	7892
ENSG00000224078	9528	9467	19135	17398
ENSG00000179218	14380	12807	14514	13353
ENSG00000105193	15740	14306	16392	15908
ENSG00000114867	10410	9871	10800	9946
ENSG00000069275	8408	7700	12302	11469
ENSG00000133112	18626	14347	14470	13037
ENSG00000167460	15975	14116	17592	15713
ENSG00000035403	13165	13560	18172	16008
ENSG00000167996	23691	20639	12900	11726
ENSG00000253729	8262	8803	12518	11245
ENSG00000197102	13084	14430	11531	10239
ENSG00000147140	11101	9982	14112	12796
ENSG00000108107	14949	13236	15407	14651
ENSG00000108953	9831	9018	11231	10573
ENSG00000089597	12025	11236	14706	13107
ENSG00000143947	13723	11415	13900	12574
ENSG00000132341	8053	6847	10155	9526
ENSG00000198786	9699	8659	6106	5247
ENSG00000063046	10799	9845	14354	13229
ENSG00000142949	16874	17591	15646	14254
ENSG00000060982	12028	11063	14050	13138
ENSG00000084234	14293	13006	15125	13440
ENSG00000155760	8588	8258	17052	15426
ENSG00000152234	8239	7017	9773	8845
ENSG00000103257	20745	20573	19201	16998
ENSG00000079246	7950	6894	9858	9149
ENSG00000172757	11043	9536	10120	9362
ENSG00000131473	6073	6021	5592	4999
ENSG00000084207	11190	10027	12524	11731
ENSG00000139644	13183	12037	12031	11019
ENSG00000204469	8734	9164	11623	10819
ENSG00000132507	7016	5766	8351	7894
ENSG00000140545	5232	4907	10282	9656
ENSG00000123416	8781	7405	11969	10361
ENSG00000142676	13545	12406	14638	13418
ENSG00000125691	12726	11354	12635	13003
ENSG00000009307	8801	8386	10134	9543
ENSG00000121570	4507	3856	7792	6994
ENSG00000138326	11165	9573	11558	11007
ENSG00000188846	11738	10260	12819	12407
ENSG00000111752	6171	6045	11783	10547
ENSG00000115268	11983	11164	12591	12265
ENSG00000184697	13425	12250	13531	12958
ENSG00000130508	18314	18706	14347	12951
ENSG00000105220	14043	12843	13575	12735
ENSG00000122786	17740	15908	17863	16233
ENSG00000165280	8442	7465	7529	6934
ENSG00000204580	15044	14339	16452	14433
ENSG00000071082	12305	10425	13020	12305
ENSG00000167552	18855	15841	11548	10455
ENSG00000008988	11399	9759	12285	11585
ENSG00000211459	2292	1994	6308	6148
ENSG00000132688	15583	14175	18833	17447
ENSG00000197756	10659	10758	10610	11068
ENSG00000113657	4928	4711	10961	10317
ENSG00000100201	8841	9001	10509	9654
ENSG00000196419	7000	6171	8557	8098
ENSG00000170144	8736	7595	9128	8580
ENSG00000128050	7194	6206	10209	9421
ENSG00000114391	10409	8942	10892	10226
ENSG00000116560	8064	7711	9501	8500
ENSG00000106682	10786	9568	11555	10436
ENSG00000150093	16542	15350	10066	9083
ENSG00000144713	11144	10209	11073	10987
ENSG00000127022	11435	10464	11493	10596
ENSG00000133026	8603	8780	11910	10370
ENSG00000168036	11810	10788	10550	9773
ENSG00000064666	10077	9123	12258	10835
ENSG00000136942	9942	8613	10568	10533
ENSG00000185624	13742	12878	12072	10842
ENSG00000152661	8300	7241	14263	12681
ENSG00000138668	7187	5841	8780	8462
ENSG00000130402	12172	12203	12328	11433
ENSG00000092621	8329	7494	10364	9581
ENSG00000065150	7190	6557	10181	9186
ENSG00000099783	8011	6730	9641	8825
ENSG00000171863	10653	9801	11239	10644
ENSG00000077782	6996	7031	14751	13218
ENSG00000184640	8469	8211	9100	8385
ENSG00000130702	14978	16200	19178	17113
ENSG00000198911	9241	9314	7718	7045
ENSG00000115677	10413	10438	10071	9106
ENSG00000143799	5054	4555	7231	6310
ENSG00000088247	9055	8783	10594	9550
ENSG00000163682	11629	9921	11514	10724
ENSG00000141367	9800	9376	8417	7555
ENSG00000174231	8607	8762	10306	9098
ENSG00000168385	9519	8221	10105	9365
ENSG00000170421	13800	12504	9186	8401
ENSG00000143549	11482	10379	9319	8635
ENSG00000135916	9916	8731	8777	8342
ENSG00000167004	8081	6911	9400	8526
ENSG00000071127	10730	9885	10862	9788
ENSG00000108424	7752	7121	9829	8679
ENSG00000178209	16619	18712	12654	11699
ENSG00000130741	9760	8663	10969	9713
ENSG00000111674	17106	15814	12505	11363
ENSG00000150991	13963	12143	9495	8460
ENSG00000132475	10946	9095	9335	8935
ENSG00000144028	8997	9008	10113	9045
ENSG00000089280	7453	6288	8228	7845
ENSG00000177600	9776	8661	10068	9651
ENSG00000104332	3295	3146	8566	7977
ENSG00000105568	8070	7417	9458	8446
ENSG00000132780	5112	4501	8175	7651
ENSG00000179051	5969	5727	7209	7245
ENSG00000131469	9438	8455	9801	9363
ENSG00000113013	9989	9026	9064	8218
ENSG00000078369	9013	8151	8883	8032
ENSG00000123562	8811	7862	8866	7961
ENSG00000134308	7040	6052	6184	6038
ENSG00000240563	3826	3314	4821	4335
ENSG00000110958	7149	5867	7831	7114
ENSG00000155380	7398	6246	12121	11128
ENSG00000155506	6113	6387	7789	7007
ENSG00000107581	6990	6477	8908	7830
ENSG00000105701	9242	8531	9819	9107
ENSG00000044115	9607	9041	8408	7827
ENSG00000126457	4585	4003	7391	6888
ENSG00000092820	14435	12806	13175	11906
ENSG00000127616	5839	5706	7034	6387
ENSG00000142173	24076	22869	14164	13237
ENSG00000086758	7487	8316	8812	7584
ENSG00000204525	14382	12966	10363	9742
ENSG00000128272	10888	9601	10034	9387
ENSG00000124006	11015	10785	15689	14164
ENSG00000134294	12025	11116	8979	8455
ENSG00000177733	6871	6139	8301	8221
ENSG00000175130	5884	5195	7322	6963
ENSG00000143384	9016	8300	11046	10132
ENSG00000163468	6425	5489	7686	6803
ENSG00000117139	7816	7509	10686	9718
ENSG00000160014	9275	8395	9771	8499
ENSG00000067560	9144	7626	8663	7761
ENSG00000106263	7403	6546	8572	7835
ENSG00000197694	10220	10115	10070	8939
ENSG00000135624	6442	5566	7849	7348
ENSG00000176619	6032	5769	8379	7698
ENSG00000108654	5960	5169	6276	5824
ENSG00000079459	6506	5570	3484	3272
ENSG00000082898	6386	5676	8004	7248
ENSG00000038427	3401	3732	6281	5719
ENSG00000108828	17519	16551	7933	7038
ENSG00000196205	11701	11860	11309	10690
ENSG00000161203	10185	9117	9381	8472
ENSG00000163041	6027	5251	7477	7310
ENSG00000141526	16954	15703	15811	14139
ENSG00000075415	6774	6000	7402	7024
ENSG00000136068	14141	14819	10535	9586
ENSG00000127603	10225	11235	7747	6817
ENSG00000167986	7983	7445	8247	7558
ENSG00000113161	5132	4745	4184	3727
ENSG00000113758	5713	5356	6871	6538
ENSG00000113140	14097	12650	12585	11422
ENSG00000142156	18870	18829	13552	12908
ENSG00000168268	6990	6218	8032	7404
ENSG00000173473	6083	5847	8231	7636
ENSG00000102024	13929	12330	13493	12040
ENSG00000168003	9559	8840	8455	8083
ENSG00000160710	6744	6409	7451	6734
ENSG00000159217	5812	6049	7338	6569
ENSG00000140416	10248	9566	15921	14980
ENSG00000115310	11023	10427	9053	8184
ENSG00000136295	8629	9379	6456	5771
ENSG00000121774	5582	5029	8001	7597
ENSG00000189403	4944	4120	6442	5959
ENSG00000101444	4729	4208	7264	6620
ENSG00000156515	6757	6308	7869	7441
ENSG00000026025	27728	23660	14660	13530
ENSG00000072110	10717	10533	9221	8636
ENSG00000164032	5456	4598	6251	5659
ENSG00000155096	6587	6262	10693	10229
ENSG00000128564	14937	15524	10452	10181
ENSG00000115524	6346	5734	7330	6766
ENSG00000082781	6285	5379	5815	6069
ENSG00000154277	7511	7665	6263	5976
ENSG00000118181	6682	5916	8060	7774
ENSG00000076716	8160	7769	15492	14167
ENSG00000169045	5391	4887	6610	6330
ENSG00000090863	7173	6748	8955	8585
ENSG00000131747	3046	2779	6563	5900
ENSG00000138413	5226	4558	3630	3234
ENSG00000118523	10023	9161	17139	15448
ENSG00000102172	10244	8588	11984	11567
ENSG00000006125	8532	8122	8963	8012
ENSG00000092841	10397	8659	9247	8745
ENSG00000182899	7207	5967	7230	7140
ENSG00000175166	9385	8409	5832	5140
ENSG00000105373	8744	7583	9170	8290
ENSG00000104904	7559	6458	8018	7355
ENSG00000164985	5238	4834	7545	7006
ENSG00000197451	3794	3543	5592	5256
ENSG00000143870	6116	5236	7071	6527
ENSG00000112081	4668	4105	6360	6054
ENSG00000108821	13554	13229	15436	13839
ENSG00000155660	4968	4592	5836	5518
ENSG00000186298	4632	3944	6889	6275
ENSG00000196305	6667	6081	7956	7070
ENSG00000147274	5061	4562	7181	6625
ENSG00000156261	5175	4500	6182	5820
ENSG00000112972	4413	3584	2555	2314
ENSG00000156976	4289	3565	5439	4969
ENSG00000122026	7218	5926	7438	7221
ENSG00000163399	8034	7276	8118	7051
ENSG00000057608	5959	5155	6459	6077
ENSG00000104341	4553	4046	7705	7110
ENSG00000145907	4477	4064	5888	5545
ENSG00000074181	6493	6687	9128	7958
ENSG00000111371	8338	8046	8194	7426
ENSG00000159399	6949	6903	8611	7446
ENSG00000092201	5195	4716	7053	6238
ENSG00000113328	7847	6750	7592	6892
ENSG00000197157	6101	5790	6843	6057
ENSG00000221983	7904	6858	7938	7554
ENSG00000147065	8027	7457	4321	3880
ENSG00000139146	4953	4407	7745	7101
ENSG00000179010	5943	5288	6124	5583
ENSG00000106366	18006	16601	14134	12619
ENSG00000145592	6721	6295	6756	6678
ENSG00000169764	3756	3203	8027	7558
ENSG00000170027	6001	5719	6820	6265
ENSG00000141959	9417	9122	9800	9048
ENSG00000034510	11960	11069	7621	7307
ENSG00000130175	8003	7529	8248	8117
ENSG00000104408	5348	4445	6566	6299
ENSG00000182199	9448	8519	9164	8357
ENSG00000182287	8687	7302	9549	8927
ENSG00000174437	5548	5443	6197	5871
ENSG00000047849	7722	7499	7588	6674
ENSG00000115484	4555	4011	5584	5016
ENSG00000150753	4297	3870	5286	4943
ENSG00000169504	6173	5946	7612	6921
ENSG00000112118	4446	3896	6425	5862
ENSG00000173726	6445	5696	8930	8246
ENSG00000046604	9062	8298	7459	6691
ENSG00000241186	3378	2921	8101	7595
ENSG00000110700	6815	5875	6774	6840
ENSG00000215301	5396	4920	5868	5776
ENSG00000089220	4044	3554	4353	3964
ENSG00000213719	10580	8873	6143	5617
ENSG00000071564	5374	5272	6459	6094
ENSG00000176171	9416	8637	10212	9569
ENSG00000082641	7330	6910	7347	6687
ENSG00000166508	4855	4278	5801	5480
ENSG00000169714	5224	4340	6375	6120
ENSG00000181222	5690	6072	5921	5160
ENSG00000148730	5515	5581	6412	5899
ENSG00000112159	3649	3804	6021	5334
ENSG00000198242	7796	6265	7744	7289
ENSG00000029993	3380	2891	4940	4645
ENSG00000182481	2334	2007	4387	3902
ENSG00000204463	6957	7046	6602	5776
ENSG00000149136	4691	4338	5856	5377
ENSG00000143742	4963	4132	5128	5001
ENSG00000100380	8575	7514	7502	7129
ENSG00000135069	6507	5943	8151	7468
ENSG00000138095	5213	5050	6916	6299
ENSG00000173812	8293	7261	7447	7240
ENSG00000115306	6418	6722	5073	4886
ENSG00000233056	3480	3277	9855	8821
ENSG00000118816	9425	8411	7913	7270
ENSG00000137285	6633	5889	8932	7876
ENSG00000164880	6206	6199	6903	6140
ENSG00000094916	4613	4717	6194	5731
ENSG00000170606	3172	2845	3603	3271
ENSG00000105323	6069	5748	6587	5595
ENSG00000124486	4634	4620	8280	7465
ENSG00000188229	5618	5070	6795	6239
ENSG00000205581	4891	4212	5588	5122
ENSG00000159840	7860	7459	7129	6577
ENSG00000164111	12964	10790	7779	7152
ENSG00000196531	5887	4914	6198	5591
ENSG00000159140	5262	5266	5954	5265
ENSG00000137409	8524	7875	6842	6179
ENSG00000002834	10017	9290	7611	7028
ENSG00000145741	5222	4190	7113	6689
ENSG00000125107	5238	5341	7127	6321
ENSG00000153395	4438	4502	5636	5375
ENSG00000135387	4375	4055	4721	4177
ENSG00000143321	5011	3950	5751	5426
ENSG00000124422	5850	5726	6833	6134
ENSG00000189091	4755	4314	6093	5560
ENSG00000104824	4175	3704	5433	5023
ENSG00000169813	5046	4527	5101	5044
ENSG00000197081	11055	10718	7527	6682
ENSG00000165821	2935	2864	6905	6056
ENSG00000090861	5239	4787	6999	6211
ENSG00000182944	4047	3481	4609	4365
ENSG00000142798	6142	7083	7765	6695
ENSG00000206557	4742	4744	6652	6072
ENSG00000142871	10195	9032	13871	13005
ENSG00000162433	6084	5717	6912	6458
ENSG00000135829	4984	4532	5746	5376
ENSG00000005022	4005	3527	4736	4439
ENSG00000205339	4570	4110	6143	5635
ENSG00000117450	4256	3568	4335	4140
ENSG00000142657	4410	4013	4753	4250
ENSG00000136238	6752	5899	5867	5284
ENSG00000089154	4359	4493	5351	4810
ENSG00000109046	6459	5714	6678	5983
ENSG00000186468	6242	4897	7204	6968
ENSG00000104738	4086	3947	6573	5866
ENSG00000104852	6481	5910	6461	6156
ENSG00000113739	11231	10384	10393	9684
ENSG00000127481	5675	6443	6170	5552
ENSG00000196591	4508	3788	4911	4401
ENSG00000185787	4413	3907	5636	5061
ENSG00000146731	3615	3119	4534	4247
ENSG00000114942	5514	4410	5904	5555
ENSG00000143761	5895	5377	5473	5137
ENSG00000118705	4615	4636	6191	5630
ENSG00000067840	2479	2275	5755	5387
ENSG00000166913	5924	4933	4895	4701
ENSG00000111057	10131	9075	5374	5085
ENSG00000105202	4668	3872	6171	5818
ENSG00000154380	4530	4325	5460	4916
ENSG00000135404	9534	8269	6229	5972
ENSG00000004487	3503	3494	5013	4521
ENSG00000182718	15131	13219	7604	6968
ENSG00000117632	4425	3750	4116	3740
ENSG00000167553	5853	5116	6734	6068
ENSG00000141736	3504	3389	6746	6024
ENSG00000138757	4605	4204	5779	5341
ENSG00000178035	4110	3549	6055	5298
ENSG00000060138	7626	7250	6130	5427
ENSG00000141756	5629	5016	5974	5630
ENSG00000198561	6173	5930	6550	5725
ENSG00000277443	6111	5771	7443	7253
ENSG00000071626	3943	3752	4541	4206
ENSG00000196365	5560	4942	6456	5696
ENSG00000105281	5849	5254	6708	6109
ENSG00000065000	5525	5192	5167	4656
ENSG00000124207	3608	3198	5120	4576
ENSG00000166986	4536	4274	5339	4960
ENSG00000008083	3211	3197	6429	5776
ENSG00000168209	8172	7866	9109	8101
ENSG00000109332	4819	4212	4502	4312
ENSG00000108106	2390	2084	4077	3781
ENSG00000101367	4369	3998	5148	4829
ENSG00000133706	4213	3756	5112	4771
ENSG00000082153	6106	5188	5220	4913
ENSG00000137076	7232	7350	6434	5507
ENSG00000083312	4689	4397	5219	4466
ENSG00000092421	5223	5239	7100	6577
ENSG00000149428	3158	2881	3851	3427
ENSG00000168066	5288	5149	5487	5219
ENSG00000167522	7222	7561	7586	7140
ENSG00000130255	5586	5127	5619	5905
ENSG00000164754	4689	4145	5652	5126
ENSG00000198830	3848	3255	5698	5324
ENSG00000145423	2650	2480	4043	3475
ENSG00000130723	5009	5585	6421	5636
ENSG00000152795	4411	3909	5325	4915
ENSG00000196498	5826	6078	6319	5602
ENSG00000138071	5579	5155	4650	4399
ENSG00000177731	7421	7154	5613	5115
ENSG00000198668	5973	5073	5538	5131
ENSG00000159335	5192	4790	4205	3856
ENSG00000117523	4140	4541	4801	4352
ENSG00000106105	6650	6048	6621	6140
ENSG00000120438	4400	3794	4660	4033
ENSG00000128595	6489	5654	5359	4858
ENSG00000170525	10891	10370	9108	8407
ENSG00000168439	3421	3059	4180	3707
ENSG00000105223	5951	5383	6678	5892
ENSG00000067057	7341	6822	7414	6875
ENSG00000109475	5201	4352	5433	5115
ENSG00000177954	5700	5076	6006	5964
ENSG00000175061	7485	6310	7947	7827
ENSG00000166226	4425	3715	4823	4408
ENSG00000242265	7880	7762	5447	4652
ENSG00000260032	6871	6509	5694	5473
ENSG00000240342	4972	4526	6108	5917
ENSG00000244038	4555	4042	5379	5054
ENSG00000167815	4966	4032	5553	4989
ENSG00000205937	4291	4233	5015	4780
ENSG00000152952	8508	7397	8978	7869
ENSG00000160691	5810	5188	5365	4707
ENSG00000137267	7971	7218	8858	7867
ENSG00000165732	2647	2567	4088	3539
ENSG00000088325	3126	2752	4784	4292
ENSG00000215021	4281	3841	4767	4328
ENSG00000135862	6735	6664	6186	5396
ENSG00000164828	5906	5654	6007	5393
ENSG00000063245	5379	5297	5379	4949
ENSG00000184575	5839	5251	5640	5185
ENSG00000126012	5583	5444	4646	4491
ENSG00000179361	5318	5186	5964	5551
ENSG00000143933	5736	4423	5377	5087
ENSG00000140105	12401	11210	8531	7514
ENSG00000071054	7728	6947	6084	5663
ENSG00000143621	3326	2953	3693	3455
ENSG00000225783	5663	5328	7927	7235
ENSG00000110917	3202	2969	4663	4412
ENSG00000112655	5297	5211	6335	5887
ENSG00000109861	2975	2749	4465	4098
ENSG00000183255	7914	7508	6428	5817
ENSG00000077097	3990	3722	5062	4813
ENSG00000148400	4722	5017	7119	6180
ENSG00000063244	4030	3902	4628	4351
ENSG00000175216	3469	3499	4751	4497
ENSG00000095002	3937	3441	5479	4733
ENSG00000148248	5059	4548	5185	4726
ENSG00000134871	5908	6128	6412	5541
ENSG00000130182	1861	1769	3268	3314
ENSG00000087365	4637	4129	4553	4199
ENSG00000100823	3976	3322	4735	4282
ENSG00000160285	5158	4975	2602	2298
ENSG00000104517	3426	3646	4979	4443
ENSG00000039068	4854	4514	6663	5974
ENSG00000124795	3978	3454	5100	4524
ENSG00000101856	3560	2991	3203	2986
ENSG00000104635	2098	2114	3015	2612
ENSG00000169564	4098	3717	4354	4104
ENSG00000198695	4680	3672	2402	1982
ENSG00000181449	3025	2858	5090	4959
ENSG00000151914	6008	7246	7293	6214
ENSG00000030582	11069	10012	5553	5284
ENSG00000110651	6198	5388	5964	5820
ENSG00000119888	6225	5255	5540	5450
ENSG00000139289	7246	6572	9867	9063
ENSG00000077549	4440	3865	4759	4343
ENSG00000197894	4565	3814	4448	4245
ENSG00000110492	4650	4305	5025	4806
ENSG00000155561	2941	2784	4103	3721
ENSG00000075340	1853	1802	3182	2733
ENSG00000237550	5925	4874	6009	5529
ENSG00000130520	3536	3372	4059	3885
ENSG00000187498	6784	6715	6838	6319
ENSG00000072832	4903	4454	3714	3525
ENSG00000175390	4859	4301	5328	4919
ENSG00000227097	5057	4622	5235	5214
ENSG00000154096	1856	1730	2303	2032
ENSG00000175215	7476	7356	6810	6023
ENSG00000102225	4776	4441	5165	4590
ENSG00000071894	4695	4080	4753	4409
ENSG00000196411	5311	5066	4211	3830
ENSG00000004478	2152	1825	3192	2906
ENSG00000123143	4499	4138	4290	3951
ENSG00000109606	2994	2706	3673	3381
ENSG00000167642	5200	4698	4471	4191
ENSG00000096433	9856	11028	4612	3993
ENSG00000173457	3676	2778	2921	3469
ENSG00000153147	3389	2966	4244	4090
ENSG00000077942	3769	3389	3594	3311
ENSG00000233276	5023	4662	3737	3547
ENSG00000171603	5637	5407	6120	5646
ENSG00000135316	3256	2876	4042	3746
ENSG00000100401	4820	4207	4374	4085
ENSG00000070814	2876	2850	3478	3126
ENSG00000206053	5655	4981	5102	4563
ENSG00000012232	6201	5717	5990	5256
ENSG00000089351	3100	3003	4174	3659
ENSG00000130816	2977	2747	4127	3697
ENSG00000139641	7752	7321	6910	6051
ENSG00000173801	6419	6308	3818	3507
ENSG00000164050	4551	4460	4496	4136
ENSG00000146701	3265	2739	3620	3649
ENSG00000124942	16281	18412	8687	7905
ENSG00000114554	5298	5491	5651	4837
ENSG00000085733	6077	5809	4952	4433
ENSG00000089693	4682	4085	4481	4176
ENSG00000142230	3781	3406	4042	3550
ENSG00000008311	1080	998	3235	3045
ENSG00000142089	3001	2607	7426	6922
ENSG00000171345	8086	7180	7055	6276
ENSG00000167005	3333	3007	4442	3958
ENSG00000010292	2400	2338	4106	3668
ENSG00000058262	5013	4632	3968	3497
ENSG00000213585	2995	2830	3398	3208
ENSG00000002586	12180	10914	6364	5883
ENSG00000090621	2468	2322	3274	2973
ENSG00000100813	3583	3324	4045	3625
ENSG00000160877	3511	3381	4459	4294
ENSG00000137642	1703	1875	2299	2049
ENSG00000168137	3424	3405	4344	3952
ENSG00000149806	4603	4201	4502	4542
ENSG00000101182	3612	3366	3021	2818
ENSG00000114416	4181	3710	4868	4663
ENSG00000104964	5531	4825	3177	3083
ENSG00000189060	5716	5441	5848	5656
ENSG00000172534	3666	3958	4441	3997
ENSG00000111530	3168	2992	3973	3776
ENSG00000134287	4714	4387	5273	4660
ENSG00000136628	3148	3020	4093	3634
ENSG00000178952	2803	2544	3548	3169
ENSG00000149091	4999	4788	3812	3350
ENSG00000101057	3796	3568	4643	4396
ENSG00000133318	4978	4475	5268	5007
ENSG00000172354	6011	5672	4704	4453
ENSG00000108561	2405	2192	3356	3136
ENSG00000134440	4931	4498	4511	3977
ENSG00000167615	3876	3947	4670	4172
ENSG00000122218	6070	6185	5363	4812
ENSG00000100129	4896	4037	5466	4870
ENSG00000185896	4793	4403	3553	3455
ENSG00000283041	5613	4554	5937	5585
ENSG00000116062	3374	2913	4328	3896
ENSG00000104549	3964	3677	2408	2145
ENSG00000113407	3910	3440	4913	4418
ENSG00000182979	2961	2638	3765	3498
ENSG00000102226	4551	4016	5619	5022
ENSG00000159377	3929	3333	4069	3782
ENSG00000084774	2060	2062	3567	3340
ENSG00000185650	6829	6569	4392	3958
ENSG00000119318	4824	4572	4289	4163
ENSG00000116260	5385	4987	5367	5032
ENSG00000170315	4003	3249	3713	3525
ENSG00000168488	4116	4096	4644	4219
ENSG00000131143	4423	3794	3900	4041
ENSG00000105699	4833	4422	5598	5212
ENSG00000100353	4306	3906	4035	3590
ENSG00000120889	6863	6336	5434	4902
ENSG00000179295	4445	4065	4785	4463
ENSG00000204394	1721	1627	2249	2158
ENSG00000180304	3227	2931	3985	3833
ENSG00000107372	5729	5330	6076	5687
ENSG00000149485	4309	4108	3883	3265
ENSG00000138759	3116	3368	6361	5739
ENSG00000172053	4097	3694	4809	4440
ENSG00000115241	2971	2659	3643	3367
ENSG00000176014	7352	6696	6021	5647
ENSG00000077235	3304	3311	3798	3471
ENSG00000178252	4353	3998	4515	4082
ENSG00000148200	2942	2815	3755	3599
ENSG00000148926	5748	5206	9220	8387
ENSG00000101266	3357	3214	3601	3479
ENSG00000010256	4256	3696	3673	3487
ENSG00000077147	4350	3659	4481	4052
ENSG00000100644	2162	1970	3480	3116
ENSG00000115694	4792	4458	4564	4235
ENSG00000172893	2440	2213	1984	1781
ENSG00000010278	5091	4191	6364	5669
ENSG00000072778	5911	5240	5894	5363
ENSG00000130396	4243	4287	4928	4685
ENSG00000132182	2042	2227	3694	3025
ENSG00000116754	4204	3469	4155	3678
ENSG00000105429	4828	5032	4565	4073
ENSG00000163902	4420	3980	4216	4070
ENSG00000128989	4005	3662	4519	4054
ENSG00000105655	4233	4031	5225	4668
ENSG00000068697	4238	3575	3835	3475
ENSG00000196961	4407	4193	4708	4328
ENSG00000134684	3137	2844	3684	3443
ENSG00000074657	3922	3848	4824	4240
ENSG00000187735	6422	5775	4165	3814
ENSG00000147601	928	785	1849	1695
ENSG00000143420	4598	4373	4821	4661
ENSG00000117114	3651	3435	5516	4990
ENSG00000108344	3735	3400	3673	3375
ENSG00000196576	7497	7399	5906	5133
ENSG00000099901	2366	1949	3184	3191
ENSG00000077684	2692	2457	5438	5071
ENSG00000065911	4144	3495	5225	4657
ENSG00000101361	2369	2037	3318	2866
ENSG00000166197	2637	2380	3706	3475
ENSG00000125944	3043	2524	3372	3138
ENSG00000140443	5108	5436	5413	5040
ENSG00000167470	4511	4293	4664	4524
ENSG00000102054	3198	2729	3210	3017
ENSG00000172531	4620	4164	3883	3560
ENSG00000136193	5749	5345	6768	6236
ENSG00000188612	3240	2623	3724	3529
ENSG00000114268	7044	6560	6674	5982
ENSG00000164692	6992	6621	4251	3970
ENSG00000105438	4057	3708	4046	3795
ENSG00000090372	3724	3507	4159	3636
ENSG00000060237	3630	4237	4097	3481
ENSG00000103342	3167	3122	3159	2971
ENSG00000013306	3488	3218	3578	3546
ENSG00000146083	2738	2921	3552	3215
ENSG00000140350	3194	2706	3387	3211
ENSG00000122884	6238	5602	6339	5911
ENSG00000136802	7728	7614	7295	6535
ENSG00000117713	3679	3930	4227	3671
ENSG00000014641	2696	2348	3341	2972
ENSG00000136527	3013	2763	3709	3477
ENSG00000103187	6547	5975	5398	5112
ENSG00000100664	4292	4037	4553	4016
ENSG00000198840	1647	1126	1202	1176
ENSG00000139318	2081	1847	1645	1410
ENSG00000198918	4888	3884	4533	4371
ENSG00000084754	4147	3711	3803	3759
ENSG00000131016	7008	7232	4911	4416
ENSG00000083857	4743	5269	5565	4648
ENSG00000149948	6094	5753	2918	2669
ENSG00000167291	2913	3092	4061	3717
ENSG00000125835	2968	2574	3441	3178
ENSG00000174574	3263	2910	4415	3904
ENSG00000131711	7572	8413	5083	4478
ENSG00000130164	4308	4218	2640	2430
ENSG00000076108	4184	4259	3663	3296
ENSG00000136156	7033	6185	6915	6529
ENSG00000178921	2034	2020	3980	3474
ENSG00000072274	2617	2388	4156	3709
ENSG00000278540	1135	1261	1785	1685
ENSG00000068323	4421	4062	4653	4277
ENSG00000126261	3206	2803	4268	3843
ENSG00000156482	3858	3265	4091	3996
ENSG00000133275	3348	3062	3661	3293
ENSG00000102096	2029	1921	3216	2920
ENSG00000100075	3782	3508	3483	3109
ENSG00000117724	2624	2574	4050	3680
ENSG00000166165	2133	2064	5187	4589
ENSG00000169992	3840	4030	4576	4291
ENSG00000164104	3414	2898	5290	4757
ENSG00000212907	2006	1674	1597	1453
ENSG00000117519	3741	3339	4332	4029
ENSG00000167468	4222	3849	3626	3423
ENSG00000124181	3325	3230	3163	2928
ENSG00000187678	3979	3976	3754	3584
ENSG00000166145	4376	4320	3564	3308
ENSG00000197386	3637	3730	5084	4485
ENSG00000120802	2540	2290	3311	3070
ENSG00000141580	3382	2999	4326	4064
ENSG00000118785	14740	12390	2777	2592
ENSG00000156453	2107	1967	3186	2951
ENSG00000168906	2438	2152	2957	2846
ENSG00000131051	3718	3208	3830	3420
ENSG00000099942	3616	3442	4192	3809
ENSG00000188486	1887	1955	3408	3020
ENSG00000117592	3918	3342	3741	3517
ENSG00000061676	3613	3321	3055	2859
ENSG00000112715	8435	7995	6250	5404
ENSG00000173402	3025	3053	3818	3337
ENSG00000140575	6680	6544	3861	3541
ENSG00000139514	3766	3805	5343	4623
ENSG00000124767	3898	3239	3496	3390
ENSG00000086598	4069	3551	3657	3151
ENSG00000110880	5063	4501	5269	4710
ENSG00000106278	1621	1562	4497	4057
ENSG00000100297	2156	1989	3186	3024
ENSG00000090060	3556	3312	3708	3344
ENSG00000196642	2478	2384	2938	2743
ENSG00000180900	3836	3620	3840	3426
ENSG00000147162	3517	3392	3861	3342
ENSG00000099817	3385	3259	3340	3318
ENSG00000100320	4235	3886	4373	4018
ENSG00000168214	2935	2665	3780	3285
ENSG00000205531	3968	3525	3851	3542
ENSG00000109685	3419	3421	3954	3746
ENSG00000103855	3510	3324	3043	2783
ENSG00000105426	2461	2824	4809	4198
ENSG00000089159	4932	4791	4478	4021
ENSG00000165672	2855	2331	3131	2870
ENSG00000047410	4056	4102	4266	3882
ENSG00000133243	3977	3815	4273	4033
ENSG00000103202	2447	2168	3005	2975
ENSG00000113368	2015	2046	2943	2734
ENSG00000182087	3435	3437	3525	3184
ENSG00000125970	3760	3491	3429	3261
ENSG00000153201	3031	3224	3326	3036
ENSG00000124766	2927	2817	2403	2297
ENSG00000092068	2099	1930	2618	2448
ENSG00000198408	4605	4265	4344	4089
ENSG00000187555	2903	2732	3259	2944
ENSG00000043355	2795	2714	4653	4295
ENSG00000123989	3920	3756	3659	3219
ENSG00000164062	2728	2407	3070	2764
ENSG00000143569	3261	3451	3251	2950
ENSG00000140983	3088	2711	3052	2686
ENSG00000128245	4435	3741	4131	3898
ENSG00000133030	3895	3979	3837	3713
ENSG00000122565	2958	2472	3334	3168
ENSG00000133980	1507	1314	3711	3304
ENSG00000184117	2943	2485	3724	3400
ENSG00000234741	4295	3737	3831	3663
ENSG00000166123	3706	3519	5458	5080
ENSG00000158417	2874	2456	2707	2531
ENSG00000096746	2474	2321	2986	2937
ENSG00000100403	4107	3940	4837	4520
ENSG00000152104	4741	5338	5678	5178
ENSG00000100241	4046	4091	3690	3299
ENSG00000162521	2728	2329	3072	2857
ENSG00000091409	7088	6653	3284	2948
ENSG00000132589	4675	4086	4549	4230
ENSG00000126934	4638	3522	3839	3990
ENSG00000128731	2650	2991	2932	2661
ENSG00000130202	4051	3895	4804	4195
ENSG00000149187	3285	3210	3899	3447
ENSG00000249790	4044	3936	4646	4133
ENSG00000061273	3513	3532	3542	3268
ENSG00000154473	1992	1725	2195	1935
ENSG00000119383	3050	2852	3029	2741
ENSG00000121579	2898	2430	3145	2907
ENSG00000124193	3402	3096	3890	3388
ENSG00000115875	2192	1827	3085	2971
ENSG00000121741	2846	2543	3451	3212
ENSG00000146904	2164	2043	2632	2460
ENSG00000147677	3867	3251	4071	3684
ENSG00000148773	1729	1890	3895	3352
ENSG00000125912	2933	2850	3445	3183
ENSG00000165637	3690	3414	3875	3709
ENSG00000177425	2488	2188	3547	3289
ENSG00000127663	4197	4135	4780	4201
ENSG00000177469	7547	6949	8508	7858
ENSG00000100393	3655	4042	4212	3600
ENSG00000138758	5254	4943	3762	3358
ENSG00000196504	3001	2551	3049	2940
ENSG00000170348	3659	3402	3673	3305
ENSG00000050820	4810	4780	3832	3335
ENSG00000158195	4641	4666	3549	3313
ENSG00000084623	3075	2720	3153	3137
ENSG00000086061	3881	3358	3365	3036
ENSG00000102316	4468	3883	3542	3236
ENSG00000204843	4232	3968	3743	3430
ENSG00000169398	3391	3103	3342	3136
ENSG00000125753	4496	4460	3362	3381
ENSG00000073792	5051	4898	4670	4418
ENSG00000165671	3290	3450	4049	3669
ENSG00000125844	3270	3135	4023	3566
ENSG00000076604	3841	3540	3101	2921
ENSG00000176788	4506	4395	5016	4663
ENSG00000157110	3307	3083	4193	3911
ENSG00000166483	5046	4547	5979	5591
ENSG00000149115	3415	3152	4210	3815
ENSG00000129925	4189	3693	3108	2679
ENSG00000126247	5512	4873	3888	3620
ENSG00000163466	4856	4260	3454	3259
ENSG00000103222	2992	2980	4205	3890
ENSG00000010244	2936	2506	3240	2825
ENSG00000171316	2700	2725	3847	3446
ENSG00000170275	4137	4044	4545	4059
ENSG00000079805	3597	3513	3461	3185
ENSG00000074696	3093	2886	3272	2922
ENSG00000167600	2362	2432	3353	2930
ENSG00000204256	3919	3910	4400	3898
ENSG00000087087	2595	2471	3174	2824
ENSG00000141456	2541	2456	3295	2988
ENSG00000160113	2906	2788	3075	3017
ENSG00000136830	6787	6212	3681	3482
ENSG00000131389	2097	2103	2748	2353
ENSG00000114353	4343	3992	3917	3677
ENSG00000198752	4010	4098	4042	3536
ENSG00000162430	3363	3039	3786	3485
ENSG00000197728	1861	1597	1897	1787
ENSG00000089094	3482	3270	4298	3813
ENSG00000097007	3838	3848	3353	3096
ENSG00000005007	2764	2705	3196	2911
ENSG00000066117	2894	2703	3395	2969
ENSG00000125977	3349	2809	3467	3220
ENSG00000145555	3601	3502	5257	4797
ENSG00000132383	3122	2858	3793	3286
ENSG00000171988	2983	3015	3983	3497
ENSG00000105993	4224	3776	3423	3189
ENSG00000054118	2861	2716	2987	2683
ENSG00000099622	4326	3828	4523	4054
ENSG00000171490	3137	2531	3747	3484
ENSG00000247556	3717	3308	3365	3295
ENSG00000175029	3875	3616	3641	3384
ENSG00000023734	2838	2454	2706	2567
ENSG00000062038	3011	2763	3113	2573
ENSG00000196367	2876	3433	3796	3425
ENSG00000072071	2432	2532	3168	2771
ENSG00000088832	4388	3820	3933	3534
ENSG00000108883	3118	2771	3495	2918
ENSG00000141753	4860	4616	1508	1371
ENSG00000105401	3420	3222	3431	3412
ENSG00000115091	4264	3430	3087	2918
ENSG00000099991	2725	2702	3706	3214
ENSG00000012660	2149	1833	2238	2123
ENSG00000177156	2126	1855	2421	2107
ENSG00000166073	3020	3002	6030	5502
ENSG00000146938	1798	1805	4610	4149
ENSG00000122705	5137	4554	3453	3239
ENSG00000099875	5219	4937	3346	3104
ENSG00000065427	2671	2380	2831	2595
ENSG00000188322	3072	3037	3429	3174
ENSG00000270647	2680	2182	3148	3168
ENSG00000091527	4096	3534	3177	2893
ENSG00000126461	3586	3665	3833	3276
ENSG00000257103	3096	2659	3493	3337
ENSG00000131899	3368	3273	3707	3351
ENSG00000110696	3515	2809	3396	3275
ENSG00000167508	2572	2318	1035	1018
ENSG00000010322	3920	3972	4248	3651
ENSG00000119707	2494	2278	2847	2514
ENSG00000116679	1065	943	1503	1402
ENSG00000198952	3391	3176	3312	3100
ENSG00000134884	2351	1973	2797	2507
ENSG00000131504	3619	3480	3590	3115
ENSG00000186716	2745	2665	3884	3481
ENSG00000031698	5521	4872	4246	4060
ENSG00000180921	4826	4986	5719	5043
ENSG00000143641	3693	3486	3379	3124
ENSG00000126777	3699	3492	3718	3268
ENSG00000108848	3016	2443	3211	2822
ENSG00000129250	3438	3293	2995	2540
ENSG00000127184	2264	1882	2980	2877
ENSG00000142453	2476	2263	2743	2761
ENSG00000078140	2480	2220	2906	2723
ENSG00000197111	3505	2935	3535	3276
ENSG00000146535	3946	3648	2927	2838
ENSG00000131467	2467	2103	2639	2372
ENSG00000172037	5282	4922	4411	3918
ENSG00000146830	2976	2861	2996	2762
ENSG00000166681	2938	2654	3276	3007
ENSG00000013810	1717	1547	2694	2454
ENSG00000184007	4500	3796	4047	3840
ENSG00000165458	3664	3463	3887	3619
ENSG00000087274	4262	4109	3844	3665
ENSG00000157106	3454	3870	3521	3031
ENSG00000101199	2722	2665	2518	2376
ENSG00000103365	3393	3422	4479	4136
ENSG00000096696	6644	6821	5112	4621
ENSG00000149782	1814	1859	3035	2783
ENSG00000144724	3063	3248	4098	3703
ENSG00000167771	3867	3426	4682	4663
ENSG00000120137	2960	2991	2610	2295
ENSG00000141682	4129	3266	5933	5551
ENSG00000038382	6009	6523	5934	5440
ENSG00000171858	3417	3300	3163	3205
ENSG00000108468	2952	2614	3150	2965
ENSG00000122779	3309	3287	4090	3899
ENSG00000116237	2863	2618	3122	2920
ENSG00000130204	2699	2514	3129	2939
ENSG00000165349	3214	2814	5460	4645
ENSG00000160633	3110	2840	3048	2842
ENSG00000134986	2854	2607	3572	3243
ENSG00000147130	2464	2514	2997	2703
ENSG00000171604	2652	2658	2527	2325
ENSG00000084090	2524	2279	3079	2685
ENSG00000167674	3170	2816	3041	2766
ENSG00000108256	2649	2628	3050	2881
ENSG00000143401	1958	1663	2894	2557
ENSG00000196235	3399	3076	2825	2800
ENSG00000120705	2370	2085	2914	2641
ENSG00000022556	2474	2262	2104	1939
ENSG00000039560	2325	2136	2949	2630
ENSG00000054523	3438	3535	3631	3338
ENSG00000188976	2816	2556	3047	2653
ENSG00000072501	2562	2676	3405	3008
ENSG00000120742	2602	2432	2566	2441
ENSG00000174695	2083	1687	2548	2338
ENSG00000182149	3181	2857	3215	2662
ENSG00000204574	2455	2225	3206	2868
ENSG00000126878	2037	1837	2970	2772
ENSG00000135919	9752	8840	3586	3100
ENSG00000134107	5837	5731	4209	3860
ENSG00000140319	3629	3038	3347	3331
ENSG00000169180	3064	2951	3927	3479
ENSG00000125166	2078	1936	2404	2193
ENSG00000144366	4698	4281	4420	4002
ENSG00000134057	1462	1195	2428	2280
ENSG00000177732	3217	3329	3281	2964
ENSG00000161547	1994	1611	2920	2635
ENSG00000166181	2754	2487	3060	2757
ENSG00000116017	5858	5736	4070	3717
ENSG00000164054	4124	3917	3616	3263
ENSG00000029363	2584	2500	2871	2575
ENSG00000064607	1604	1543	2127	1904
ENSG00000100941	2364	2054	2775	2584
ENSG00000095139	2994	2944	2709	2484
ENSG00000253352	3402	3203	3712	3336
ENSG00000173692	2283	2019	2184	2011
ENSG00000133313	2270	1968	2496	2275
ENSG00000184897	2573	2343	3291	2953
ENSG00000198231	3065	2832	3296	3128
ENSG00000100304	1811	1712	2609	2367
ENSG00000100650	3069	2606	3376	3002
ENSG00000128829	3273	3067	3547	3158
ENSG00000101115	1836	1766	3328	2900
ENSG00000125868	4163	3606	3113	2887
ENSG00000132424	2296	2044	3195	2677
ENSG00000014216	3779	3836	2579	2147
ENSG00000170759	3135	2870	2902	2511
ENSG00000123213	2140	2019	2660	2476
ENSG00000052802	3504	2876	1904	1719
ENSG00000116251	3451	2907	3910	3347
ENSG00000157933	3685	3711	4028	3657
ENSG00000198700	3023	2865	3636	3183
ENSG00000008710	3432	3791	4714	4056
ENSG00000075785	4196	3729	2856	2713
ENSG00000088930	2319	2244	2964	2604
ENSG00000149591	6738	6016	7440	6883
ENSG00000079739	4315	3882	4756	4397
ENSG00000067704	3482	3190	3682	3415
ENSG00000114120	3309	2894	3507	3213
ENSG00000163714	2178	1988	2845	2624
ENSG00000179134	3425	3579	4118	3619
ENSG00000172115	1481	1209	1973	1770
ENSG00000115866	3524	3046	4559	4008
ENSG00000120437	2068	1745	1193	1158
ENSG00000069849	2463	2024	2439	2315
ENSG00000167548	2819	3656	3239	2806
ENSG00000171634	2309	2421	3118	2757
ENSG00000198431	3711	3401	2307	2098
ENSG00000155189	3354	3042	4352	3989
ENSG00000154358	4672	5365	4431	4259
ENSG00000182378	2383	2263	2255	2133
ENSG00000135821	3339	2979	3369	3021
ENSG00000070087	2717	2278	2658	2548
ENSG00000149547	3379	2894	2721	2539
ENSG00000162613	2084	2017	2779	2501
ENSG00000078618	2410	2222	2293	2093
ENSG00000186591	4548	4401	3849	3532
ENSG00000137942	3085	2728	2885	2653
ENSG00000124702	2965	2631	3251	3005
ENSG00000100311	5418	5346	4765	4329
ENSG00000112308	4308	3948	3810	3603
ENSG00000109736	3232	2935	3486	3265
ENSG00000112531	3324	2823	3222	3200
ENSG00000106723	2659	2402	2860	2719
ENSG00000022840	3209	3104	2948	2659
ENSG00000122545	3901	3345	3824	3666
ENSG00000115414	2702	2823	2783	2458
ENSG00000183696	9936	8990	1856	1672
ENSG00000175928	2021	1972	3696	3299
ENSG00000172809	2948	2841	3091	3163
ENSG00000085662	3429	2866	2953	2832
ENSG00000099995	2521	2449	2702	2311
ENSG00000179820	4395	4208	5525	4784
ENSG00000198900	2107	1850	2195	2027
ENSG00000170540	3511	2835	4253	4000
ENSG00000172009	2318	2114	2950	2747
ENSG00000141556	2024	1976	2801	2614
ENSG00000099821	2057	1920	2390	2190
ENSG00000111605	2258	2063	2940	2668
ENSG00000126432	3440	2811	2755	2546
ENSG00000198380	3935	3646	3065	2685
ENSG00000120733	2853	2857	3328	2911
ENSG00000125304	3219	2851	3066	2758
ENSG00000062822	2415	2324	3200	2879
ENSG00000116774	4623	4160	7575	7170
ENSG00000188529	2366	2094	3051	2707
ENSG00000101040	2725	2595	3703	3289
ENSG00000152256	3457	3172	5831	5463
ENSG00000138768	2089	1904	2811	2585
ENSG00000119772	2692	2699	3492	3317
ENSG00000179091	2040	1846	2449	2045
ENSG00000130522	5588	4745	4396	4483
ENSG00000137693	2907	2853	3233	3000
ENSG00000169223	2875	2669	3071	2743
ENSG00000165175	2400	2254	3244	2957
ENSG00000189159	2165	1700	2440	2387
ENSG00000099954	2706	2776	3976	3756
ENSG00000173660	2755	2194	2923	2900
ENSG00000116288	2266	1979	2584	2260
ENSG00000046653	976	910	2278	2180
ENSG00000164904	2778	2460	2928	2787
ENSG00000104885	2274	2495	3323	3040
ENSG00000125743	2438	2050	2681	2453
ENSG00000099364	3109	3149	3152	2960
ENSG00000103353	3309	3224	3410	3067
ENSG00000118680	3908	3300	2586	2458
ENSG00000104067	3515	3633	3794	3356
ENSG00000101608	3890	3331	2992	2668
ENSG00000111676	3305	3438	3016	2731
ENSG00000133226	1768	1726	2163	1863
ENSG00000114850	4252	3398	2738	2609
ENSG00000117399	1089	1148	2042	1876
ENSG00000204371	2115	1951	2344	2138
ENSG00000081154	3361	2773	3235	2900
ENSG00000179222	2959	2829	3407	2922
ENSG00000115758	2823	2532	4820	4336
ENSG00000152284	2521	2291	3312	3299
ENSG00000255302	2615	2234	3024	2660
ENSG00000135424	3209	2952	3461	2937
ENSG00000132646	1976	1704	2416	2257
ENSG00000114650	2336	2216	2778	2488
ENSG00000147224	1555	1314	2309	2116
ENSG00000110400	2520	2589	3165	2900
ENSG00000109929	2895	2386	2502	2254
ENSG00000188986	2950	2796	3017	2768
ENSG00000101150	4570	4054	3323	2936
ENSG00000074695	2554	2284	2534	2417
ENSG00000167491	2801	2786	2877	2732
ENSG00000059573	1853	1647	2924	2568
ENSG00000100811	2826	2655	3034	2756
ENSG00000131149	2275	2410	2851	2509
ENSG00000121644	3142	3006	3205	2937
ENSG00000136448	2725	2468	2958	2483
ENSG00000123505	1294	1086	1871	1680
ENSG00000103194	2636	2333	3216	2812
ENSG00000113712	3185	3146	3231	3041
ENSG00000165804	1713	1644	2393	2262
ENSG00000136758	2764	2337	2730	2450
ENSG00000116478	3170	2872	2899	2662
ENSG00000117335	2562	2266	1915	1694
ENSG00000154518	2278	1937	2299	2262
ENSG00000069956	2832	2457	2539	2214
ENSG00000109111	3323	3056	3289	2958
ENSG00000008394	1057	875	1197	1137
ENSG00000119314	3636	3368	2818	2645
ENSG00000130821	3015	2616	5582	5470
ENSG00000176105	3370	3012	3038	2942
ENSG00000135052	2573	2369	3031	2839
ENSG00000167635	2635	2165	3026	2932
ENSG00000076003	1649	1286	2689	2392
ENSG00000183495	2606	3041	3041	2817
ENSG00000111786	3414	2807	3070	3015
ENSG00000134644	2873	2635	3144	2718
ENSG00000152558	3464	2939	3349	3089
ENSG00000196187	2201	2021	2125	1908
ENSG00000132463	2938	2676	3080	2583
ENSG00000136014	1167	1132	2482	2266
ENSG00000160551	3116	3159	3325	2830
ENSG00000114023	2908	2553	4764	4547
ENSG00000259956	2954	2906	3058	2711
ENSG00000213639	3212	2715	2994	2947
ENSG00000160007	2985	2896	3169	2890
ENSG00000101126	2561	2263	3054	2799
ENSG00000136485	2591	2501	2968	2702
ENSG00000161013	5074	4689	2846	2698
ENSG00000181588	2953	2989	3169	3056
ENSG00000145730	5561	5275	5086	4628
ENSG00000168280	3267	3241	4634	3941
ENSG00000126602	1613	1496	2542	2198
ENSG00000198931	1871	1786	2263	2322
ENSG00000063660	3430	3500	5457	5242
ENSG00000089685	1435	1322	2330	2141
ENSG00000089248	3107	2644	3030	2720
ENSG00000134910	3098	2909	2659	2594
ENSG00000062485	2034	1783	2516	2372
ENSG00000184840	3307	2874	3211	2871
ENSG00000142102	2112	1929	2866	2773
ENSG00000135018	2159	1976	2422	2129
ENSG00000130811	2307	2031	2427	2354
ENSG00000112759	942	833	2083	1977
ENSG00000011405	2385	2320	2393	2065
ENSG00000221978	3548	3110	3163	2767
ENSG00000198467	2469	2167	3110	2747
ENSG00000124214	2884	2470	2742	2657
ENSG00000153827	2534	2530	2609	2353
ENSG00000182272	2776	2559	2924	2628
ENSG00000084733	2883	2980	2898	2583
ENSG00000115548	3937	3521	4178	3775
ENSG00000104419	7566	7123	4633	4468
ENSG00000178980	1839	1615	1997	1881
ENSG00000196923	4386	4155	4151	3714
ENSG00000101337	2981	2833	3337	2985
ENSG00000108055	2878	2513	3281	2967
ENSG00000163872	2907	2810	3374	2827
ENSG00000244462	2191	2025	2785	2541
ENSG00000070614	3422	3466	3050	2691
ENSG00000148700	3254	2981	4193	3673
ENSG00000163527	2294	2074	2281	2230
ENSG00000109113	2407	2260	2553	2302
ENSG00000103275	3209	2818	2927	2864
ENSG00000011009	3125	2773	2453	2320
ENSG00000130309	3020	2944	3020	2981
ENSG00000164300	2999	3059	3752	3420
ENSG00000008018	2494	2083	2644	2662
ENSG00000125505	3078	3103	3472	3151
ENSG00000136813	2312	2115	2390	2197
ENSG00000088205	2448	2034	2649	2498
ENSG00000175931	2585	2508	3601	3167
ENSG00000197119	2554	2489	3245	2949
ENSG00000204304	2515	2344	2939	2648
ENSG00000133835	1307	1253	1856	1730
ENSG00000105221	2743	2637	2864	2843
ENSG00000160209	3336	3377	3103	2622
ENSG00000136699	2489	2690	2843	2598
ENSG00000155229	2606	2445	2595	2445
ENSG00000159131	1697	1609	2257	2017
ENSG00000147872	6442	5522	4747	4110
ENSG00000141985	2866	2681	2543	2326
ENSG00000134779	3292	3133	3090	2640
ENSG00000141503	3270	3099	2755	2547
ENSG00000113575	2337	1972	2638	2391
ENSG00000117906	1775	1531	2331	2134
ENSG00000072364	3386	3670	3079	2842
ENSG00000066044	2109	1793	2406	2141
ENSG00000110107	2701	2455	2880	2593
ENSG00000138443	2188	2036	3008	2863
ENSG00000107438	4885	4229	3628	3378
ENSG00000092964	3639	3642	2784	2249
ENSG00000165678	4254	3564	2719	2604
ENSG00000169567	2696	2363	2629	2431
ENSG00000140612	2590	2129	2663	2541
ENSG00000183207	2205	2016	2514	2401
ENSG00000136938	3803	3249	2873	2836
ENSG00000163558	2498	2205	2783	2422
ENSG00000033867	2725	2607	3143	3006
ENSG00000099956	2480	2142	2419	2093
ENSG00000118046	3037	2573	2724	2616
ENSG00000169679	1330	1227	2792	2642
ENSG00000174938	2522	2499	2841	2516
ENSG00000115216	3593	3074	2636	2444
ENSG00000100888	2466	2449	2762	2362
ENSG00000095787	2594	2383	2881	2675
ENSG00000149100	2139	1987	2306	2230
ENSG00000169032	3287	2964	3150	2885
ENSG00000111144	2403	2135	2869	2560
ENSG00000131653	2191	2072	2383	2311
ENSG00000087077	2819	2476	2721	2583
ENSG00000079785	3015	2653	2708	2445
ENSG00000130227	2011	1977	2416	2138
ENSG00000090273	2355	2057	2193	2225
ENSG00000100804	2194	1907	2198	2203
ENSG00000122861	7478	6366	1741	1557
ENSG00000103335	3214	3371	2732	2447
ENSG00000158710	5654	4966	4141	3778
ENSG00000101972	2489	2390	2918	2579
ENSG00000169727	2332	2272	2186	2060
ENSG00000106244	2392	2265	2532	2405
ENSG00000148843	2230	2263	2694	2541
ENSG00000197879	3152	3028	4123	3574
ENSG00000122203	3595	3143	3554	3335
ENSG00000120948	2196	1856	2408	2168
ENSG00000104805	3043	2877	3203	2677
ENSG00000087088	3270	2805	3110	2883
ENSG00000116030	2596	2214	2452	2282
ENSG00000107223	3597	3188	2647	2558
ENSG00000175334	1881	1675	2076	1971
ENSG00000197747	6493	5614	3012	3080
ENSG00000166851	1071	1109	2669	2404
ENSG00000163516	2949	2650	3068	2685
ENSG00000105887	2853	2640	2793	2621
ENSG00000122591	2155	2048	2513	2079
ENSG00000177885	2723	2533	2819	2638
ENSG00000168159	5020	4271	3324	3231
ENSG00000095319	2059	1997	2659	2409
ENSG00000088986	2834	2364	2644	2758
ENSG00000175832	1977	1923	2431	2188
ENSG00000136381	2059	1872	2632	2316
ENSG00000117868	4962	4692	3134	2776
ENSG00000114019	4650	4692	6339	5714
ENSG00000116670	1982	1706	3021	2865
ENSG00000198589	2037	2207	2721	2455
ENSG00000113558	2699	2197	2549	2287
ENSG00000111667	2010	1926	2337	2164
ENSG00000167670	2155	1973	2960	2738
ENSG00000149269	1597	1390	1856	1616
ENSG00000179950	2287	2088	2257	2089
ENSG00000162551	2187	1924	2559	2435
ENSG00000116962	3866	4008	2671	2447
ENSG00000183431	2020	1778	2282	2091
ENSG00000137331	4698	4236	5054	4553
ENSG00000123908	2024	2342	2781	2693
ENSG00000198793	1649	1721	1995	1796
ENSG00000137497	3180	3081	3401	3226
ENSG00000066777	2892	2780	2402	2179
ENSG00000064419	2051	2041	2404	2084
ENSG00000079819	2316	2195	2498	2318
ENSG00000135390	1956	1696	2589	2248
ENSG00000092758	2387	2228	4254	4007
ENSG00000089737	1862	1761	2082	1820
ENSG00000083444	3440	3240	3865	3471
ENSG00000055163	3203	3167	3334	2876
ENSG00000160075	2488	2091	2309	2246
ENSG00000168710	2261	2219	2164	1958
ENSG00000167657	3924	3491	3327	3091
ENSG00000173674	2092	1941	2659	2356
ENSG00000112787	2388	2230	2078	1967
ENSG00000100029	2421	2203	2485	2188
ENSG00000127946	1681	1845	2648	2241
ENSG00000068878	2744	2677	2324	2230
ENSG00000132361	2089	1964	2302	2125
ENSG00000173821	3318	3978	3483	3031
ENSG00000130939	2236	2199	2429	2309
ENSG00000125755	2017	1947	2295	1932
ENSG00000070413	2833	2804	3116	2828
ENSG00000112697	3747	3311	2984	2829
ENSG00000090530	2715	2467	6551	6053
ENSG00000099889	3774	3474	2639	2452
ENSG00000111142	2237	1783	2773	2368
ENSG00000165802	2450	2348	3214	2909
ENSG00000132153	1902	1851	2284	2173
ENSG00000127511	3499	3719	3209	3095
ENSG00000112249	2833	2833	2885	2538
ENSG00000138385	2041	1641	2243	2221
ENSG00000047315	2415	2118	2362	2228
ENSG00000084463	2186	2023	2526	2158
ENSG00000159352	2784	2577	2505	2408
ENSG00000077312	1429	1233	2213	2103
ENSG00000101335	2743	2524	4309	3970
ENSG00000069998	2190	1975	3262	2923
ENSG00000154639	2145	1983	3433	3232
ENSG00000173894	2241	2101	2858	2692
ENSG00000131238	2277	1969	2761	2523
ENSG00000141867	2823	2808	2676	2481
ENSG00000148396	2868	2947	2553	2188
ENSG00000120992	3203	2760	2229	2037
ENSG00000162909	7678	7250	2527	2264
ENSG00000163655	1811	1581	2344	2101
ENSG00000006118	2486	2327	2787	2464
ENSG00000172795	1861	1924	2736	2576
ENSG00000104413	2147	1887	2340	1988
ENSG00000167693	2843	2605	3955	3576
ENSG00000184432	2418	2164	2314	2070
ENSG00000196323	2841	2690	2993	2803
ENSG00000104960	2487	2254	2925	2705
ENSG00000009954	2393	2203	2838	2481
ENSG00000141551	2907	2724	2731	2561
ENSG00000140632	2367	2043	2255	2083
ENSG00000179889	1908	1839	1981	1841
ENSG00000139842	2394	2240	2594	2293
ENSG00000146223	2754	2443	2995	2734
ENSG00000112658	1966	1846	2979	2769
ENSG00000010404	6803	6169	3705	3302
ENSG00000276293	2729	2487	2861	2421
ENSG00000114739	2339	2359	3141	3152
ENSG00000100280	1978	1738	2189	1989
ENSG00000165283	2425	2121	2313	2135
ENSG00000041357	1853	1494	1942	1735
ENSG00000116871	4331	4255	2188	1895
ENSG00000090006	1765	1759	2860	2767
ENSG00000104765	4796	4427	3258	3058
ENSG00000157216	2917	2743	2557	2366
ENSG00000077232	2551	2276	2274	2147
ENSG00000157227	4686	4234	1833	1631
ENSG00000153046	4465	4163	2942	2503
ENSG00000004059	2836	2525	2790	2513
ENSG00000196781	2022	2078	2988	2624
ENSG00000108349	2148	2057	2330	2086
ENSG00000213741	2190	2216	1962	2413
ENSG00000152102	2780	2488	2502	2365
ENSG00000101294	2943	2831	2456	2425
ENSG00000119669	2067	2184	2110	1935
ENSG00000078808	2756	2462	2579	2328
ENSG00000178913	2233	1982	2427	2247
ENSG00000196821	2926	2498	2687	2388
ENSG00000139726	2830	2185	2894	2646
ENSG00000138834	2904	2986	3051	2834
ENSG00000170522	1486	1326	1827	1667
ENSG00000131459	2140	2054	3964	3661
ENSG00000140264	2448	2081	2359	2131
ENSG00000213281	3250	2773	2689	2642
ENSG00000107816	2668	2555	2273	2109
ENSG00000185201	1101	965	2429	2290
ENSG00000011201	1464	1467	4244	3806
ENSG00000233927	2153	2525	2484	2601
ENSG00000106211	3414	3161	2912	2635
ENSG00000133818	2836	2519	3432	3056
ENSG00000105835	2285	1961	2307	2108
ENSG00000198961	2740	2559	2459	2249
ENSG00000113387	1922	1715	2071	1977
ENSG00000140553	2858	2627	2615	2451
ENSG00000168374	3059	2532	2540	2387
ENSG00000164091	2520	2110	2420	2282
ENSG00000105063	2513	2375	2495	2199
ENSG00000167770	2251	2034	2276	2100
ENSG00000158941	2016	1909	2152	1968
ENSG00000073111	1771	1673	2847	2654
ENSG00000106683	2594	2385	2626	2449
ENSG00000056097	2389	2126	2345	1912
ENSG00000147676	2052	1823	2091	1896
ENSG00000144730	3006	3106	2491	2331
ENSG00000072310	1447	1361	1914	1696
ENSG00000158769	2879	2429	2555	2352
ENSG00000273749	2635	2453	2434	2296
ENSG00000104969	2173	2071	2456	2255
ENSG00000151718	1894	1825	2682	2347
ENSG00000181090	1866	1825	2141	1787
ENSG00000203879	2829	2475	2457	2460
ENSG00000151208	2761	2943	2783	2445
ENSG00000131508	2829	2613	2605	2434
ENSG00000107854	2357	2268	2233	2065
ENSG00000030066	1547	1605	2307	2127
ENSG00000145833	2077	1844	2512	2349
ENSG00000196950	2461	2329	2770	2348
ENSG00000173120	2972	3014	2980	2797
ENSG00000104331	1879	1768	2931	2894
ENSG00000143815	2529	2255	2590	2494
ENSG00000127586	1665	1457	1986	1782
ENSG00000136026	2072	1966	1987	2002
ENSG00000005884	6800	6755	2928	2551
ENSG00000183943	2401	2470	2836	2525
ENSG00000137876	2409	2129	2839	2720
ENSG00000007202	2283	2265	2330	2075
ENSG00000050344	1511	1465	2806	2437
ENSG00000110075	2155	2020	2408	2285
ENSG00000189266	2422	2089	2537	2314
ENSG00000174780	2283	1996	2381	2072
ENSG00000161671	2602	2401	2644	2490
ENSG00000127947	2997	2441	2591	2441
ENSG00000261236	1626	1502	1696	1582
ENSG00000100889	3270	2973	4219	3642
ENSG00000167513	1751	1885	2843	2752
ENSG00000065135	3303	2916	3070	2797
ENSG00000099331	3067	3018	2816	2615
ENSG00000106070	2509	2267	2536	2260
ENSG00000114480	4725	4253	4166	3824
ENSG00000108588	2522	2180	3177	2880
ENSG00000196141	3715	3183	2489	2261
ENSG00000230989	1816	1625	2442	2209
ENSG00000007168	2855	2478	2695	2589
ENSG00000100991	2813	2458	2394	2098
ENSG00000161011	6601	6321	1761	1649
ENSG00000115762	3196	2829	2356	2267
ENSG00000131236	3242	3266	2504	2283
ENSG00000125991	3423	3060	3473	3246
ENSG00000144749	2147	2173	3466	3126
ENSG00000080345	2026	2074	2570	2357
ENSG00000137845	2841	2545	2531	2348
ENSG00000234745	5546	4991	3511	3242
ENSG00000196937	2913	2374	2899	2663
ENSG00000100030	2675	2485	2422	2204
ENSG00000177084	2275	2248	2653	2388
ENSG00000130638	2273	1933	2471	2369
ENSG00000132382	1201	1101	1812	1686
ENSG00000120254	2173	1963	2432	2292
ENSG00000129474	4181	3936	4618	4312
ENSG00000118971	3198	2905	1749	1803
ENSG00000149923	2304	2031	2081	1912
ENSG00000198176	2112	1851	2250	2266
ENSG00000140391	2901	2354	2947	2736
ENSG00000272391	2442	2532	3446	3084
ENSG00000089006	1449	1261	2100	1993
ENSG00000101152	3097	2865	3166	2877
ENSG00000103326	1866	1916	2105	1850
ENSG00000141425	1427	1256	2040	2024
ENSG00000121892	2110	1956	2164	1987
ENSG00000165916	2527	2197	2533	2269
ENSG00000136810	2754	2313	1989	1985
ENSG00000101161	2573	2273	2341	2140
ENSG00000086232	2184	2041	2400	2183
ENSG00000186522	2484	2286	2633	2391
ENSG00000127837	2751	2448	2263	2077
ENSG00000135269	5052	4438	2802	2773
ENSG00000103769	2395	2013	2267	2067
ENSG00000162458	3575	3336	2093	1972
ENSG00000103197	2691	2674	2389	2139
ENSG00000110395	2286	2454	2477	2266
ENSG00000110713	1755	1765	2318	2062
ENSG00000161202	3109	3213	2567	2319
ENSG00000037474	1857	1628	2078	2016
ENSG00000058804	1608	1453	2465	2215
ENSG00000142599	2254	2313	2290	2098
ENSG00000101557	1985	1865	1971	1919
ENSG00000178982	1816	1834	2131	2114
ENSG00000185825	2895	2375	2334	2215
ENSG00000254999	2610	2338	2618	2628
ENSG00000116001	1952	1831	2179	2073
ENSG00000149823	2300	2231	2685	2567
ENSG00000075292	2350	2198	2569	2318
ENSG00000171388	3457	3268	2589	2263
ENSG00000124571	1720	1645	2110	1946
ENSG00000197930	3422	3093	2731	2769
ENSG00000197912	2569	2356	2721	2513
ENSG00000106789	1639	1725	2253	1875
ENSG00000163938	1508	1285	2248	1967
ENSG00000017260	2625	2348	2594	2409
ENSG00000135046	10825	8912	3823	3371
ENSG00000101191	1838	1929	2042	1912
ENSG00000166831	918	852	1312	1339
ENSG00000117448	1496	1402	2027	1873
ENSG00000104884	1402	1331	1962	1656
ENSG00000131446	2677	2601	2652	2582
ENSG00000275832	3665	3688	2813	2587
ENSG00000164211	1495	1325	1007	892
ENSG00000092445	2883	2919	3308	3037
ENSG00000168758	1968	1812	2064	1850
ENSG00000174705	2773	2789	2559	2355
ENSG00000099814	3046	3118	2781	2425
ENSG00000066735	2083	2179	2275	1987
ENSG00000102898	2533	2302	2218	2112
ENSG00000135766	3198	3112	4107	3920
ENSG00000051523	2545	2325	1989	1879
ENSG00000116459	2159	1828	2099	2108
ENSG00000108604	1845	1827	1965	1930
ENSG00000132305	2086	1842	2315	2170
ENSG00000127483	2584	2340	2457	1982
ENSG00000170515	1523	1434	1921	1770
ENSG00000102317	2514	2234	2752	2600
ENSG00000116221	2632	2295	2515	2413
ENSG00000074071	1345	1359	1916	1954
ENSG00000137776	1836	1729	2055	1853
ENSG00000196557	1964	1892	2783	2423
ENSG00000111602	1573	1537	2197	2068
ENSG00000198363	2768	2467	3084	2752
ENSG00000100714	968	916	2137	2036
ENSG00000102900	1539	1467	1765	1645
ENSG00000101421	3044	2767	2311	2229
ENSG00000072042	1393	1228	1320	1339
ENSG00000100243	2948	2668	2823	2563
ENSG00000183258	2124	1957	2899	2611
ENSG00000100814	2510	2119	3039	3032
ENSG00000113384	2463	2248	2670	2518
ENSG00000130826	1320	1188	1912	1728
ENSG00000060339	2138	1985	2100	1951
ENSG00000159363	2473	2377	2821	2435
ENSG00000100994	3607	3442	2341	2099
ENSG00000189043	1717	1415	1959	1802
ENSG00000113649	1321	1296	1764	1520
ENSG00000137575	4222	3711	2218	2176
ENSG00000087152	2504	2292	2200	2001
ENSG00000140740	2049	1748	2160	1864
ENSG00000107404	2290	2246	2523	2441
ENSG00000182446	2287	2187	2030	1964
ENSG00000135372	1610	1390	2523	2167
ENSG00000135535	3001	2749	2386	2370
ENSG00000110092	3932	3611	2313	2062
ENSG00000114686	1498	1337	1870	1780
ENSG00000172725	2283	2298	1706	1512
ENSG00000078674	2648	2544	2570	2418
ENSG00000160789	5796	5557	2559	2463
ENSG00000187840	4251	4023	2233	2057
ENSG00000141027	2568	2574	2562	2232
ENSG00000107263	3076	2964	2551	2402
ENSG00000158470	1918	1756	2416	2171
ENSG00000136504	1319	1116	1781	1672
ENSG00000164733	9541	8796	2506	2145
ENSG00000092148	2565	2451	2505	2329
ENSG00000108671	1774	1608	1762	1647
ENSG00000005339	2905	3278	3125	2810
ENSG00000198492	1935	1651	2082	1991
ENSG00000116161	2035	1850	1956	1864
ENSG00000141543	1883	1714	1968	1986
ENSG00000134152	5071	4248	2571	2242
ENSG00000099804	2736	2602	2145	2012
ENSG00000108312	1732	1684	2083	2004
ENSG00000167325	1902	1729	2264	2047
ENSG00000127948	1977	1766	1666	1563
ENSG00000109084	1957	1568	1597	1296
ENSG00000106636	2466	2228	1811	1774
ENSG00000142627	4433	4086	2913	2462
ENSG00000055917	2111	1927	2281	2139
ENSG00000058453	1729	1603	1796	1689
ENSG00000162923	2615	2527	2492	2345
ENSG00000102858	3063	3145	2984	2692
ENSG00000118898	4056	3883	4179	3802
ENSG00000099341	2561	2421	2096	2014
ENSG00000181026	2360	2332	2232	2053
ENSG00000100632	1817	1645	1891	1915
ENSG00000127884	2557	2532	2373	2127
ENSG00000198837	1910	1830	2262	2058
ENSG00000056998	2250	1964	2890	2479
ENSG00000149480	1997	1876	2265	2003
ENSG00000145919	2086	1930	1890	1770
ENSG00000127054	1996	1798	2298	2126
ENSG00000103018	2059	1837	1572	1617
ENSG00000177606	3949	3717	3212	3022
ENSG00000167085	2155	1686	2146	1992
ENSG00000185630	1278	1398	2281	2064
ENSG00000185651	2058	1678	1939	1768
ENSG00000060749	1661	1746	2373	2201
ENSG00000197283	1768	1942	1912	1706
ENSG00000132155	1850	1710	2159	2017
ENSG00000163960	2634	2677	2818	2398
ENSG00000114062	2088	1978	2456	2147
ENSG00000100226	1724	1694	2190	1792
ENSG00000112514	2499	2153	2267	2119
ENSG00000087302	1755	1460	1822	1522
ENSG00000106628	1730	1472	2394	2029
ENSG00000211460	2194	1822	2357	2158
ENSG00000175221	2280	2219	2397	2259
ENSG00000162704	3012	2639	2634	2401
ENSG00000179632	2809	2556	2373	2278
ENSG00000108946	3046	2576	2412	2317
ENSG00000100836	1902	1692	2106	2021
ENSG00000076928	2681	2453	2101	1872
ENSG00000135506	3339	3088	3194	2759
ENSG00000075151	2088	2168	2328	2048
ENSG00000004399	4149	4145	1967	1768
ENSG00000162738	1942	1936	2395	2231
ENSG00000101752	1834	1855	2165	1860
ENSG00000213923	2481	2127	2782	2680
ENSG00000065268	2224	2037	2387	2086
ENSG00000112893	2423	2502	1962	1770
ENSG00000008300	1936	2005	2727	2405
ENSG00000163930	2569	2289	2435	2192
ENSG00000123144	2553	2235	2364	2338
ENSG00000185885	1191	1061	3627	3400
ENSG00000146463	1970	1996	2345	2137
ENSG00000144224	2427	2105	2068	1823
ENSG00000071575	2227	2209	1755	1674
ENSG00000042753	2471	2066	1809	1710
ENSG00000168610	2109	2063	2260	2030
ENSG00000102038	2396	2116	2545	2361
ENSG00000145386	1016	985	2075	1856
ENSG00000008838	1991	1741	2177	1958
ENSG00000196730	1292	1257	2078	1813
ENSG00000125534	2396	2542	2435	2352
ENSG00000168092	2349	2030	2299	2204
ENSG00000143878	3671	3440	5551	4861
ENSG00000115816	1597	1429	3117	2868
ENSG00000198563	1983	1917	2193	2069
ENSG00000160208	1479	1446	2103	1771
ENSG00000186635	2141	2015	2023	1775
ENSG00000143624	2593	2539	2436	2274
ENSG00000101654	2330	2185	2840	2466
ENSG00000152291	2621	2664	2242	2038
ENSG00000105953	1756	1635	1993	1641
ENSG00000093000	1995	1892	2073	1999
ENSG00000122515	2363	2362	2625	2335
ENSG00000113648	2414	2176	1483	1274
ENSG00000100220	2185	1867	2033	1832
ENSG00000100979	2242	2192	2606	2353
ENSG00000167747	2100	1913	2738	2586
ENSG00000197771	2236	2024	2370	2256
ENSG00000145911	1835	1687	2330	2179
ENSG00000075856	1675	1532	1979	1887
ENSG00000100292	14201	13006	2061	1780
ENSG00000103485	2365	2011	2204	2015
ENSG00000126822	2291	2083	3197	2828
ENSG00000138107	2176	2105	1779	1632
ENSG00000264364	2547	2017	2856	2593
ENSG00000177106	5126	4946	3561	3379
ENSG00000076248	1289	1194	1949	1783
ENSG00000132466	2003	2257	2397	2015
ENSG00000173020	1772	1655	2099	1985
ENSG00000160752	1692	1499	1237	1167
ENSG00000157193	1734	1621	1782	1767
ENSG00000100227	1841	1713	2199	2083
ENSG00000178719	3659	3233	2310	2160
ENSG00000177889	1566	1243	1896	1625
ENSG00000148308	2942	2728	2189	1916
ENSG00000138771	2642	2811	2665	2389
ENSG00000163629	1718	1818	2823	2480
ENSG00000095564	1726	1730	2236	2166
ENSG00000124789	1928	2071	2261	2025
ENSG00000153107	1756	1716	2194	2235
ENSG00000079432	2779	2830	2319	2044
ENSG00000117298	3303	3043	2387	2223
ENSG00000159202	2501	2111	2560	2293
ENSG00000167601	5815	5404	4020	3598
ENSG00000164096	2757	2294	2792	2729
ENSG00000073712	2132	1877	2320	2279
ENSG00000177169	2667	2433	2108	2013
ENSG00000129353	1804	1660	2514	2284
ENSG00000151835	2477	2606	2580	2279
ENSG00000165801	2110	2005	2173	1938
ENSG00000257151	1435	1301	2596	2545
ENSG00000165733	1815	1718	2427	2193
ENSG00000171940	2352	2352	2684	2540
ENSG00000186480	1454	1416	612	606
ENSG00000175756	1789	1749	1780	1622
ENSG00000187772	1258	1110	1979	1801
ENSG00000105419	3598	3355	3312	2965
ENSG00000171681	1083	1010	1239	1104
ENSG00000177119	3561	3613	2824	2533
ENSG00000179364	2747	2600	2115	2149
ENSG00000186174	3689	4081	2564	2363
ENSG00000097021	1764	1588	1711	1577
ENSG00000103363	2366	2326	2160	2080
ENSG00000157985	3858	3903	2751	2534
ENSG00000088448	2269	2085	2330	2169
ENSG00000136378	1440	1342	1442	1373
ENSG00000247315	1480	1401	1605	1609
ENSG00000104529	2292	2221	2622	2485
ENSG00000073921	3060	2686	2557	2430
ENSG00000171720	2167	1834	2591	2386
ENSG00000129083	2649	2316	2065	1931
ENSG00000146670	1612	1446	2103	2079
ENSG00000104886	2251	1917	2302	2013
ENSG00000100106	3139	3082	3811	3524
ENSG00000198836	1493	1417	2274	1985
ENSG00000133872	2769	2373	2467	2123
ENSG00000159692	2034	1747	2246	2229
ENSG00000174243	1884	1645	1873	1689
ENSG00000162522	2482	2480	2703	2445
ENSG00000138069	2625	2187	2114	2021
ENSG00000102572	2789	2280	2277	2403
ENSG00000144136	1976	1826	1533	1318
ENSG00000154845	2998	2742	2627	2329
ENSG00000168005	2114	1918	1989	1830
ENSG00000115760	2087	2368	2064	1868
ENSG00000179403	3075	3060	2720	2681
ENSG00000139496	2067	1985	2421	2092
ENSG00000138674	2882	2755	2209	1964
ENSG00000104812	2182	2140	3181	2729
ENSG00000115806	2007	1906	2247	2003
ENSG00000153560	2390	2212	2850	2577
ENSG00000109107	2144	1819	1836	1817
ENSG00000173207	1837	1582	2087	2045
ENSG00000123200	1771	1729	2014	1691
ENSG00000173113	1603	1338	1572	1513
ENSG00000124785	3487	3120	4313	4011
ENSG00000165629	2080	1837	1986	1874
ENSG00000172939	2489	2313	2680	2446
ENSG00000168653	1462	1265	1816	1756
ENSG00000138801	2011	1713	2040	1902
ENSG00000263001	1571	1736	2365	2151
ENSG00000154310	1393	1382	1868	1762
ENSG00000169230	1643	1472	1704	1601
ENSG00000168802	2816	2577	2903	2583
ENSG00000181789	2326	2165	2079	1845
ENSG00000129128	2278	2010	1698	1468
ENSG00000136270	1545	1568	1809	1561
ENSG00000118579	1775	1622	1847	1781
ENSG00000142208	2976	2447	2269	2248
ENSG00000106771	2032	2064	2449	2191
ENSG00000138336	1095	1063	2132	1944
ENSG00000160949	1467	1493	1948	1607
ENSG00000119596	1798	1822	2187	1969
ENSG00000136731	1743	1710	1954	1856
ENSG00000183684	1823	1301	1706	1884
ENSG00000162714	2103	2012	2407	2106
ENSG00000143612	2396	2139	2249	2135
ENSG00000106665	3697	3788	2919	2514
ENSG00000186432	2410	2250	2032	1826
ENSG00000130477	649	637	638	540
ENSG00000197006	2224	1942	2216	2093
ENSG00000134602	1511	1274	1664	1557
ENSG00000145495	2098	2000	2117	2000
ENSG00000133657	1782	1568	1918	1787
ENSG00000188647	2125	2050	2601	2235
ENSG00000113719	2370	2285	2353	2022
ENSG00000183010	1566	1358	2347	2222
ENSG00000141510	1416	1276	1789	1590
ENSG00000175582	3121	2773	2349	2151
ENSG00000116649	1087	982	1390	1379
ENSG00000141349	1945	1775	2294	2010
ENSG00000117318	2059	1879	1527	1456
ENSG00000156970	839	796	1660	1404
ENSG00000117362	2684	2439	2164	2103
ENSG00000120694	990	966	1009	1016
ENSG00000138430	2176	1933	2172	2173
ENSG00000105576	1636	1663	1832	1727
ENSG00000167792	1890	1618	1880	1876
ENSG00000187079	2195	2492	2815	2556
ENSG00000148672	2112	1789	2191	1940
ENSG00000147852	3056	2773	3664	3450
ENSG00000134250	2978	3348	3336	2881
ENSG00000129657	2906	3099	2442	2076
ENSG00000143494	993	919	1457	1421
ENSG00000142507	1755	1477	1629	1493
ENSG00000164163	1176	1070	1582	1322
ENSG00000103507	2481	2487	2786	2596
ENSG00000053254	1884	1866	2010	1861
ENSG00000070770	2357	2137	2418	2192
ENSG00000136930	2102	1822	2158	2023
ENSG00000146247	2001	1962	2426	2210
ENSG00000129968	2410	2335	2139	2012
ENSG00000138685	2713	2305	3538	3332
ENSG00000143924	1950	1720	2022	1802
ENSG00000183020	3078	3071	2821	2656
ENSG00000130764	1993	1791	2139	1805
ENSG00000255717	1331	1055	2017	1871
ENSG00000115464	1931	2054	1994	1710
ENSG00000100726	1757	1681	2012	1861
ENSG00000167680	1531	1480	2552	2389
ENSG00000197226	2793	2662	2600	2436
ENSG00000170248	2862	2516	2363	2068
ENSG00000177426	2276	2175	2835	2502
ENSG00000162734	3417	3186	2213	2186
ENSG00000126067	1704	1623	1683	1682
ENSG00000143774	2630	2337	2380	2240
ENSG00000143442	1806	1845	2092	1972
ENSG00000079616	1222	1157	1542	1525
ENSG00000164134	1053	933	1540	1471
ENSG00000100364	3197	2783	2175	2006
ENSG00000272333	1992	2020	1854	1688
ENSG00000108829	2134	2072	1836	1667
ENSG00000120063	2690	2515	2178	2135
ENSG00000142449	1107	1102	1813	1641
ENSG00000135446	2348	1952	2479	2007
ENSG00000205726	2256	2119	3052	2757
ENSG00000176485	3221	3054	2632	2485
ENSG00000100028	1694	1493	1981	1882
ENSG00000137312	1216	994	1524	1597
ENSG00000112473	1625	1501	1428	1370
ENSG00000138018	1471	1280	1765	1628
ENSG00000160796	1543	1500	1763	1731
ENSG00000160957	1615	1511	2251	2031
ENSG00000164109	1211	1028	1738	1677
ENSG00000189343	2108	1986	2527	2480
ENSG00000169375	2091	2094	2556	2355
ENSG00000145901	3209	3036	3380	3037
ENSG00000074219	1187	1062	1530	1486
ENSG00000035687	2798	2497	2100	1877
ENSG00000185359	3255	3375	2186	1748
ENSG00000134759	1627	1393	2116	1901
ENSG00000143727	1924	1645	2318	2050
ENSG00000176720	3232	3048	2919	2551
ENSG00000178950	1860	1811	1728	1605
ENSG00000141522	2365	2180	1470	1352
ENSG00000196313	1763	1938	2927	2236
ENSG00000173575	2628	2692	2534	2171
ENSG00000168411	1501	1492	1977	1838
ENSG00000126698	2148	1850	1963	1873
ENSG00000142168	2289	1975	2070	1810
ENSG00000123983	1348	1389	1284	1129
ENSG00000105605	1511	1483	1661	1569
ENSG00000148358	2520	2454	2443	2096
ENSG00000103932	1867	1930	2110	1999
ENSG00000166503	1529	1427	1625	1627
ENSG00000123064	1589	1493	1911	1715
ENSG00000052344	2036	2000	1450	1291
ENSG00000166206	1394	1269	1791	1624
ENSG00000250366	3010	2789	3281	2960
ENSG00000009335	2166	2107	2240	2083
ENSG00000110367	1972	1713	1991	1684
ENSG00000060718	3328	3255	5061	4335
ENSG00000126464	1568	1639	1836	1741
ENSG00000136231	1470	1415	2193	1931
ENSG00000113356	368	370	784	756
ENSG00000108523	2223	1902	2245	1967
ENSG00000163479	2250	1961	2109	1683
ENSG00000116350	1799	1664	1886	1652
ENSG00000164889	2207	2043	2308	2057
ENSG00000184014	2538	2223	3000	2958
ENSG00000070367	2197	1923	2072	1956
ENSG00000101193	1901	1673	1955	1686
ENSG00000167721	1631	1468	2638	2431
ENSG00000175792	1163	1111	1692	1583
ENSG00000096063	1503	1400	1818	1643
ENSG00000120885	2232	1899	3361	3021
ENSG00000100422	2122	2228	2582	2363
ENSG00000178741	1350	1214	1420	1482
ENSG00000132485	1778	1575	1806	1793
ENSG00000153561	2248	2073	2048	1913
ENSG00000120318	1498	1504	1477	1319
ENSG00000185627	2152	1822	1664	1650
ENSG00000099797	1608	1506	1903	1691
ENSG00000070047	1961	1917	2332	1954
ENSG00000218336	1984	2048	2300	2068
ENSG00000060656	3047	2915	2263	1903
ENSG00000197329	1850	1650	2397	2138
ENSG00000112378	3710	3244	3261	2917
ENSG00000197457	1373	1326	1283	1105
ENSG00000100219	2446	2016	2249	2005
ENSG00000160049	1829	1784	1971	1904
ENSG00000175203	2336	2140	2185	1958
ENSG00000087245	5112	4578	1915	1761
ENSG00000130479	2049	2056	2232	1931
ENSG00000068654	1714	1827	1922	1777
ENSG00000113810	1339	1372	1924	1683
ENSG00000180357	1865	2169	2284	2023
ENSG00000160294	1793	1763	2027	1859
ENSG00000166326	2579	2427	2798	2672
ENSG00000118482	2005	1952	2307	1949
ENSG00000165688	1749	1539	2082	1852
ENSG00000048028	1849	1817	2234	2127
ENSG00000108010	2434	2032	1615	1583
ENSG00000165997	1688	1695	2127	1903
ENSG00000117984	3646	3362	2286	2166
ENSG00000161021	1980	1959	2404	1993
ENSG00000253719	2193	2063	2272	2068
ENSG00000109180	1853	1605	1932	1926
ENSG00000132300	1561	1376	2195	1969
ENSG00000180370	2472	2293	1753	1631
ENSG00000039123	1289	1206	1800	1703
ENSG00000169018	1884	1875	2106	2016
ENSG00000145012	2983	3138	3331	2882
ENSG00000185236	2080	1964	2341	2082
ENSG00000138363	829	721	1869	1634
ENSG00000237649	1136	1125	1985	1844
ENSG00000075426	4197	4168	4439	4029
ENSG00000104897	1897	1937	2208	2053
ENSG00000067064	1707	1335	955	888
ENSG00000013573	1246	1257	1777	1569
ENSG00000104872	1781	1649	2150	1985
ENSG00000100138	1575	1391	1763	1713
ENSG00000099204	1840	1938	2793	2424
ENSG00000277586	3509	3363	2757	2746
ENSG00000128602	1786	1806	2320	2016
ENSG00000198728	2349	2198	1917	1833
ENSG00000163191	4311	3935	963	1016
ENSG00000158545	1804	1779	1984	1817
ENSG00000049759	2095	1996	2264	2136
ENSG00000105968	1698	1396	1879	1828
ENSG00000226950	723	626	1173	1096
ENSG00000083896	2037	1811	2501	2178
ENSG00000134013	4031	3675	3160	2695
ENSG00000143847	2075	2117	3597	3147
ENSG00000119285	1302	1299	1802	1649
ENSG00000119689	2168	1833	2282	1983
ENSG00000099800	1472	1450	1725	1647
ENSG00000130147	2503	2567	2804	2533
ENSG00000124783	2043	1719	1759	1628
ENSG00000055070	2440	2062	2387	2292
ENSG00000004142	2459	2234	2028	1868
ENSG00000100796	2061	1939	1941	1739
ENSG00000067167	2655	2401	2307	2304
ENSG00000074201	1547	1364	1950	1794
ENSG00000126787	815	677	1679	1616
ENSG00000196363	1851	1578	1854	1834
ENSG00000138166	4150	3833	1410	1278
ENSG00000179115	1692	1566	1928	1546
ENSG00000166794	1578	1374	1651	1560
ENSG00000158321	1983	2068	4101	3669
ENSG00000108039	2585	2331	3049	2766
ENSG00000165527	2090	2035	2037	1886
ENSG00000088882	1062	925	1786	1724
ENSG00000120685	1503	1548	1628	1414
ENSG00000107341	2149	2050	2136	1963
ENSG00000102230	1958	1849	2266	1831
ENSG00000136603	795	792	936	911
ENSG00000155463	1834	1716	2069	1914
ENSG00000119487	2070	1971	1523	1388
ENSG00000166164	1670	1514	1899	1701
ENSG00000108175	2881	3032	2882	2331
ENSG00000240694	5793	5413	3592	3153
ENSG00000254726	2337	2065	2384	2177
ENSG00000214022	1472	1368	1705	1470
ENSG00000101558	2312	2166	2075	2058
ENSG00000116857	2037	1836	2106	2058
ENSG00000006744	1195	1113	1305	1294
ENSG00000085449	1696	1566	1628	1487
ENSG00000004455	1743	1448	2291	2174
ENSG00000092051	1184	1197	1437	1318
ENSG00000186184	1916	1635	1835	1765
ENSG00000100105	1800	1632	2172	2029
ENSG00000110619	2566	2363	2508	2317
ENSG00000170312	1040	898	1593	1512
ENSG00000070610	1441	1439	1544	1365
ENSG00000167881	1897	1691	1847	1705
ENSG00000163320	1925	1811	2192	2057
ENSG00000182670	2580	2644	2047	1926
ENSG00000164024	1322	1118	1553	1401
ENSG00000001617	1095	1137	2149	1904
ENSG00000151923	1513	1343	1456	1379
ENSG00000135596	2134	1918	2023	1961
ENSG00000160963	618	589	1577	1501
ENSG00000011485	1449	1389	1775	1609
ENSG00000140525	1618	1502	2102	1944
ENSG00000035928	1813	1599	2062	1860
ENSG00000115234	1965	1674	1827	1590
ENSG00000151640	2913	2786	2936	2919
ENSG00000213024	1544	1463	2120	1880
ENSG00000025796	1687	1490	1901	1697
ENSG00000089053	1339	1275	1609	1471
ENSG00000134954	4439	4276	1971	1847
ENSG00000203875	1527	1262	1523	1513
ENSG00000177728	2167	2203	2375	2066
ENSG00000157954	2846	2618	2245	1993
ENSG00000134419	2162	1729	2296	2058
ENSG00000130640	1665	1801	1776	1656
ENSG00000158864	1739	1492	1578	1544
ENSG00000062194	1687	1579	1981	1819
ENSG00000149532	1918	1771	2081	1930
ENSG00000143320	3009	2757	2755	2538
ENSG00000176887	1587	1510	2061	1955
ENSG00000114346	1188	1127	1622	1476
ENSG00000166068	1834	1780	2404	2104
ENSG00000111206	1324	1324	1873	1556
ENSG00000106009	1382	1476	1635	1452
ENSG00000198791	2122	1853	1928	1818
ENSG00000213442	2222	1972	2405	2324
ENSG00000057019	2372	2378	2160	1887
ENSG00000112739	1395	1248	1622	1339
ENSG00000180398	2261	2179	2081	1749
ENSG00000108262	2778	2386	1924	1925
ENSG00000150459	1653	1359	1545	1602
ENSG00000239306	1641	1467	1799	1630
ENSG00000145860	1205	1173	1559	1473
ENSG00000129354	945	773	1055	1005
ENSG00000180776	1672	1636	1952	1690
ENSG00000169021	1392	1120	1425	1376
ENSG00000153989	1406	1383	1722	1613
ENSG00000100605	1279	1230	1606	1524
ENSG00000065526	1679	1755	2154	1894
ENSG00000185664	1768	1614	2325	2159
ENSG00000159164	1356	1271	1581	1396
ENSG00000117122	1563	1295	2022	1913
ENSG00000112379	1747	1948	2185	1958
ENSG00000104853	2083	1969	1941	1931
ENSG00000116489	2069	1827	1890	1704
ENSG00000182054	2155	1929	1768	1547
ENSG00000168243	1641	1398	1816	1833
ENSG00000136720	1578	1401	1967	2025
ENSG00000101474	1981	1623	2013	1839
ENSG00000198146	1109	1106	1805	1720
ENSG00000138650	1373	1434	3637	3247
ENSG00000099624	1486	1398	1548	1589
ENSG00000173848	1745	1517	2549	2216
ENSG00000073849	1036	984	1429	1259
ENSG00000103168	1710	1619	1795	1570
ENSG00000225733	1748	1661	1781	1644
ENSG00000111581	1501	1323	1841	1689
ENSG00000197043	1809	1695	1846	1648
ENSG00000035141	1321	1078	1435	1385
ENSG00000197858	1824	1719	1966	1805
ENSG00000113282	1642	1543	1587	1603
ENSG00000116584	2647	2505	2066	1880
ENSG00000197976	2170	1951	1746	1548
ENSG00000069248	1620	1561	1855	1598
ENSG00000174720	1366	1144	1909	1559
ENSG00000106624	2877	2645	1861	1632
ENSG00000146918	1386	1261	2018	1841
ENSG00000163694	1278	1268	1249	1130
ENSG00000133612	2269	2112	1904	1850
ENSG00000184867	1651	1625	1920	1716
ENSG00000105197	1612	1391	1611	1557
ENSG00000064961	1581	1468	1939	1786
ENSG00000175602	1289	1303	1398	1289
ENSG00000188895	1946	1949	2170	2021
ENSG00000058272	1969	1614	1797	1716
ENSG00000103449	1171	1075	1833	1633
ENSG00000185728	1797	1591	1781	1537
ENSG00000161249	1496	1374	1456	1318
ENSG00000187244	1537	1481	3433	3173
ENSG00000159593	1392	1124	1611	1487
ENSG00000185591	1957	1989	2082	1864
ENSG00000185122	2192	2122	2062	1865
ENSG00000131165	2412	2338	2057	1827
[truncated: 56,736 more rows]

## Sheet: group information
	C11	C12	Control	two biological replicates
	C21	C22	H3L overexpression	two biological replicates
