# Supplementary material for: Monkeypox virus protein H3L induces injuries in human and mouse
Source: Cell Death Dis. 2024 Aug 21;15(8):607. doi: 10.1038/s41419-024-06990-2 (PMC11339448; doi:10.1038/s41419-024-06990-2)
Supplement: Supplementary file 13 — Table S4. gene_readcount_RNA-seq for Figure 5 [file 41419_2024_6990_MOESM13_ESM.xlsx]

## Sheet: gene_count
gene_id	B51	B52	B53	D51	D52	D53
ENSMUSG00000064351	1409664	1542859	1479760	1186187	974685	1190721
ENSMUSG00000064370	554235	608935	584217	546057	537474	506477
ENSMUSG00000064341	463654	500062	475192	456580	438017	432784
ENSMUSG00000064363	372620	407149	388016	374905	355037	352675
ENSMUSG00000040752	312087	339464	337378	280869	261997	309615
ENSMUSG00000064345	264381	292319	276961	220499	223079	215374
ENSMUSG00000064367	150214	157707	161631	128581	117913	117707
ENSMUSG00000026414	131283	139831	134107	156888	157793	155261
ENSMUSG00000064339	119779	127911	122396	146934	137522	135028
ENSMUSG00000029467	130287	140863	137466	81397	79972	80599
ENSMUSG00000018893	114835	125705	118830	80172	72617	83338
ENSMUSG00000059741	104734	110864	104263	106856	113325	109183
ENSMUSG00000013936	100256	110177	102499	108129	121503	103587
ENSMUSG00000032366	111963	119803	112233	91758	93012	90976
ENSMUSG00000068614	106891	115966	106208	65079	68088	68792
ENSMUSG00000031633	92221	98305	91333	81539	82029	80447
ENSMUSG00000035458	83663	87423	85194	95132	94146	90101
ENSMUSG00000064368	89494	90971	83988	78905	77632	67606
ENSMUSG00000025393	75645	82088	77441	60643	60334	61796
ENSMUSG00000064337	57522	63236	59239	81819	76820	73529
ENSMUSG00000064358	105048	106672	19437	75848	15387	32088
ENSMUSG00000015568	67065	70974	70900	52128	52091	49135
ENSMUSG00000025428	62908	67058	64946	43271	43030	42901
ENSMUSG00000028773	51108	54694	53390	45897	47594	44060
ENSMUSG00000064354	45916	43048	36287	93169	40334	49696
ENSMUSG00000002100	48489	51440	49304	39931	39063	41126
ENSMUSG00000092274	37486	42217	41175	56299	51296	59382
ENSMUSG00000030695	39513	42034	39122	31041	30858	30629
ENSMUSG00000052305	28891	27792	27419	12684	11021	13156
ENSMUSG00000021622	35996	39894	38376	30895	29626	31262
ENSMUSG00000091898	30844	32888	31225	34097	34483	31731
ENSMUSG00000007877	32175	34842	32558	37231	37707	39047
ENSMUSG00000064357	15273	38479	23738	42577	28361	41530
ENSMUSG00000051747	34425	37065	35859	27965	26590	28177
ENSMUSG00000102070	22238	22916	47814	26532	25743	20533
ENSMUSG00000031818	29439	30990	29898	33170	34353	31486
ENSMUSG00000069919	24130	26426	21410	11891	9185	11692
ENSMUSG00000024661	26889	28283	25987	27056	27657	27720
ENSMUSG00000026879	23332	25035	23454	31181	30134	33518
ENSMUSG00000030541	27646	29508	27498	24315	24193	24368
ENSMUSG00000038583	28806	31349	29780	21854	18543	21559
ENSMUSG00000026208	27791	29673	27412	23209	21322	23556
ENSMUSG00000020321	28568	30716	29072	19201	18706	18832
ENSMUSG00000018770	23652	25735	24570	26263	27229	25082
ENSMUSG00000101249	73491	34238	20956	14784	22936	14625
ENSMUSG00000030785	23405	24921	23106	27326	30458	26694
ENSMUSG00000008136	24639	26855	25174	18299	17214	19130
ENSMUSG00000030246	25550	26847	25752	20451	19426	21139
ENSMUSG00000060600	24078	25831	24025	20448	20014	20567
ENSMUSG00000053898	23836	25467	23825	21700	22426	22421
ENSMUSG00000061904	24755	26939	25225	19630	19240	18775
ENSMUSG00000032060	23982	26153	23531	21200	20936	20995
ENSMUSG00000052374	24246	25503	24814	19221	18714	19339
ENSMUSG00000034994	22118	24269	23635	20677	19159	22440
ENSMUSG00000006221	25152	26506	25839	17470	16246	17369
ENSMUSG00000060126	20298	21669	20165	22930	23170	22097
ENSMUSG00000025651	23336	24771	23275	20056	19514	20454
ENSMUSG00000061462	20159	21374	21104	23100	22330	24632
ENSMUSG00000015656	20581	22771	21233	20235	20548	20340
ENSMUSG00000023175	20460	22266	21032	16255	16860	16215
ENSMUSG00000006057	19748	20571	19249	19201	17920	18855
ENSMUSG00000106106	16525	16107	17144	23689	18021	17112
ENSMUSG00000002944	21908	24059	23440	19324	18289	18843
ENSMUSG00000020456	21481	23222	21943	14160	13667	15020
ENSMUSG00000062515	17862	19189	18983	25745	25918	24617
ENSMUSG00000006356	18914	20657	18748	19390	18427	19758
ENSMUSG00000076258	13962	14817	15784	22979	18362	18789
ENSMUSG00000022477	21468	23544	22536	10653	9509	11487
ENSMUSG00000023150	17981	19525	19183	18924	18144	19110
ENSMUSG00000030470	18566	19741	18480	15554	15500	15406
ENSMUSG00000004558	18916	20588	19548	15683	15668	16010
ENSMUSG00000032294	17913	18812	18115	13283	13171	14308
ENSMUSG00000038170	18209	19694	19856	15696	14999	17471
ENSMUSG00000037742	15026	16444	15549	19237	16501	19658
ENSMUSG00000024049	17852	19134	19093	14022	14293	14229
ENSMUSG00000013593	17309	18294	17240	14393	14081	14670
ENSMUSG00000004207	16783	18032	17861	13975	14553	13248
ENSMUSG00000022551	16794	17299	16625	14326	14019	14717
ENSMUSG00000025781	17655	18383	17500	13227	13470	12811
ENSMUSG00000059447	18651	20088	18691	11635	10778	11508
ENSMUSG00000000563	16615	17860	16679	12460	12873	11872
ENSMUSG00000019179	16487	17887	16370	12340	12471	12481
ENSMUSG00000014313	14398	15404	14906	17513	16710	16216
ENSMUSG00000007097	15932	17434	16511	14537	13869	14601
ENSMUSG00000016349	17112	18253	16742	11663	9768	12566
ENSMUSG00000009863	15297	16166	15020	14192	13348	14404
ENSMUSG00000030399	17148	18252	16314	9979	9439	10551
ENSMUSG00000036880	16215	17280	15635	13945	13645	14150
ENSMUSG00000044894	13571	14099	13470	16194	17781	16447
ENSMUSG00000021577	17112	18436	17965	9975	9480	9987
ENSMUSG00000053093	14018	15278	15598	21543	19687	23336
ENSMUSG00000023944	14817	16588	15138	12157	11921	12745
ENSMUSG00000055322	14467	16321	15910	14282	12936	15211
ENSMUSG00000092341	13393	14392	15891	17383	15267	15973
ENSMUSG00000054452	13740	14312	13508	13278	13015	13331
ENSMUSG00000020836	12829	13706	14111	18648	17380	20944
ENSMUSG00000038462	14645	15285	14533	11139	10829	10950
ENSMUSG00000022186	14267	15802	15621	8988	8843	8827
ENSMUSG00000004655	12733	13873	13487	16606	15231	17252
ENSMUSG00000101111	10578	10481	9251	11062	26237	9141
ENSMUSG00000003072	12934	13357	12495	13704	13268	13840
ENSMUSG00000067274	12329	13051	12330	12840	12713	12660
ENSMUSG00000025745	15180	16029	16142	8912	9307	9047
ENSMUSG00000005683	14010	15559	15010	8875	8967	9335
ENSMUSG00000044533	12045	12904	11538	12263	10273	12409
ENSMUSG00000038239	12357	14492	13496	11077	12033	11380
ENSMUSG00000028116	13296	14096	13401	11554	12006	10927
ENSMUSG00000020719	10993	12279	12261	15540	13992	15809
ENSMUSG00000033065	12736	14179	12977	9323	9006	9630
ENSMUSG00000028639	11737	12463	12150	11451	11012	11638
ENSMUSG00000032648	13558	14337	14011	8902	8705	9201
ENSMUSG00000029632	10898	12045	11798	11859	13478	10826
ENSMUSG00000021798	12835	13988	13276	9731	9557	10231
ENSMUSG00000037916	11894	12809	12056	10942	11088	11462
ENSMUSG00000063229	11419	12067	11543	9399	8780	9284
ENSMUSG00000062908	13852	15021	14091	7601	7392	7231
ENSMUSG00000020315	10762	12132	11850	12622	11831	13350
ENSMUSG00000030409	11635	12616	11985	12252	11579	13799
ENSMUSG00000026003	12721	13415	13162	8957	9150	8758
ENSMUSG00000026202	11586	12172	11579	9281	8523	9235
ENSMUSG00000032518	10090	10818	9716	11660	11095	12004
ENSMUSG00000033161	11603	12878	12208	8062	7160	8617
ENSMUSG00000034566	10823	11442	10927	12314	12994	10935
ENSMUSG00000015090	13189	13550	12621	11375	11046	11503
ENSMUSG00000026678	11230	12337	11998	12719	11491	12912
ENSMUSG00000075706	10761	11291	10114	11322	10974	11067
ENSMUSG00000031672	11397	11824	12006	9081	9213	9295
ENSMUSG00000031461	11490	12257	12382	9421	9348	9849
ENSMUSG00000100862	9453	8691	8752	7711	24317	6205
ENSMUSG00000007892	9912	10262	9679	12557	11599	12567
ENSMUSG00000064360	4204	7500	8593	5779	18556	4805
ENSMUSG00000021313	11494	12731	12533	7924	7308	7966
ENSMUSG00000038690	9803	9991	9872	11141	12611	9983
ENSMUSG00000007891	11185	11385	10586	9038	8257	9087
ENSMUSG00000027406	11383	12121	12109	8624	8300	8790
ENSMUSG00000025190	11595	12749	12459	7901	7902	7935
ENSMUSG00000063882	9659	10110	9814	10812	11581	10092
ENSMUSG00000070493	9817	10441	10005	9846	9022	9897
ENSMUSG00000023456	10236	11105	10461	7856	8181	7947
ENSMUSG00000061518	9033	9828	9045	10410	11272	10122
ENSMUSG00000027447	9336	9757	9399	10426	10169	9743
ENSMUSG00000022519	10602	11640	11373	6595	6433	6512
ENSMUSG00000020475	9411	9984	9123	10134	10131	9650
ENSMUSG00000036854	10816	11495	10992	7848	8291	7952
ENSMUSG00000020402	10349	11532	11583	6782	7066	6282
ENSMUSG00000020153	9212	9953	9145	9865	9766	10246
ENSMUSG00000024803	10832	11874	11075	8650	8398	8196
ENSMUSG00000036751	9345	9959	9200	8970	10764	9066
ENSMUSG00000037266	9178	10067	9849	11967	11226	12544
ENSMUSG00000044080	8843	9126	8706	9354	10020	9295
ENSMUSG00000021748	10292	11098	10573	6842	6689	6867
ENSMUSG00000028756	9910	10807	10318	7694	8117	7697
ENSMUSG00000035530	8957	9619	8772	9573	9635	8942
ENSMUSG00000028763	7296	7761	7929	8304	8431	9567
ENSMUSG00000022108	9116	9754	9080	9144	8827	8858
ENSMUSG00000017778	8452	9017	8362	9192	11939	8296
ENSMUSG00000022890	8639	9253	8910	8557	9277	8285
ENSMUSG00000005610	9436	10279	9549	6655	6634	6978
ENSMUSG00000031231	8607	8981	8642	8555	9632	7875
ENSMUSG00000020163	7366	7489	7508	9982	11195	9328
ENSMUSG00000023951	7374	7713	7960	9844	8810	10725
ENSMUSG00000022956	8265	8760	7953	9154	8158	8376
ENSMUSG00000002985	7168	7880	7159	9090	8914	10011
ENSMUSG00000040048	8074	8472	7823	8168	8839	8056
ENSMUSG00000000740	7763	8045	7329	9255	8935	9495
ENSMUSG00000027602	8046	8311	7906	7708	7805	7904
ENSMUSG00000032399	7806	8677	8205	7701	7558	7902
ENSMUSG00000049775	7039	7386	6995	9705	9342	9330
ENSMUSG00000036427	8037	8577	7982	7414	7167	7655
ENSMUSG00000040488	7175	7623	7289	8235	7754	9407
ENSMUSG00000019929	7046	7836	7705	8832	8154	8700
ENSMUSG00000033059	9070	9673	9232	5723	5362	5746
ENSMUSG00000028081	7426	7887	7469	8339	8544	8047
ENSMUSG00000020326	8895	9597	9353	5659	5279	5453
ENSMUSG00000030852	10489	11232	11095	6908	6655	7540
ENSMUSG00000054889	8886	9668	9482	5218	5580	5263
ENSMUSG00000018593	6245	6614	6469	6768	6761	6996
ENSMUSG00000016252	6929	7250	7241	9048	10545	8768
ENSMUSG00000059895	8122	8742	8241	7181	6936	7513
ENSMUSG00000024359	8376	9276	8769	5447	5531	5669
ENSMUSG00000038393	8061	8743	8450	10774	9660	11367
ENSMUSG00000063694	7908	8692	8285	6021	6176	5954
ENSMUSG00000030884	9394	9909	9585	4263	3514	4435
ENSMUSG00000020821	8460	8964	8841	5992	5966	6279
ENSMUSG00000027861	8330	9183	8436	4686	4683	4603
ENSMUSG00000000088	7972	9059	7856	6895	5353	7153
ENSMUSG00000004789	7992	9111	8541	5758	5733	5995
ENSMUSG00000022037	8586	9158	8457	5837	5935	6367
ENSMUSG00000024140	7452	8521	8468	9165	8740	9735
ENSMUSG00000024099	7922	8319	8000	6588	6315	5992
ENSMUSG00000025488	5750	6009	6418	8052	13672	6503
ENSMUSG00000029432	8929	9533	9348	4898	5156	4975
ENSMUSG00000004980	7092	8308	8211	7664	7445	7725
ENSMUSG00000006818	7987	8480	8038	5686	5618	5449
ENSMUSG00000036199	6399	6557	6925	8499	9000	8474
ENSMUSG00000024953	6685	7126	7044	7588	7259	8054
ENSMUSG00000006333	6681	7149	6795	8703	8632	8240
ENSMUSG00000049422	7331	7778	6873	7395	6308	7596
ENSMUSG00000017707	7563	8383	8248	8493	8065	8646
ENSMUSG00000021200	7450	7904	7659	6221	5967	6593
ENSMUSG00000026814	6233	6746	6068	7599	7155	8618
ENSMUSG00000029020	7862	8679	8448	5335	5523	5661
ENSMUSG00000035242	7298	7805	7298	6328	5271	6456
ENSMUSG00000006576	6429	7112	6938	7786	7527	8701
ENSMUSG00000019577	13183	14153	13756	6126	5802	5986
ENSMUSG00000003970	6511	7217	6789	7549	7354	8115
ENSMUSG00000052911	6642	7265	7150	7396	7070	7987
ENSMUSG00000015837	7424	7986	7623	6448	6143	6872
ENSMUSG00000038375	7840	8809	8289	5467	5269	5352
ENSMUSG00000031448	7274	7834	7365	5720	5755	5881
ENSMUSG00000014606	7455	7753	7662	5643	5622	5398
ENSMUSG00000045128	6487	6817	6263	7830	7486	7611
ENSMUSG00000032314	7803	8401	8052	4941	4979	4652
ENSMUSG00000019505	6631	6611	6541	7169	8036	7004
ENSMUSG00000025085	6838	7546	7500	6519	6281	6944
ENSMUSG00000026817	6934	7498	7192	5789	6087	6157
ENSMUSG00000027288	7871	8753	8372	5427	5313	5186
ENSMUSG00000043716	6584	6878	6516	7293	6921	6991
ENSMUSG00000028273	7094	7566	7490	5727	5579	5765
ENSMUSG00000024608	5859	6499	5803	8000	8296	7601
ENSMUSG00000027984	8214	8636	8549	4787	4852	4759
ENSMUSG00000068823	7265	7741	7375	6056	5713	5737
ENSMUSG00000031059	6368	6694	6382	6937	7203	6941
ENSMUSG00000021939	6733	7281	6728	5239	5334	5484
ENSMUSG00000031708	7321	7800	7206	5701	5675	5985
ENSMUSG00000032279	7364	8278	7376	4849	4275	4856
ENSMUSG00000007655	5819	6317	6022	7112	6411	7374
ENSMUSG00000025290	6278	6341	6072	7560	7462	6920
ENSMUSG00000022354	6019	6561	6400	7260	7824	6904
ENSMUSG00000052738	6854	7326	7072	6031	5646	5738
ENSMUSG00000031782	7188	7343	7355	4802	4883	5173
ENSMUSG00000032330	6354	6776	6140	7132	6686	6573
ENSMUSG00000030744	6258	6652	6503	6631	6523	6789
ENSMUSG00000020483	6295	7196	7577	4799	5373	4581
ENSMUSG00000031320	6053	6324	6198	7083	6811	6794
ENSMUSG00000032047	7396	8053	7475	4611	4347	4279
ENSMUSG00000001334	7112	7558	7168	5084	5128	4958
ENSMUSG00000020372	6059	6597	6245	6441	6356	6458
ENSMUSG00000023089	5548	5677	6035	6661	8845	5818
ENSMUSG00000022110	7309	7824	7805	4191	4487	4232
ENSMUSG00000000399	6577	7417	6570	5345	4573	5477
ENSMUSG00000069833	5672	6206	6487	6642	6489	6357
ENSMUSG00000018796	7307	8097	7776	4021	3934	4206
ENSMUSG00000030747	7406	7613	7513	5518	4819	5574
ENSMUSG00000026473	7097	7754	7373	5732	6335	5777
ENSMUSG00000039103	6477	7163	6724	6508	6148	6563
ENSMUSG00000026853	7021	7244	7137	4747	4728	5218
ENSMUSG00000041028	6913	7679	7176	4629	4428	4561
ENSMUSG00000033938	5283	5732	5477	7214	7559	6981
ENSMUSG00000002010	6627	7103	6613	5369	5330	5206
ENSMUSG00000029309	5486	6073	5872	6282	5961	6491
ENSMUSG00000025204	6041	6633	6256	5902	5225	5910
ENSMUSG00000017817	6371	6825	6594	5556	5015	5747
ENSMUSG00000031808	6536	7144	6845	8609	8187	8983
ENSMUSG00000026260	6640	7057	6752	4746	4826	4776
ENSMUSG00000061315	5887	6499	6088	6250	6486	6626
ENSMUSG00000026664	7159	7578	7223	4476	4499	4221
ENSMUSG00000021606	5241	5254	5281	6757	8376	6385
ENSMUSG00000026489	6423	6795	6465	4995	4935	5146
ENSMUSG00000029580	4713	5070	4895	6903	7330	6987
ENSMUSG00000031698	6715	6867	7111	4894	4973	4913
ENSMUSG00000063457	5351	5659	5188	6784	7297	6569
ENSMUSG00000012848	5541	5901	5404	6824	6690	6792
ENSMUSG00000030357	5897	6801	6416	4956	5095	4983
ENSMUSG00000026895	6128	6357	5847	5665	5983	5847
ENSMUSG00000074218	5075	5109	5699	6305	9630	5328
ENSMUSG00000041548	6536	7213	6778	4663	4716	4823
ENSMUSG00000058076	6559	6941	6725	4664	4732	4627
ENSMUSG00000000171	6108	7117	6621	4269	4200	4189
ENSMUSG00000031299	7004	7547	7544	3221	2700	3449
ENSMUSG00000021771	6158	6718	6195	5104	4771	4678
ENSMUSG00000002831	6714	7194	7443	6846	7000	7482
ENSMUSG00000056492	5655	6133	6124	6788	7054	7193
ENSMUSG00000079018	5579	5817	5560	7862	7725	7552
ENSMUSG00000034088	6128	6792	6534	4373	4185	4368
ENSMUSG00000025968	6518	7368	6757	3872	4025	3982
ENSMUSG00000027673	5776	6508	5882	5277	5429	4965
ENSMUSG00000026526	6406	7034	6609	4337	4271	4366
ENSMUSG00000031987	6280	6887	6785	4078	3973	4079
ENSMUSG00000038717	5508	5402	5779	5929	6648	5212
ENSMUSG00000049134	6584	7065	6722	4680	4316	4894
ENSMUSG00000031447	5700	6594	6082	4632	3948	4399
ENSMUSG00000018566	6060	6847	6247	4250	4192	4296
ENSMUSG00000061787	4952	5238	4951	6012	6652	6017
ENSMUSG00000004044	4894	5387	5058	5664	5399	5872
ENSMUSG00000059534	4981	5442	5068	5842	6906	5009
ENSMUSG00000014294	4750	4736	4707	6761	7198	6025
ENSMUSG00000002379	5388	5352	5002	5967	5861	5962
ENSMUSG00000029683	6289	6786	6680	4010	3942	3916
ENSMUSG00000073411	5048	5208	4832	7499	7321	7921
ENSMUSG00000047419	6058	6960	6657	4015	3825	4112
ENSMUSG00000005510	5363	6089	5599	4686	4970	4787
ENSMUSG00000058558	5428	5452	5373	5345	5242	5488
ENSMUSG00000031791	5686	6146	5939	3949	3971	4005
ENSMUSG00000028495	5035	5538	5312	5457	5346	5531
ENSMUSG00000001794	5499	5689	5450	5053	5118	5417
ENSMUSG00000029614	5357	5607	5190	5556	4932	5396
ENSMUSG00000038615	5821	6688	6175	4221	3984	4231
ENSMUSG00000093674	3411	5029	4606	6364	7766	5417
ENSMUSG00000031770	6411	6877	6427	4763	4564	5018
ENSMUSG00000026728	4252	4699	4234	5521	5181	5660
ENSMUSG00000041361	6235	6422	6443	4269	4300	4651
ENSMUSG00000036570	5053	5681	5157	5719	5693	5739
ENSMUSG00000027809	6223	6667	6770	3518	3241	3085
ENSMUSG00000026207	4574	4983	5159	5856	6058	6559
ENSMUSG00000026864	5581	6112	5987	3876	3606	3957
ENSMUSG00000026568	5471	5666	5403	4660	5154	4423
ENSMUSG00000027022	5999	6560	6068	4089	3939	4113
ENSMUSG00000025509	6092	6509	6005	4664	4569	5254
ENSMUSG00000039891	5761	6411	6394	4019	3618	4056
ENSMUSG00000037815	5135	5690	5440	4368	4283	4705
ENSMUSG00000022803	5442	5666	5555	3665	3681	3686
ENSMUSG00000031502	4513	4964	4433	4112	4139	4338
ENSMUSG00000028223	5702	6085	5732	4402	4461	4244
ENSMUSG00000002500	5336	5727	5829	4630	4658	4661
ENSMUSG00000031765	5369	5642	5438	5667	6825	5570
ENSMUSG00000037706	4534	5182	4626	4714	4334	4610
ENSMUSG00000005161	4970	5483	5088	4306	4277	4546
ENSMUSG00000052337	5673	5895	5837	3435	3616	3464
ENSMUSG00000022884	5230	5906	5622	4797	4759	5028
ENSMUSG00000038967	5362	5671	5543	4093	3962	4172
ENSMUSG00000027668	5322	5783	5373	4267	3911	4083
ENSMUSG00000022450	4272	4591	4345	5317	6051	5067
ENSMUSG00000062825	4425	4834	4531	5737	4631	6138
ENSMUSG00000037003	4753	5183	4836	6041	5608	6956
ENSMUSG00000033174	4401	4955	4528	5269	4435	5238
ENSMUSG00000038845	4819	5141	4865	4311	4057	4276
ENSMUSG00000026921	4624	4855	4473	5367	4981	5853
ENSMUSG00000032216	5031	5485	5182	4122	3976	4197
ENSMUSG00000020585	4767	4975	5147	4479	4451	4337
ENSMUSG00000035545	4489	5074	4805	6352	5865	7088
ENSMUSG00000059070	4690	4719	4112	5215	5783	5189
ENSMUSG00000057738	4736	4900	4888	5110	4845	5780
ENSMUSG00000045983	5188	5685	5447	3979	3704	3990
ENSMUSG00000030057	5169	5529	5296	4424	4087	4393
ENSMUSG00000033060	4774	5388	5330	4546	4211	4747
ENSMUSG00000008682	4404	4639	4271	4775	4494	5111
ENSMUSG00000055065	4237	4601	4674	5765	5397	6046
ENSMUSG00000022994	4059	4663	4686	5729	5406	6145
ENSMUSG00000042010	4818	5062	5288	4738	4366	4961
ENSMUSG00000020612	4760	5138	5122	3580	3722	3613
ENSMUSG00000022389	4660	4944	5169	5375	4708	5371
ENSMUSG00000016528	5022	5404	5152	3700	3285	3633
ENSMUSG00000039914	4979	5213	4741	4121	3931	4077
ENSMUSG00000062070	5080	5588	5184	3094	2714	3140
ENSMUSG00000045776	5223	5540	5739	3920	3785	3878
ENSMUSG00000021134	4328	4871	4764	6380	6414	6700
ENSMUSG00000047675	4424	4626	4144	5055	4944	5030
ENSMUSG00000019787	4968	5213	4995	4465	4158	4217
ENSMUSG00000026335	4809	5057	5188	2972	2970	2919
ENSMUSG00000028959	4685	4958	4942	4213	4014	4538
ENSMUSG00000053768	4896	5274	5042	3221	3389	3263
ENSMUSG00000054364	4122	4519	4493	6879	5094	6408
ENSMUSG00000055027	5031	5432	5536	2893	3105	2882
ENSMUSG00000050708	4443	4794	3978	4963	3660	5449
ENSMUSG00000002504	4196	4529	4280	5301	5017	5847
ENSMUSG00000024962	4705	5117	4703	3889	3976	4142
ENSMUSG00000078578	4680	5141	5076	4246	3893	4193
ENSMUSG00000078486	4926	5079	5110	3636	3457	3684
ENSMUSG00000027332	4796	5412	5012	3676	3491	3737
ENSMUSG00000020190	4828	5195	5162	3794	3642	4016
ENSMUSG00000074652	3908	4525	4348	5272	5068	5822
ENSMUSG00000060802	4321	4632	4113	6081	5795	5923
ENSMUSG00000011257	4637	4781	4616	4172	3813	3716
ENSMUSG00000028452	4915	4652	4690	3619	3713	3524
ENSMUSG00000020390	4691	4990	4722	4450	4021	4286
ENSMUSG00000032479	4480	4934	4667	3985	3903	4407
ENSMUSG00000025465	4996	5300	5146	3129	3004	3168
ENSMUSG00000031996	4564	4756	4705	4228	4080	4349
ENSMUSG00000020439	4064	4413	4235	5300	5071	5940
ENSMUSG00000030218	3707	3937	3747	5327	5240	4930
ENSMUSG00000020664	4765	5335	5409	3046	2785	2845
ENSMUSG00000061232	3858	4411	4153	6357	6258	6846
ENSMUSG00000025980	4740	5219	5342	3292	3180	3015
ENSMUSG00000031503	3769	4210	3830	3553	3518	3862
ENSMUSG00000073940	3536	2582	2827	1311	1778	1136
ENSMUSG00000022961	3895	4464	4223	5622	5081	5690
ENSMUSG00000039218	4084	4700	4417	5036	5272	5997
ENSMUSG00000060938	3852	4223	4209	4860	5413	4463
ENSMUSG00000009927	4030	4259	3921	4926	5119	4420
ENSMUSG00000046364	4006	4261	3980	4834	5240	4523
ENSMUSG00000025809	4151	4933	4758	3694	3535	3676
ENSMUSG00000024048	4841	5143	4698	3745	3958	3797
ENSMUSG00000021910	3970	4096	4195	4568	4432	5176
ENSMUSG00000078812	4444	4798	4471	3386	3452	3412
ENSMUSG00000022437	4205	4608	4384	4208	3820	4078
ENSMUSG00000024248	4308	4601	4408	4223	3861	4220
ENSMUSG00000059291	3632	3997	3891	4556	5100	4694
ENSMUSG00000090841	3713	4087	3816	5043	5101	5069
ENSMUSG00000024132	4577	4929	4527	3765	3825	3760
ENSMUSG00000071528	3829	4159	4269	4114	5663	3634
ENSMUSG00000000168	4655	5142	5128	2859	2667	2661
ENSMUSG00000029455	4470	4783	4444	3924	4055	4184
ENSMUSG00000050608	4082	3792	3758	3998	4190	4366
ENSMUSG00000028849	4088	4534	4466	3576	3782	3797
ENSMUSG00000059734	4336	4544	4144	3813	3747	3883
ENSMUSG00000034842	5092	5552	5069	4052	3763	4004
ENSMUSG00000004951	4393	4788	4241	4371	4027	4781
ENSMUSG00000020741	4164	4541	4660	3683	3528	3992
ENSMUSG00000016427	3358	3774	3687	4978	6189	4461
ENSMUSG00000029472	3968	4277	4141	4296	4512	5066
ENSMUSG00000071644	4279	4342	4075	3793	3824	3805
ENSMUSG00000026131	4019	4499	4693	3618	3396	3942
ENSMUSG00000002980	3708	4102	3771	3984	3765	4301
ENSMUSG00000036564	4190	4340	4078	3315	3029	3482
ENSMUSG00000022982	3681	3947	3720	5037	5191	4495
ENSMUSG00000008668	3368	3956	3583	4700	5022	4207
ENSMUSG00000026688	4552	4859	4418	4148	3907	3949
ENSMUSG00000022010	4450	4700	4568	4105	4229	4157
ENSMUSG00000041740	4425	4564	4665	2958	2865	3404
ENSMUSG00000024937	3732	4026	3837	3919	3693	4063
ENSMUSG00000031972	4180	4520	4091	3175	3149	3295
ENSMUSG00000035202	3009	3067	3631	4883	5910	3408
ENSMUSG00000051331	4113	4290	4478	4195	3904	4503
ENSMUSG00000039601	4865	5429	5111	3123	2831	2707
ENSMUSG00000022587	3780	3898	3717	4613	4217	4903
ENSMUSG00000032495	4230	4560	4476	3961	3803	4189
ENSMUSG00000018574	5006	5524	5508	1925	1915	2231
ENSMUSG00000037062	4380	4830	4259	3718	3585	3527
ENSMUSG00000070436	3657	3879	3761	3477	3465	3624
ENSMUSG00000024066	4354	4809	4896	4919	4739	5440
ENSMUSG00000032959	4198	4473	4128	3778	3151	3780
ENSMUSG00000010277	4207	4499	4289	3182	3139	3348
ENSMUSG00000073702	3690	3552	3520	4464	5091	4123
ENSMUSG00000061477	3894	4045	3843	4247	4223	3804
ENSMUSG00000030869	4190	4325	4208	3721	3855	3645
ENSMUSG00000057841	3690	3658	3642	4484	4935	4305
ENSMUSG00000025608	3193	3425	3408	4089	4114	4520
ENSMUSG00000031532	4222	4781	4433	3269	3273	3346
ENSMUSG00000035674	3585	3617	3710	4508	6085	3782
ENSMUSG00000025508	3489	3663	3568	4528	5161	4562
ENSMUSG00000031375	3124	3234	3201	3874	3330	4233
ENSMUSG00000015647	3126	3637	3436	4449	4380	4915
ENSMUSG00000005873	3980	4441	4212	3087	3073	2965
ENSMUSG00000017404	3689	3770	3709	4063	4019	4203
ENSMUSG00000014956	4184	4649	4451	3245	3123	3277
ENSMUSG00000061353	3213	3605	3428	3799	3608	3948
ENSMUSG00000053964	3753	3976	3807	6569	6661	6913
ENSMUSG00000047215	3744	4063	3797	4364	4268	4136
ENSMUSG00000062078	3898	4318	4254	3541	3189	3360
ENSMUSG00000036256	3389	3337	3231	4296	3810	4454
ENSMUSG00000091478	3667	3920	3887	3626	4239	3646
ENSMUSG00000049550	3968	4569	4293	4670	4228	4891
ENSMUSG00000029648	3749	3942	4020	4965	4583	4934
ENSMUSG00000027346	3776	4372	4019	4828	4515	5062
ENSMUSG00000037152	3675	3733	3438	4478	4747	4024
ENSMUSG00000006717	3758	4102	3980	3560	3690	3447
ENSMUSG00000020849	4086	4502	4231	3440	3454	3430
ENSMUSG00000032562	3616	3760	3708	3669	3502	3765
ENSMUSG00000037242	4063	4538	4389	3171	3015	3300
ENSMUSG00000072720	3779	4128	4164	3672	3502	3864
ENSMUSG00000021520	3488	4057	3646	3515	4527	2992
ENSMUSG00000029068	3486	3762	3627	5106	4884	5391
ENSMUSG00000021290	3357	3435	3552	4349	6302	3774
ENSMUSG00000020777	4106	4395	4537	3578	3630	3799
ENSMUSG00000031812	3797	4156	3794	3716	3382	3736
ENSMUSG00000040952	3185	3407	3387	4695	4471	4298
ENSMUSG00000003380	3492	3780	3556	4068	3982	4191
ENSMUSG00000020717	3185	3415	3567	3947	3923	4266
ENSMUSG00000045962	3804	4397	4225	3097	2706	3086
ENSMUSG00000028603	4115	4351	4143	2936	2857	3048
ENSMUSG00000003810	3579	3909	3718	4115	4106	4352
ENSMUSG00000060002	4297	4443	4286	2827	2717	2869
ENSMUSG00000018339	3198	3511	3181	3939	4053	4089
ENSMUSG00000023010	3744	3906	3738	3499	3329	3596
ENSMUSG00000015165	3590	3927	3815	4499	4321	4756
ENSMUSG00000042828	3845	4326	4187	2421	2319	2757
ENSMUSG00000016319	3764	4027	3844	2852	2777	2560
ENSMUSG00000031871	3210	3559	3483	3801	3830	4127
ENSMUSG00000053329	3992	4300	4173	2668	2928	2710
ENSMUSG00000063511	3375	3616	3450	4819	4980	5499
ENSMUSG00000001175	3535	3783	3693	3710	3497	3776
ENSMUSG00000036752	3449	3706	3420	2970	2642	3095
ENSMUSG00000006932	3556	4189	3907	3192	2844	3277
ENSMUSG00000031312	3694	3977	3738	3787	3278	3734
ENSMUSG00000018707	3388	3798	3781	3308	3428	3918
ENSMUSG00000049517	3299	3352	3319	4197	4717	3887
ENSMUSG00000057666	3498	6523	4759	6573	1527	3588
ENSMUSG00000024038	3207	3475	3313	3751	4373	3588
ENSMUSG00000027452	3884	4473	4236	2933	2804	3069
ENSMUSG00000032536	3841	4138	4110	2993	3127	3074
ENSMUSG00000057863	3044	3146	3267	4514	5628	4141
ENSMUSG00000008892	3811	3985	3818	3175	3305	3046
ENSMUSG00000029767	3526	3881	3840	2941	2799	3054
ENSMUSG00000068267	3502	3928	3623	3489	3109	3475
ENSMUSG00000027293	3810	4154	4091	2353	2290	2567
ENSMUSG00000020022	2784	3837	3275	2885	4517	3706
ENSMUSG00000030432	3331	3298	3042	3883	4306	3795
ENSMUSG00000001552	3387	3620	3627	3218	3314	3475
ENSMUSG00000048076	3752	3956	3864	3059	2865	3307
ENSMUSG00000071415	3290	3392	3131	4008	4296	3775
ENSMUSG00000038708	3733	4368	4423	2555	2408	2705
ENSMUSG00000036278	3694	3797	3717	3189	3050	3384
ENSMUSG00000085438	3694	3890	3659	3300	3149	3156
ENSMUSG00000075602	3116	3269	3265	4246	4066	4093
ENSMUSG00000063316	3090	3191	3381	4059	3949	3761
ENSMUSG00000062683	3417	3635	3422	3570	3604	3203
ENSMUSG00000079477	3761	4008	3874	3118	3091	2968
ENSMUSG00000024914	3432	3562	3318	3666	3824	3817
ENSMUSG00000030996	3492	3867	3558	3565	3571	3982
ENSMUSG00000062981	3631	3947	3712	3035	3236	2758
ENSMUSG00000031328	2875	3104	2990	4203	4197	4662
ENSMUSG00000034220	4119	4395	4212	2015	1761	2262
ENSMUSG00000031626	3356	3683	3601	3059	3065	3295
ENSMUSG00000003429	3213	3271	3050	3678	3587	3773
ENSMUSG00000062960	2894	3146	3074	3026	2834	3295
ENSMUSG00000053907	3556	3862	3941	4753	4703	5002
ENSMUSG00000038274	2986	3251	2939	4056	4198	3979
ENSMUSG00000038612	3260	3545	3272	3849	3667	3952
ENSMUSG00000021764	3459	3893	3516	3331	3439	3163
ENSMUSG00000038900	3094	3356	3022	3708	3650	3723
ENSMUSG00000074364	3016	3407	2987	3189	3149	3500
ENSMUSG00000005417	3178	3294	3479	3738	3428	4271
ENSMUSG00000097971	2725	2695	2575	5747	4699	6852
ENSMUSG00000034911	2823	3028	3056	4451	4032	4883
ENSMUSG00000022565	3557	3474	3454	3128	2848	3243
ENSMUSG00000041881	3190	3298	3318	3570	4137	3679
ENSMUSG00000062929	3666	4040	3854	2603	2446	2474
ENSMUSG00000024924	3773	4211	4085	2760	2687	2844
ENSMUSG00000058135	3607	3946	3388	3491	3573	3765
ENSMUSG00000024997	3884	4232	3930	2527	2318	2507
ENSMUSG00000037805	3249	3439	3197	3441	3414	3267
ENSMUSG00000005354	3583	3661	3470	2961	2709	3099
ENSMUSG00000031543	3600	3647	3503	2830	2697	2952
ENSMUSG00000043683	3752	3996	3639	2289	2235	2317
ENSMUSG00000028416	3332	3633	3303	3148	3255	3247
ENSMUSG00000024871	3094	3355	3100	3760	3602	3794
ENSMUSG00000044792	3685	4016	3943	2387	2124	2470
ENSMUSG00000028691	3462	3931	3722	2518	2612	2623
ENSMUSG00000025794	3110	3412	2954	3794	3636	3552
ENSMUSG00000029713	3035	3201	3089	3501	3136	3888
ENSMUSG00000033191	3006	3111	3029	3649	3691	4071
ENSMUSG00000032199	3514	3821	3551	2666	2470	2841
ENSMUSG00000007850	2790	3308	3135	4372	3900	4260
ENSMUSG00000030847	3620	3671	3618	2834	2851	2791
ENSMUSG00000022892	2880	3372	3109	3426	3173	3704
ENSMUSG00000001472	3052	3449	3471	3544	3578	3981
ENSMUSG00000019132	3291	3771	3547	3145	3123	3362
ENSMUSG00000018845	3120	3438	3507	3583	3449	3701
ENSMUSG00000006219	3312	3405	3402	3175	2902	3307
ENSMUSG00000010064	3019	3466	3352	4488	4209	4922
ENSMUSG00000025477	3466	3543	3407	2552	2195	2459
ENSMUSG00000028607	3689	3778	3684	2820	2514	2896
ENSMUSG00000028648	2790	2903	2866	3298	3814	3154
ENSMUSG00000024395	3128	3348	2962	3902	3738	4294
ENSMUSG00000064373	3257	3606	3345	3142	2620	3247
ENSMUSG00000048537	2818	3060	3066	3793	3585	3898
ENSMUSG00000037820	2959	3361	3036	2957	2933	3144
ENSMUSG00000039630	3047	3273	3367	3394	3372	3414
ENSMUSG00000031701	3729	3852	3657	2612	2628	2604
ENSMUSG00000022040	3549	3883	3614	2681	2617	2711
ENSMUSG00000060036	3003	3117	2842	3406	3374	3445
ENSMUSG00000020029	3287	3612	3391	2572	2374	2336
ENSMUSG00000003814	3054	3324	3411	2861	3133	2739
ENSMUSG00000037710	3130	3404	3321	2984	2940	2915
ENSMUSG00000018567	3005	3427	3091	2930	2745	2885
ENSMUSG00000037563	2733	3125	2731	3641	3797	3612
ENSMUSG00000028745	3286	3487	3346	2798	2685	2882
ENSMUSG00000022579	3189	3481	3255	4301	4048	4230
ENSMUSG00000038403	3326	3745	3440	2440	2287	2299
ENSMUSG00000049265	3195	3280	3467	2366	2341	2310
ENSMUSG00000043733	3551	3890	3797	2374	2398	2691
ENSMUSG00000028234	2754	2838	2509	3723	3959	3690
ENSMUSG00000032511	3096	3196	3375	2693	2521	2778
ENSMUSG00000024063	3604	3841	3527	2180	1978	2102
ENSMUSG00000039652	3321	3442	3554	3692	3456	3856
ENSMUSG00000002102	3422	3383	3237	2895	2860	2870
ENSMUSG00000063684	4159	4409	4357	1345	1295	1448
ENSMUSG00000013858	2887	3227	3032	3419	3040	3741
ENSMUSG00000062901	3328	3705	3578	2995	2616	2887
ENSMUSG00000001891	3456	3716	3631	1991	1958	1911
ENSMUSG00000073838	3287	3440	3205	2777	2587	2731
ENSMUSG00000055302	3050	3297	3189	2689	2394	2746
ENSMUSG00000030249	3152	3562	3431	2784	2711	2893
ENSMUSG00000022594	3335	3346	3573	2190	2096	2343
ENSMUSG00000040479	2725	2912	2826	3603	3457	4181
ENSMUSG00000063524	2816	3063	2943	2434	2118	2607
ENSMUSG00000042099	2895	3026	2891	3724	3472	4347
ENSMUSG00000029096	2558	2714	2534	3199	3062	3405
ENSMUSG00000039952	3159	3527	3395	1961	2074	2121
ENSMUSG00000020864	3146	3382	3310	2561	2536	2552
ENSMUSG00000040385	3136	3434	2984	2436	2157	2654
ENSMUSG00000040666	2983	3108	3182	2469	2494	2598
ENSMUSG00000068699	3242	3481	3365	2073	2314	2258
ENSMUSG00000020088	3050	3495	3248	2609	2590	2649
ENSMUSG00000068220	2609	2899	2473	2816	3229	3033
ENSMUSG00000078670	3059	3463	3283	2424	2298	2333
ENSMUSG00000029392	3166	3630	3282	3015	2948	2888
ENSMUSG00000060261	3071	3134	3252	2740	2628	2857
ENSMUSG00000025130	2676	3107	2924	2662	2465	2721
ENSMUSG00000024772	2941	3257	3143	3004	2872	3127
ENSMUSG00000028788	3027	3323	3220	2328	2097	2354
ENSMUSG00000026930	3113	3430	3185	2970	2557	3245
ENSMUSG00000043639	2682	2972	2905	3204	3029	3336
ENSMUSG00000027074	2878	3105	2987	3671	3408	4103
ENSMUSG00000033327	2331	2495	2471	3549	3204	3478
ENSMUSG00000008683	2816	2820	2725	3358	3122	3265
ENSMUSG00000024012	2870	2808	2678	2674	2556	2968
ENSMUSG00000031442	2976	3146	3107	3695	3772	4086
ENSMUSG00000016921	2773	3075	2805	3671	3382	3711
ENSMUSG00000031985	3313	3551	3374	2261	2079	2393
ENSMUSG00000043822	2722	3100	2711	2989	2705	3292
ENSMUSG00000056900	3012	3305	3087	2692	2320	2215
ENSMUSG00000017309	2679	2892	2895	3496	3293	3762
ENSMUSG00000018293	2678	2854	2703	2952	2957	2946
ENSMUSG00000022820	3021	3088	2746	2691	2833	2598
ENSMUSG00000024955	2933	3053	3069	2245	2291	2491
ENSMUSG00000034295	3205	3335	3304	1885	1717	2024
ENSMUSG00000028692	2741	2941	2959	2711	2467	2665
ENSMUSG00000025791	3123	3419	3320	2012	2290	2120
ENSMUSG00000052712	3096	3193	3015	2550	2740	2442
ENSMUSG00000048486	3184	3330	3337	2201	1914	2176
ENSMUSG00000020368	3054	3332	3257	2504	2359	2434
ENSMUSG00000064372	2873	3209	3052	2901	2522	2650
ENSMUSG00000038132	2925	3332	3163	3167	2801	3175
ENSMUSG00000068566	2632	2638	2716	2838	2770	2902
ENSMUSG00000012405	2805	2967	2915	2724	2200	2468
ENSMUSG00000029776	3024	3483	3450	2027	1878	1872
ENSMUSG00000025510	2865	2998	3046	2387	2305	2414
ENSMUSG00000025132	2634	2831	2729	2942	2636	2934
ENSMUSG00000040652	2708	3025	2821	2645	2439	2529
ENSMUSG00000006998	2823	3314	3087	2398	2168	2402
ENSMUSG00000069516	2539	2717	2590	2435	2495	2487
ENSMUSG00000041476	3143	3192	3018	2435	2481	2277
ENSMUSG00000039126	3069	3415	3368	3395	3391	3505
ENSMUSG00000001211	3060	3303	3206	2584	2248	2661
ENSMUSG00000030122	2299	2631	2283	3257	2993	3525
ENSMUSG00000039361	2897	3205	3175	3365	3079	3166
ENSMUSG00000020048	2628	3098	3090	2597	2340	2714
ENSMUSG00000030605	2829	2945	2564	2891	2666	2946
ENSMUSG00000027257	3053	2999	2897	2690	2581	2843
ENSMUSG00000020572	3296	3488	3345	2499	2375	2489
ENSMUSG00000030795	2593	2779	3183	2793	3035	3132
ENSMUSG00000025967	2568	2718	2621	3054	2962	2726
ENSMUSG00000058600	2228	2662	2117	3274	3874	2840
ENSMUSG00000025732	2608	2820	2590	3139	3008	2999
ENSMUSG00000023277	2904	3068	2804	2489	2418	2627
ENSMUSG00000019487	2595	2626	2671	3421	3209	3463
ENSMUSG00000062077	3100	3365	3127	2256	2299	2570
ENSMUSG00000001642	3016	3181	3128	2247	1858	2171
ENSMUSG00000004264	2931	2950	2936	2438	2327	2570
ENSMUSG00000025241	3161	3124	3398	2330	2418	2404
ENSMUSG00000025982	2712	2936	2701	3730	3392	3444
ENSMUSG00000000631	2753	3034	2947	2539	2498	2788
ENSMUSG00000037852	3157	3253	2943	2204	2206	2428
ENSMUSG00000025221	2694	2728	2755	2493	2576	2749
ENSMUSG00000019558	2639	2902	2836	2576	2289	2697
ENSMUSG00000008575	2511	2680	2565	3057	2780	2874
ENSMUSG00000031451	2708	2705	2572	2837	2493	2854
ENSMUSG00000045954	2566	2852	2721	2936	2796	3159
ENSMUSG00000025362	2544	2791	2606	2891	2961	2839
ENSMUSG00000000346	2697	3203	2730	2276	2432	2487
ENSMUSG00000024236	2826	3162	3110	2465	2312	2552
ENSMUSG00000027620	2457	2949	2742	3329	3140	3436
ENSMUSG00000010097	2705	2751	2580	3293	2979	3137
ENSMUSG00000026032	2482	2468	2408	2699	3196	2570
ENSMUSG00000040850	3160	3241	3174	2149	1921	2253
ENSMUSG00000000628	2751	3201	3112	1939	1975	1867
ENSMUSG00000055762	2494	2750	2602	2994	2858	2819
ENSMUSG00000053510	2790	3026	2782	2570	2602	2537
ENSMUSG00000026034	2309	2640	2505	3675	3296	3521
ENSMUSG00000026238	2128	2280	2185	3052	3254	2882
ENSMUSG00000028917	2511	2656	2529	3500	3076	3738
ENSMUSG00000019877	2876	3024	2962	2177	2377	2121
ENSMUSG00000028964	2659	2864	2672	2692	2593	2593
ENSMUSG00000059714	2587	2903	2705	2420	2354	2425
ENSMUSG00000029545	3243	3304	3036	1854	1755	2107
ENSMUSG00000026043	1818	1874	1919	1645	1608	1628
ENSMUSG00000095041	2392	2463	2477	4365	2784	4942
ENSMUSG00000037049	2716	2978	2692	1989	2019	2052
ENSMUSG00000024870	2718	3005	2779	2229	1960	2429
ENSMUSG00000021913	3189	3458	3412	2526	2528	2692
ENSMUSG00000029823	2387	2622	2642	3367	3310	3375
ENSMUSG00000036371	2833	2970	2841	2182	2041	2035
ENSMUSG00000074884	2748	2873	2466	2841	1569	3092
ENSMUSG00000035203	2689	2855	2741	2563	2422	2758
ENSMUSG00000047746	2746	3084	2903	1977	1967	1858
ENSMUSG00000017756	2703	2770	2627	2156	2086	2330
ENSMUSG00000078429	2557	2691	2504	2500	2727	2834
ENSMUSG00000035268	2592	2735	2610	2124	2241	2357
ENSMUSG00000019428	2574	2855	2446	2569	2519	2605
ENSMUSG00000016494	2131	2146	2163	2455	2253	2538
ENSMUSG00000021288	2333	2569	2660	3285	3115	3389
ENSMUSG00000005469	2820	3065	2984	2042	2003	2007
ENSMUSG00000032198	2062	2358	2211	3227	3221	3896
ENSMUSG00000028649	2227	2555	2557	2480	2526	2677
ENSMUSG00000097652	2619	2911	2840	3415	3300	3705
ENSMUSG00000050953	2265	2479	2361	1983	1961	2045
ENSMUSG00000013539	2633	2878	2939	2295	2210	2436
ENSMUSG00000030934	2744	2906	2874	2053	1919	2169
ENSMUSG00000058655	2580	2910	2704	2393	2238	2434
ENSMUSG00000020154	2244	2666	2523	2835	2921	3260
ENSMUSG00000023959	2586	2834	2939	2015	2008	2142
ENSMUSG00000041168	2603	2754	2499	2278	2242	2478
ENSMUSG00000020496	2758	2902	2762	2258	2184	2268
ENSMUSG00000001729	2493	2672	2559	2012	1949	2193
ENSMUSG00000005779	2471	2832	2431	2537	2470	2708
ENSMUSG00000024610	2726	2732	2618	3403	2933	3438
ENSMUSG00000026457	2775	3042	2619	2058	1955	2162
ENSMUSG00000025060	2486	2719	2450	3074	2539	2895
ENSMUSG00000062373	2904	3140	3143	2029	1794	1992
ENSMUSG00000027010	2870	3175	3047	1863	1775	1900
ENSMUSG00000056973	2937	2953	3164	2659	2750	2808
ENSMUSG00000056201	2244	2352	2100	2462	2589	2580
ENSMUSG00000026701	2570	2994	2841	2033	2359	2120
ENSMUSG00000028906	2673	2917	2709	2727	2490	2704
ENSMUSG00000019370	2581	2733	2595	2058	2135	2269
ENSMUSG00000022312	2609	2874	2533	2365	2237	2299
ENSMUSG00000035296	2860	3101	2847	1840	1681	1794
ENSMUSG00000073557	2646	2906	2919	2026	2068	2396
ENSMUSG00000040731	2488	2631	2550	2391	2178	2445
ENSMUSG00000102869	2757	3156	2887	1937	1561	1792
ENSMUSG00000100131	2437	2687	2887	3648	1311	1674
ENSMUSG00000059796	2402	2533	2426	2379	2340	2402
ENSMUSG00000041571	2291	2504	2211	2658	2799	2951
ENSMUSG00000038145	2358	2732	2648	3176	2752	3384
ENSMUSG00000031029	2442	2638	2485	2532	2702	2770
ENSMUSG00000020349	2738	2902	2786	1890	1781	1943
ENSMUSG00000032966	2493	2615	2405	2350	2205	2270
ENSMUSG00000026087	2384	2374	2480	2509	2526	2310
ENSMUSG00000038437	2186	2350	2468	2985	2844	3231
ENSMUSG00000038763	2233	2526	2418	2986	2915	3115
ENSMUSG00000022270	2738	3060	2823	1762	1780	1781
ENSMUSG00000048758	2293	2388	2154	2637	2914	2696
ENSMUSG00000022214	2501	2721	2610	2164	2003	2359
ENSMUSG00000019471	2410	2820	2327	2294	2302	2449
ENSMUSG00000017760	2311	2518	2366	2444	2285	2585
ENSMUSG00000025348	2519	2789	2648	2089	2018	2299
ENSMUSG00000021546	2450	2706	2404	2282	2470	2264
ENSMUSG00000021843	2811	2902	2630	1991	1955	1984
ENSMUSG00000037058	2427	2779	2590	2299	2459	2326
ENSMUSG00000021218	2488	2884	2662	2217	2066	2275
ENSMUSG00000030120	2568	2847	2539	2107	2197	2395
ENSMUSG00000054808	2180	2376	2277	2890	2748	3174
ENSMUSG00000046330	2008	2102	2086	2982	4425	2300
ENSMUSG00000039844	2388	2499	2410	2763	2356	2870
ENSMUSG00000040249	2080	2188	2111	2480	2434	2731
ENSMUSG00000023020	2403	2306	2437	2494	2326	2453
ENSMUSG00000001419	2574	2777	2561	2518	2219	2812
ENSMUSG00000069917	1348	1436	1883	1004	1910	221
ENSMUSG00000003068	2346	2630	2421	2455	2216	2679
ENSMUSG00000032902	2617	2814	2653	1513	1493	1525
ENSMUSG00000032497	2259	2418	2505	2835	2869	3119
ENSMUSG00000015092	2348	2305	2290	2743	2766	2658
ENSMUSG00000026083	2417	2590	2373	2656	2482	2499
ENSMUSG00000067719	2374	2460	2311	2602	2630	2237
ENSMUSG00000004610	2294	2320	1983	2897	2904	2892
ENSMUSG00000031799	1939	2149	2187	2521	2300	2439
ENSMUSG00000007564	2520	2734	2651	1983	1987	2056
ENSMUSG00000026991	2468	2742	2650	2704	2689	2897
ENSMUSG00000017493	2004	2134	2017	2564	2432	2552
ENSMUSG00000006676	2335	2703	2536	2843	2363	2810
ENSMUSG00000022517	2522	2705	2758	2180	2095	2327
ENSMUSG00000090862	2344	2317	2521	2435	2668	2105
ENSMUSG00000050856	1717	1752	1957	2552	5295	2027
ENSMUSG00000024735	2663	2834	2873	1635	2000	1795
ENSMUSG00000024197	2614	2835	2795	1906	1779	1884
ENSMUSG00000030189	2321	2937	2617	2132	2036	2127
ENSMUSG00000022452	2285	2363	2043	2537	2551	2430
ENSMUSG00000053062	2240	2551	2465	2513	2137	2459
ENSMUSG00000025261	2210	2502	2615	2272	2198	2329
ENSMUSG00000037712	2461	2574	2648	2518	2242	2335
ENSMUSG00000030123	2001	2217	2035	2364	2166	2542
ENSMUSG00000035828	2373	2653	2683	3124	2714	3380
ENSMUSG00000037373	2433	2597	2432	2126	2058	2253
ENSMUSG00000020823	2213	2606	2381	2739	2500	3082
ENSMUSG00000018286	2130	2404	2225	2534	2596	2460
ENSMUSG00000009079	2207	2413	2500	2961	2702	2753
ENSMUSG00000021477	2350	2450	2420	2176	2067	2156
ENSMUSG00000004056	2491	2730	2424	2084	1998	2182
ENSMUSG00000007815	2277	2491	2448	2115	1868	2120
ENSMUSG00000056692	2439	2511	2582	2097	1887	2055
ENSMUSG00000031207	2093	2405	2258	2370	2286	2512
ENSMUSG00000032786	2490	2741	2374	1597	1425	1677
ENSMUSG00000032737	2299	2367	2526	2040	2073	2225
ENSMUSG00000030335	2229	2505	2264	2172	2399	2180
ENSMUSG00000026478	2018	2233	2295	2077	1951	2185
ENSMUSG00000026028	2385	2529	2581	1910	1694	1860
ENSMUSG00000055839	2165	2300	2067	2581	2693	2677
ENSMUSG00000028465	2225	2374	2269	2425	2103	2507
ENSMUSG00000110841	2171	2402	2376	2710	2330	2472
ENSMUSG00000024392	2307	2444	2493	2260	2016	2500
ENSMUSG00000024740	2365	2596	2549	2099	2012	2007
ENSMUSG00000077928	2109	2354	2592	3656	3497	3435
ENSMUSG00000022443	1905	1982	2209	2533	2322	2567
ENSMUSG00000022623	1928	1999	1914	3190	2738	3527
ENSMUSG00000058056	2671	2830	2775	2149	2080	2009
ENSMUSG00000019970	2165	2421	2367	3682	3380	4037
ENSMUSG00000004085	2592	2647	2532	2304	2077	2157
ENSMUSG00000024949	2129	2407	2318	2661	2734	3243
ENSMUSG00000019254	1891	2139	2052	2993	2725	3211
ENSMUSG00000028776	2295	2482	2310	3076	2927	3178
ENSMUSG00000024451	1981	2179	2115	2851	2520	2987
ENSMUSG00000049327	2530	2518	2414	2007	1970	2237
ENSMUSG00000040648	2636	2804	2787	2737	2669	2843
ENSMUSG00000028063	2145	2186	2090	2426	2210	2469
ENSMUSG00000026234	2291	2505	2354	2146	2173	2034
ENSMUSG00000011148	2351	2363	2348	1933	1822	2004
ENSMUSG00000018340	2345	2601	2377	1852	1757	1913
ENSMUSG00000064080	1911	1998	2035	2372	2004	2203
ENSMUSG00000031431	2378	2513	2499	3035	2807	3180
ENSMUSG00000027510	2660	2759	2409	2078	1737	2502
ENSMUSG00000024163	2006	2020	2205	2597	2401	2740
ENSMUSG00000032946	2368	2367	2300	3095	2733	3322
ENSMUSG00000051695	2244	2507	2181	1905	1948	2039
ENSMUSG00000040694	2222	2459	2370	1835	1839	1822
ENSMUSG00000006699	2201	2381	2296	2152	2166	2228
ENSMUSG00000028936	2063	2265	2173	2663	2557	2364
ENSMUSG00000038370	2319	2660	2559	1858	1889	1761
ENSMUSG00000059325	2480	2555	2370	1990	1751	1928
ENSMUSG00000022265	2560	2902	2716	1571	1600	1649
ENSMUSG00000033400	2665	2912	2873	1677	1591	1568
ENSMUSG00000037736	2444	2678	2644	2235	2032	2172
ENSMUSG00000053929	2356	2487	2257	2166	2206	2320
ENSMUSG00000031880	1657	1603	1556	1230	1201	1536
ENSMUSG00000011305	2749	2949	2715	1688	1613	1833
ENSMUSG00000071014	2229	2427	2245	2086	1806	2097
ENSMUSG00000071172	2102	2384	2309	2971	2466	2975
ENSMUSG00000039001	1838	1910	1968	2915	3759	2404
ENSMUSG00000019810	2294	2191	2280	1402	1457	1367
ENSMUSG00000005397	1964	2157	2184	2085	1908	2058
ENSMUSG00000071866	2329	2362	1688	2682	2523	2580
ENSMUSG00000029661	1677	1971	1815	1915	1697	1928
ENSMUSG00000023224	1948	1997	1969	2640	2449	2551
ENSMUSG00000062006	2119	2115	2161	2503	2834	2097
ENSMUSG00000024011	1719	1762	1802	2422	2338	2578
ENSMUSG00000026211	2254	2377	2230	2336	2461	2563
ENSMUSG00000060675	2200	2259	2490	2174	2061	2224
ENSMUSG00000018379	2156	2583	2370	2752	2556	2818
ENSMUSG00000058498	1837	2082	2054	3083	2767	3506
ENSMUSG00000026553	2330	2548	2215	2020	1895	2037
ENSMUSG00000116656	2324	2648	2395	1802	1413	1959
ENSMUSG00000024393	2125	2219	2105	2215	1989	2203
ENSMUSG00000057522	2379	2603	2634	1891	1803	1907
ENSMUSG00000023004	2072	2185	2216	2089	1995	2044
ENSMUSG00000059119	2196	2486	2343	1868	1951	2028
ENSMUSG00000027187	2619	2926	2809	1601	1555	1539
ENSMUSG00000042286	1630	1935	1720	2609	2629	2939
ENSMUSG00000041841	1750	2034	1928	2740	3474	2277
ENSMUSG00000027177	2350	2695	2630	1791	1636	1682
ENSMUSG00000063870	1893	2047	2274	2386	2267	2496
ENSMUSG00000038502	2009	2344	2068	2386	2224	2376
ENSMUSG00000036585	2414	2727	2475	2203	2050	2150
ENSMUSG00000022708	2183	2404	2347	2449	2184	2392
ENSMUSG00000027698	2391	2608	2553	1460	1425	1442
ENSMUSG00000030255	2433	2633	2452	1455	1471	1605
ENSMUSG00000030007	2176	2435	2171	2020	2092	2135
ENSMUSG00000026554	2109	2361	2345	2026	1937	2073
ENSMUSG00000035885	1975	2127	2014	2299	2394	2138
ENSMUSG00000001924	2275	2380	2368	1935	1776	1986
ENSMUSG00000026626	2061	2159	2113	2384	2194	2356
ENSMUSG00000084319	1845	2206	2035	2679	2239	2438
ENSMUSG00000041936	2093	2023	2014	2576	2685	2884
ENSMUSG00000058793	2133	2394	2157	2251	2015	2216
ENSMUSG00000031586	2182	2544	2237	2225	1984	2306
ENSMUSG00000040740	2579	2643	2600	1972	1979	2055
ENSMUSG00000025410	1946	2141	2085	2040	2079	2211
ENSMUSG00000048489	2371	2411	2379	3407	2892	3350
ENSMUSG00000028834	2127	2214	2310	1984	2082	1955
ENSMUSG00000001946	2066	2117	2092	2694	2452	2749
ENSMUSG00000001525	1882	2005	1911	1999	2009	2265
ENSMUSG00000058997	2496	2777	2676	1735	1600	1791
ENSMUSG00000043154	2434	2716	2736	1440	1366	1395
ENSMUSG00000024576	2195	2447	2301	2124	1859	1899
ENSMUSG00000029030	2144	2212	2211	2131	2019	2119
ENSMUSG00000030137	2351	2476	2341	1366	1273	1444
ENSMUSG00000008855	2006	2279	2225	2377	2025	2392
ENSMUSG00000034290	2232	2498	2342	1888	1678	1618
ENSMUSG00000001847	2110	2507	2109	1939	1715	2106
ENSMUSG00000031065	2329	2417	2491	1920	1875	2140
ENSMUSG00000000538	2221	2302	2196	2052	1837	2123
ENSMUSG00000025492	1640	1762	1673	2228	2300	2236
ENSMUSG00000030662	2377	2542	2306	1657	1591	1606
ENSMUSG00000024948	1969	2237	2233	2680	2475	2934
ENSMUSG00000028809	1841	2164	2242	2524	2494	2704
ENSMUSG00000027238	2085	2278	2321	2338	2173	2418
ENSMUSG00000052921	1731	1896	2013	2499	2263	2631
ENSMUSG00000037235	2059	2350	2448	2568	2178	2794
ENSMUSG00000036309	2331	2524	2323	1752	1657	1804
ENSMUSG00000030096	1678	1930	1870	1964	1764	2084
ENSMUSG00000041757	1651	1727	1801	2420	2247	2677
ENSMUSG00000022185	1839	2012	2060	2445	2369	2670
ENSMUSG00000028041	1902	1910	1809	2524	2167	2842
ENSMUSG00000053477	1673	1934	1809	2639	2410	2442
ENSMUSG00000036241	2047	2100	2150	2108	2071	1929
ENSMUSG00000056851	2115	2188	2202	2298	1848	2304
ENSMUSG00000040415	1812	2011	1911	2526	2395	2907
ENSMUSG00000028207	2403	2386	2474	1637	1671	1663
ENSMUSG00000015291	1928	2230	2083	2564	2393	2604
ENSMUSG00000020277	1969	2172	2088	1724	1448	1773
ENSMUSG00000054404	1898	1849	1838	2723	2494	2613
ENSMUSG00000051391	2222	2569	2340	1544	1492	1557
ENSMUSG00000021282	2078	2313	2188	1971	1984	2064
ENSMUSG00000029426	2008	2158	2298	1681	1775	1611
ENSMUSG00000031382	2097	2205	2027	1844	1814	2088
ENSMUSG00000029106	2047	2097	2173	1907	1969	2065
ENSMUSG00000023460	2320	2560	2484	1476	1489	1493
ENSMUSG00000052934	2330	2375	2395	2043	1815	2129
ENSMUSG00000034120	2031	2339	2062	2697	2294	2739
ENSMUSG00000031865	2119	2245	2216	1880	1852	2077
ENSMUSG00000001508	2251	2290	2089	2012	1838	2084
ENSMUSG00000021096	2354	2406	2407	1784	1579	1743
ENSMUSG00000032602	2337	2527	2517	1572	1715	1527
ENSMUSG00000058254	1904	2054	1954	2465	2254	2501
ENSMUSG00000022462	1967	2179	2174	2047	1969	2213
ENSMUSG00000041560	1962	2204	1879	2267	2185	2232
ENSMUSG00000062997	1890	1791	1825	2219	2801	1989
ENSMUSG00000075254	1676	2006	1853	2055	1968	2065
ENSMUSG00000032010	2282	2505	2216	2287	2194	2197
ENSMUSG00000000149	2284	2333	2232	1597	1544	1610
ENSMUSG00000020747	1914	2231	2176	2034	2045	2397
ENSMUSG00000002602	1731	1806	1911	1873	1954	2129
ENSMUSG00000017774	1920	2219	2114	2043	1930	2286
ENSMUSG00000045160	1906	2014	2017	1784	1941	1938
ENSMUSG00000029328	1964	2223	2071	2385	2359	2537
ENSMUSG00000021495	1659	1867	1904	2617	2592	2746
ENSMUSG00000021868	2232	2273	2234	1573	1343	1560
ENSMUSG00000025103	2212	2369	2226	1766	1900	1762
ENSMUSG00000037032	2312	2394	2165	1595	1555	1732
ENSMUSG00000035901	2000	2278	2153	1900	1795	2096
ENSMUSG00000024164	1897	1945	1810	1917	1830	1969
ENSMUSG00000023977	2249	2352	2363	2291	2134	2429
ENSMUSG00000024181	1999	1973	1859	2030	2220	2203
ENSMUSG00000027227	2104	2243	2119	1522	1577	1505
ENSMUSG00000032324	2151	2530	2375	1395	1417	1367
ENSMUSG00000016559	1781	2020	2003	2070	2108	2081
ENSMUSG00000029017	2101	2325	2226	1410	1598	1491
ENSMUSG00000029064	1880	2028	2007	2036	2061	2075
ENSMUSG00000047187	2223	2298	2250	1708	1654	1692
ENSMUSG00000021756	1892	2166	2115	1693	1844	1901
ENSMUSG00000020307	2126	2204	2044	1763	1603	1834
ENSMUSG00000029059	1923	1882	1949	1876	1741	2078
ENSMUSG00000024853	2007	2169	2138	1976	1871	2089
ENSMUSG00000021238	2329	2458	2574	1484	1500	1509
ENSMUSG00000077450	2087	2334	2203	1854	1786	1950
ENSMUSG00000064302	1975	2272	2156	1785	1734	1971
ENSMUSG00000021870	2149	2510	2163	1602	1534	1495
ENSMUSG00000003345	2021	2148	1984	1920	1999	2135
ENSMUSG00000022139	2080	2344	2107	1817	1788	1790
ENSMUSG00000046434	1911	2157	2198	2233	2450	2215
ENSMUSG00000019432	1917	2105	1819	2232	2150	2428
ENSMUSG00000038695	2090	1992	1927	2415	2352	2511
ENSMUSG00000042745	1969	2020	1913	2652	2433	2969
ENSMUSG00000032803	1986	2115	2172	1634	1603	1813
ENSMUSG00000004748	1991	2250	2174	1641	1529	1540
ENSMUSG00000034160	1875	2022	2047	2383	2387	2488
ENSMUSG00000059495	2005	2305	2141	1994	1866	2093
ENSMUSG00000038855	1707	1833	1728	2466	2315	2430
ENSMUSG00000022215	1877	2010	2036	1811	1637	1751
ENSMUSG00000041697	1706	1896	1754	2110	2228	2068
ENSMUSG00000023092	1905	2128	2093	2063	2179	2112
ENSMUSG00000027800	1566	1562	1727	2261	2045	2344
ENSMUSG00000063077	2044	2241	2031	1586	1536	1600
ENSMUSG00000040283	1717	1944	1923	2270	2116	2330
ENSMUSG00000030647	1904	2098	2126	1815	1985	1794
ENSMUSG00000022841	2061	2031	1983	1865	1693	1884
ENSMUSG00000021660	1889	2127	1956	1884	1788	1958
ENSMUSG00000036138	2054	2118	1939	2264	2092	2272
ENSMUSG00000046671	2140	2339	2265	1471	1540	1574
ENSMUSG00000018765	1976	2259	2118	2050	1932	2089
ENSMUSG00000035342	1950	2064	1937	2196	1976	2245
ENSMUSG00000022475	1629	1955	1834	2458	2098	2819
ENSMUSG00000021458	1589	1802	1683	2423	2317	2459
ENSMUSG00000019944	2158	2358	2323	2434	2306	2264
ENSMUSG00000005625	1965	2099	1904	2127	1841	2040
ENSMUSG00000035027	1964	2008	1874	1908	1863	2119
ENSMUSG00000027367	2055	2322	2238	1597	1544	1584
ENSMUSG00000060187	2015	2186	2134	1833	2039	2007
ENSMUSG00000005220	2365	2442	2518	1696	1585	1452
ENSMUSG00000029723	2104	2307	2035	1709	1557	1809
ENSMUSG00000040940	1714	1895	1794	2497	2168	2776
ENSMUSG00000037656	2261	2458	2238	1473	1360	1610
ENSMUSG00000020267	1836	1802	1821	2053	2255	1813
ENSMUSG00000034449	2052	2246	2145	2096	1987	2365
ENSMUSG00000038663	2240	2423	2295	1416	1248	1309
ENSMUSG00000017221	1974	2103	1956	1911	1737	2006
ENSMUSG00000038332	2240	2460	2418	1962	1771	1798
ENSMUSG00000020149	1910	2091	2020	1808	1687	1628
ENSMUSG00000019055	1713	1898	1856	1837	1759	1984
ENSMUSG00000009291	2023	2074	1861	1936	1758	1913
ENSMUSG00000031841	1825	2043	1911	1813	1799	1585
ENSMUSG00000024120	2180	2475	2199	1424	1447	1535
ENSMUSG00000045092	1820	2098	1938	2971	2642	2918
ENSMUSG00000019528	2052	2053	2184	1508	1604	1411
ENSMUSG00000091498	2157	2482	2188	1163	875	1319
ENSMUSG00000054455	2028	2099	2005	1647	1573	1833
ENSMUSG00000022553	1896	2093	1834	1847	1951	2136
ENSMUSG00000000326	1994	2203	2035	1746	1665	1681
ENSMUSG00000056820	1803	1818	1804	2079	1961	2195
ENSMUSG00000023723	1997	2151	2063	1591	1495	1567
ENSMUSG00000020745	2109	2143	2130	1453	1633	1553
ENSMUSG00000025260	1902	1920	1990	1747	1702	1663
ENSMUSG00000005882	2093	2275	2179	1465	1338	1535
ENSMUSG00000079588	2088	2432	2307	1213	1172	1237
ENSMUSG00000018677	1987	2037	1881	1462	1522	1628
ENSMUSG00000042625	1656	1797	1735	2494	2407	2757
ENSMUSG00000028383	2385	2458	2413	1158	1390	1126
ENSMUSG00000050503	1645	1971	1519	1961	1732	1947
ENSMUSG00000027248	1769	2071	1819	1831	1792	1774
ENSMUSG00000044221	2229	2474	2191	1288	1182	1205
ENSMUSG00000043079	2066	2163	2039	1860	1785	1899
ENSMUSG00000022895	1580	1725	1803	1673	1515	1609
ENSMUSG00000026365	1583	1775	1636	2180	1945	2109
ENSMUSG00000070867	1933	2070	1836	1998	1771	1872
ENSMUSG00000014769	2022	2119	1846	1817	1750	1802
ENSMUSG00000041354	1644	1853	1727	2420	2053	2633
ENSMUSG00000021417	2126	2294	2341	1648	1640	1540
ENSMUSG00000024213	1832	2171	1870	1837	1763	1656
ENSMUSG00000032735	1804	1915	1909	2240	2138	2324
ENSMUSG00000055148	1732	1944	1672	2648	2552	2796
ENSMUSG00000032594	1524	1683	1810	2443	2281	2532
ENSMUSG00000025351	1709	1983	1848	1842	1691	1821
ENSMUSG00000032637	1757	1895	1913	2405	2403	2581
ENSMUSG00000025404	1959	2199	2122	1601	1646	1661
ENSMUSG00000020859	1857	2114	2096	1977	1846	2004
ENSMUSG00000031785	1898	2177	1980	2546	2308	2648
ENSMUSG00000044951	2073	2292	2384	1865	1826	1835
ENSMUSG00000023055	1965	2095	2120	1729	1786	1842
ENSMUSG00000041459	1762	1984	1916	2185	2091	2303
ENSMUSG00000027282	1912	2132	2021	1653	1667	1601
ENSMUSG00000033379	1778	1942	1685	2000	1772	2307
ENSMUSG00000005575	1926	1980	1838	1884	1779	1781
ENSMUSG00000056076	1777	2039	1865	1826	1642	1787
ENSMUSG00000037487	1804	1939	2129	2078	1865	2034
ENSMUSG00000022283	1626	1909	1815	2026	1839	1992
ENSMUSG00000034892	1325	1341	1410	2112	5035	1298
ENSMUSG00000027472	1833	1975	1937	1714	1632	1784
ENSMUSG00000053702	1932	2214	2119	1659	1517	1549
ENSMUSG00000024750	1978	2199	2049	1650	1651	1701
ENSMUSG00000008348	1654	1674	1696	1924	2957	1720
ENSMUSG00000021102	1946	1960	1738	1695	1714	1841
ENSMUSG00000022216	1831	1943	1720	1645	1855	1716
ENSMUSG00000047714	1664	1909	1854	1856	1778	1971
ENSMUSG00000021794	1904	2111	1984	1484	1450	1517
ENSMUSG00000002812	1813	2049	1874	1887	1760	1870
ENSMUSG00000032580	1728	1685	1783	2484	2308	2491
ENSMUSG00000056313	1606	1947	1623	2523	2487	2780
ENSMUSG00000027435	1343	1487	1457	1680	1604	1827
ENSMUSG00000007872	1563	1815	1686	2522	2186	2359
ENSMUSG00000029319	1904	1999	1975	1739	1500	1696
ENSMUSG00000003420	1666	1761	1669	1910	2047	2058
ENSMUSG00000050812	1871	2134	2023	1542	1463	1613
ENSMUSG00000019087	1857	2097	2017	1663	1498	1781
ENSMUSG00000000131	1600	1823	1840	2415	2202	2810
ENSMUSG00000061589	1762	2003	1842	2156	1878	2321
ENSMUSG00000030826	1918	2141	2067	1722	1623	1690
ENSMUSG00000027680	1919	2220	2025	1633	1722	1604
ENSMUSG00000022234	1996	1969	1899	1707	1537	1558
ENSMUSG00000021270	1785	2130	2031	1853	1623	1796
ENSMUSG00000039263	1779	2035	1871	1783	1613	1790
ENSMUSG00000025810	1430	1647	1443	2158	1780	2103
ENSMUSG00000025795	2026	2118	2201	1551	1650	1520
ENSMUSG00000038412	1670	1962	1925	1664	1728	1747
ENSMUSG00000035863	1714	1767	1752	2128	1891	2242
ENSMUSG00000055681	1744	1786	1726	1702	1878	1901
ENSMUSG00000034659	1892	1821	1868	1743	1549	1784
ENSMUSG00000027422	1613	1839	1778	1721	1748	1737
ENSMUSG00000029390	1875	2196	2081	1425	1156	1624
ENSMUSG00000006494	2056	2223	2114	1281	1295	1240
ENSMUSG00000025579	1806	2072	1912	1487	1464	1710
ENSMUSG00000026277	1647	1768	1779	2077	1789	2181
ENSMUSG00000006304	1696	1875	1906	1702	1589	1702
ENSMUSG00000022816	1368	1432	1359	1279	1381	1470
ENSMUSG00000025068	1913	2147	2014	1407	1336	1387
ENSMUSG00000022193	1718	2020	1846	1699	1675	1750
ENSMUSG00000005981	1930	2070	1913	1429	1329	1582
ENSMUSG00000028127	1980	2122	2174	1605	1588	1855
ENSMUSG00000013419	1926	2041	1839	1517	1564	1412
ENSMUSG00000024780	2046	2205	2008	1746	1516	1697
ENSMUSG00000063015	1648	2077	1875	1636	1607	1628
ENSMUSG00000039167	1710	1891	1837	1958	1964	2020
ENSMUSG00000002748	1487	1796	1788	2167	2109	2434
ENSMUSG00000025825	1729	1777	1690	1745	1665	1799
ENSMUSG00000027488	1840	2055	1920	1749	1561	1770
ENSMUSG00000030652	1738	1885	1758	1875	1856	1843
ENSMUSG00000021775	1747	1949	1848	2169	2071	1928
ENSMUSG00000016534	1782	1955	1996	1545	1433	1528
ENSMUSG00000007739	1755	1972	1836	1765	1671	1705
ENSMUSG00000075700	1886	1991	1949	1638	1385	1556
ENSMUSG00000023952	1627	1779	1703	1971	2072	2224
ENSMUSG00000029221	1866	2091	1948	1674	1477	1608
ENSMUSG00000040459	1546	1705	1696	2103	2145	2258
ENSMUSG00000058546	2011	1930	1936	1609	1371	1567
ENSMUSG00000011958	1676	1913	1811	1776	1712	1713
ENSMUSG00000074064	1994	2026	1988	1458	1482	1659
ENSMUSG00000029359	1647	1992	1746	1853	1809	1809
ENSMUSG00000060636	1436	1702	1510	2251	2510	1838
ENSMUSG00000024442	2046	2011	2078	1221	1289	1455
ENSMUSG00000020893	1920	1955	1980	2381	2405	2672
ENSMUSG00000019851	1858	2039	1774	1361	1353	1218
ENSMUSG00000045636	1842	2036	2041	1521	1326	1556
ENSMUSG00000032231	1416	1640	1531	1846	1637	1756
ENSMUSG00000044627	1704	1816	1794	1712	1820	1736
ENSMUSG00000026176	1726	1888	1820	1540	1571	1810
ENSMUSG00000044308	1849	1985	1908	1731	1603	1774
ENSMUSG00000015932	1641	1919	1812	1648	1403	1869
ENSMUSG00000079037	1824	1975	2032	1519	1402	1548
ENSMUSG00000030738	1869	1981	1866	1503	1447	1525
ENSMUSG00000022817	1702	1913	1815	1653	1561	1829
ENSMUSG00000033044	1901	2026	1936	1637	1605	1607
ENSMUSG00000021178	1789	1969	1746	1565	1619	1484
ENSMUSG00000004897	1904	1908	1918	1502	1471	1502
ENSMUSG00000027774	1866	2293	2200	1098	1032	1072
ENSMUSG00000020810	1350	1421	1416	1864	1769	1906
ENSMUSG00000014867	1697	1956	1903	1403	1299	1425
ENSMUSG00000038604	1675	1863	1860	1832	1645	2053
ENSMUSG00000037904	1997	2122	1841	2004	1806	1998
ENSMUSG00000026547	1361	1585	1502	1990	1687	2041
ENSMUSG00000028618	1785	1879	1904	1682	1553	1679
ENSMUSG00000025613	1672	1983	1954	1691	1609	1611
ENSMUSG00000030317	1972	2113	2023	2290	2139	2169
ENSMUSG00000062397	1902	1903	1811	1471	1584	1601
ENSMUSG00000058690	1962	2118	1997	1523	1471	1644
ENSMUSG00000020440	1737	1805	1542	1790	1643	1865
ENSMUSG00000020577	1523	1623	1492	2101	1752	1941
ENSMUSG00000034471	1675	1730	1769	2048	1700	2150
ENSMUSG00000066036	1639	1820	1753	1690	1559	1781
ENSMUSG00000030002	1704	1835	1710	2283	2099	2290
ENSMUSG00000038526	1883	2065	1968	1520	1344	1708
ENSMUSG00000031751	1963	2002	1958	1378	1256	1333
ENSMUSG00000001506	1133	1238	1185	1234	1163	1299
ENSMUSG00000042541	1415	1524	1497	1873	2247	1813
ENSMUSG00000013698	1492	1657	1678	1672	1586	1845
ENSMUSG00000021248	1739	1853	1884	1343	1382	1447
ENSMUSG00000026203	1733	1922	1871	1781	1799	1671
ENSMUSG00000022285	1691	1816	1798	1811	1565	1867
ENSMUSG00000001289	1616	1595	1585	1983	1986	1944
ENSMUSG00000016664	1836	2047	1973	1520	1250	1428
ENSMUSG00000062580	1919	1983	1816	1295	1437	1330
ENSMUSG00000016933	1545	1781	1690	2001	1963	2065
ENSMUSG00000068706	1629	1782	1690	1754	1965	1674
ENSMUSG00000028156	1832	2005	2020	1397	1340	1462
ENSMUSG00000038324	1744	1870	1699	1773	1551	1658
ENSMUSG00000071054	1512	1687	1663	1959	2003	2242
ENSMUSG00000015087	1774	1818	1664	1532	1689	1966
ENSMUSG00000038619	1829	1947	1768	1592	1421	1520
ENSMUSG00000038014	1634	1862	1915	1624	1514	1506
ENSMUSG00000033788	1624	1662	1641	1913	1803	1866
ENSMUSG00000019054	1536	1703	1489	1954	1770	1948
ENSMUSG00000001119	1240	1426	1333	1513	1293	1596
ENSMUSG00000029158	1845	1926	1720	1727	1796	1806
ENSMUSG00000018042	1619	1700	1602	1815	1920	1899
ENSMUSG00000032249	1458	1770	1663	1751	1742	1598
ENSMUSG00000035783	1469	1721	1599	2215	2138	2209
ENSMUSG00000030557	1689	1994	1865	1537	1530	1581
ENSMUSG00000020044	1783	2192	2115	1727	1636	1839
ENSMUSG00000044502	1768	1858	1795	1512	1556	1571
ENSMUSG00000037351	1562	1731	1767	1569	1393	1822
ENSMUSG00000061983	1177	1817	1092	1499	2785	2388
ENSMUSG00000026878	1759	1962	1910	1374	1409	1534
ENSMUSG00000015733	1852	2013	2024	1386	1444	1238
ENSMUSG00000026574	1303	1489	1375	1788	1740	1592
ENSMUSG00000001017	1694	1645	1772	1723	1645	1646
ENSMUSG00000048416	1597	1780	1618	1120	1230	1346
ENSMUSG00000029152	1689	1990	1840	1543	1376	1401
ENSMUSG00000029528	1504	1628	1664	1980	1938	2161
ENSMUSG00000020067	1491	1707	1812	1744	1698	1855
ENSMUSG00000002496	1662	1867	1675	1467	1490	1713
ENSMUSG00000000489	1546	1724	1578	2055	1911	2158
ENSMUSG00000004040	1508	1679	1549	1431	1521	1569
ENSMUSG00000061032	1501	1739	1489	1733	1732	1697
ENSMUSG00000022822	1517	1696	1711	2038	1854	2326
ENSMUSG00000000253	1763	1952	1767	1352	1227	1432
ENSMUSG00000027712	1488	1716	1491	1746	1569	1774
ENSMUSG00000029247	1755	2076	1802	1086	1142	1300
ENSMUSG00000034708	1519	1657	1589	1627	1503	1650
ENSMUSG00000033032	1473	1745	1629	1595	1541	1863
ENSMUSG00000000787	1691	1800	1741	1661	1680	1711
ENSMUSG00000061838	1910	2053	2036	1098	1141	1062
ENSMUSG00000040441	1353	1427	1304	1834	1672	2062
ENSMUSG00000048277	1741	1884	1874	1486	1254	1512
ENSMUSG00000060373	1606	1985	1844	1427	1532	1556
ENSMUSG00000003955	1576	1592	1562	1692	1700	1779
ENSMUSG00000023904	1708	1682	1617	1546	1731	1816
ENSMUSG00000059852	1748	1887	1597	1302	1164	1434
ENSMUSG00000074793	1641	1560	1571	1795	1678	1953
ENSMUSG00000024695	1678	1890	1883	1376	1479	1467
ENSMUSG00000028759	1623	1773	1609	1627	1669	1849
ENSMUSG00000044700	1687	1849	1758	1594	1589	1582
ENSMUSG00000033499	1599	1599	1584	1680	1723	1785
ENSMUSG00000024620	1519	1634	1772	1861	1761	1868
ENSMUSG00000100510	1576	1859	1711	2257	1980	2147
ENSMUSG00000025544	1770	2041	1708	1326	1195	1202
ENSMUSG00000006315	1614	1924	1684	1675	1570	1554
ENSMUSG00000037072	1574	1741	1502	1547	1534	1549
ENSMUSG00000040118	1840	1985	1919	1665	1464	1578
ENSMUSG00000021024	1647	1847	1784	1492	1374	1514
ENSMUSG00000031198	1772	1916	1905	1209	1289	1199
ENSMUSG00000066026	1464	1629	1618	1531	1492	1702
ENSMUSG00000004937	1675	1833	1584	1652	1595	1711
ENSMUSG00000071655	1575	1764	1596	1883	1680	1868
ENSMUSG00000019494	1618	1841	1676	1460	1366	1360
ENSMUSG00000001930	1178	1534	1436	1731	1771	1887
ENSMUSG00000024758	1577	1818	1611	1597	1608	1555
ENSMUSG00000022564	1530	1695	1484	1832	1843	2133
ENSMUSG00000003299	1799	1798	1694	1539	1508	1596
ENSMUSG00000035478	1539	1637	1510	1652	1597	1794
ENSMUSG00000002981	1816	1776	1679	1353	1297	1633
ENSMUSG00000026074	1527	1671	1586	1645	1468	1752
ENSMUSG00000079243	1722	1938	1862	1223	1227	1301
ENSMUSG00000000738	1770	2082	1773	1482	1420	1636
ENSMUSG00000026112	1779	1924	1739	1135	1187	1212
ENSMUSG00000030861	1759	1930	1896	1359	1284	1350
ENSMUSG00000037933	1663	1783	1842	1622	1499	1694
ENSMUSG00000004069	1730	1963	1943	1232	1130	1238
ENSMUSG00000029430	1772	1797	1801	1385	1427	1376
ENSMUSG00000027828	1657	1792	1866	1322	1272	1222
ENSMUSG00000059208	1657	1688	1640	1783	1610	1794
ENSMUSG00000006369	1310	1549	1522	1732	1583	1743
ENSMUSG00000042675	1735	1564	1486	1951	1820	2048
ENSMUSG00000023118	1672	1695	1697	1660	1489	1645
ENSMUSG00000024527	1737	1997	1914	1165	1015	1221
ENSMUSG00000029781	1577	1744	1589	1514	1243	1424
ENSMUSG00000030678	1578	1570	1649	1789	1711	1820
ENSMUSG00000024991	1550	1837	1754	1408	1426	1339
ENSMUSG00000033685	1777	1813	1699	1757	1487	1977
ENSMUSG00000024219	1618	1624	1556	2092	1721	2233
ENSMUSG00000026269	1542	1724	1577	1651	1474	1746
ENSMUSG00000037012	1516	1613	1649	1248	1091	1388
ENSMUSG00000026888	1793	1831	1816	1163	1083	1117
ENSMUSG00000064369	2041	1849	2341	1519	841	1280
ENSMUSG00000050705	1685	1890	1628	1443	1513	1515
ENSMUSG00000029577	1791	1833	1697	1354	1341	1388
ENSMUSG00000078566	1878	2005	1821	1190	873	1108
ENSMUSG00000079641	1449	1374	1395	1841	2405	1450
ENSMUSG00000068036	1301	1421	1301	1795	1768	1895
ENSMUSG00000068039	1676	2088	1794	1341	1098	1309
ENSMUSG00000042978	1636	1780	1815	1600	1653	1810
ENSMUSG00000020460	2337	1020	834	3490	1748	1155
ENSMUSG00000027499	1820	1976	1956	1096	1262	1100
ENSMUSG00000049791	1661	1644	1801	1888	1881	2215
ENSMUSG00000057531	1604	1764	1446	1547	1578	1686
ENSMUSG00000066306	1634	1777	1665	1816	1730	2031
ENSMUSG00000042613	1530	1548	1621	1551	1563	1485
ENSMUSG00000029156	1677	1817	1711	1289	1295	1369
ENSMUSG00000018446	1671	1768	1708	1337	1265	1280
ENSMUSG00000047036	1459	1538	1581	2036	2020	2130
ENSMUSG00000020593	1910	1972	1850	1126	1114	1114
ENSMUSG00000005299	1720	1950	1848	1224	1258	1416
ENSMUSG00000002949	1560	1742	1627	1486	1404	1602
ENSMUSG00000057133	1404	1576	1553	1937	1906	2044
ENSMUSG00000030161	1741	1838	1780	1515	1452	1507
ENSMUSG00000020361	1611	1965	1902	1165	1329	1186
ENSMUSG00000068874	1787	1797	1683	1608	1374	1446
ENSMUSG00000001127	1609	1692	1757	1663	1568	1666
ENSMUSG00000026509	1538	1780	1559	1582	1457	1700
ENSMUSG00000032523	1560	1864	1695	1427	1271	1548
ENSMUSG00000024059	1859	1916	1858	1208	1120	1112
ENSMUSG00000027566	1587	1647	1622	1577	1446	1515
ENSMUSG00000001416	1617	1613	1580	1399	1502	1497
ENSMUSG00000073889	1592	1623	1676	1648	1626	1809
ENSMUSG00000022018	1716	1799	1837	2156	2142	2580
ENSMUSG00000031353	1602	1883	1774	1198	1213	1119
ENSMUSG00000020949	1816	1807	1918	1290	1159	1202
ENSMUSG00000107002	1453	1530	1522	1325	1428	1474
ENSMUSG00000020708	1604	1655	1567	1512	1465	1569
ENSMUSG00000032563	1741	1692	1753	1455	1271	1347
ENSMUSG00000039953	1408	1573	1656	1703	1493	1743
ENSMUSG00000051586	1207	1420	1448	1725	1670	2018
ENSMUSG00000026766	1667	1746	1806	1351	1186	1407
ENSMUSG00000021311	1642	1822	1753	1375	1255	1221
ENSMUSG00000040723	1624	1828	1681	1339	1301	1449
ENSMUSG00000041957	1699	1856	1682	1322	1206	1253
ENSMUSG00000079557	1645	1676	1563	1404	1228	1402
ENSMUSG00000015468	1577	1730	1662	1703	1551	1977
ENSMUSG00000032125	1399	1521	1493	2016	1979	2194
ENSMUSG00000060147	1505	1661	1389	1547	1411	1445
ENSMUSG00000024299	1235	1367	1357	1931	1935	2217
ENSMUSG00000055436	1516	1536	1358	1887	1817	2066
ENSMUSG00000006024	1596	1610	1531	1578	1520	1659
ENSMUSG00000024308	1328	1569	1433	1665	1704	1855
ENSMUSG00000052915	1500	1770	1574	1624	1603	1590
ENSMUSG00000046470	1437	1651	1504	1887	1441	1943
ENSMUSG00000024190	1707	1846	1785	1858	1658	1982
ENSMUSG00000027763	1573	1674	1680	1605	1372	1444
ENSMUSG00000063856	1323	1364	1315	1497	1357	1508
ENSMUSG00000019818	1733	1908	1790	1211	1174	1292
ENSMUSG00000031068	1583	1776	1680	1338	1358	1221
ENSMUSG00000024304	1754	1987	1733	1111	953	903
ENSMUSG00000041828	1416	1489	1395	1604	1507	1714
ENSMUSG00000101939	771	834	1398	1190	1391	776
ENSMUSG00000038084	1808	1932	1906	1096	947	1003
ENSMUSG00000022091	1363	1529	1440	2048	1902	2313
ENSMUSG00000018326	1543	1669	1588	1516	1426	1610
ENSMUSG00000056999	1921	2023	2098	1168	1162	1288
ENSMUSG00000047459	1509	1690	1513	1404	1564	1454
ENSMUSG00000031948	1574	1671	1552	1454	1454	1462
ENSMUSG00000021898	1562	1653	1580	1625	1459	1719
ENSMUSG00000017466	1510	1546	1428	1578	1492	1680
ENSMUSG00000014195	1479	1651	1494	1698	1699	1693
ENSMUSG00000026150	1617	1775	1737	1360	1315	1327
ENSMUSG00000029076	1535	1571	1466	1571	1546	1717
ENSMUSG00000019362	1360	1427	1306	1703	1776	1497
ENSMUSG00000039640	1668	1692	1525	1270	1048	1230
ENSMUSG00000026880	1533	1710	1771	1315	1202	1223
ENSMUSG00000031511	1428	1687	1581	1377	1311	1478
ENSMUSG00000047126	1414	1509	1565	1421	1477	1458
ENSMUSG00000003865	1651	1868	1736	1133	1087	1199
ENSMUSG00000051510	1503	1685	1631	1960	1717	2054
ENSMUSG00000060679	1621	1562	1407	1612	1544	1636
ENSMUSG00000036606	1497	1595	1575	1320	1329	1349
ENSMUSG00000020340	1697	1875	1794	1056	948	1012
ENSMUSG00000001100	1607	1773	1774	1330	1257	1213
ENSMUSG00000040713	1684	1779	1739	1100	1061	1138
ENSMUSG00000036707	1658	1701	1742	1282	1183	1199
ENSMUSG00000020923	1523	1572	1554	1675	1490	1510
ENSMUSG00000075705	1484	1615	1512	1295	1280	1314
ENSMUSG00000056121	1420	1487	1543	1439	1272	1610
ENSMUSG00000039376	1583	1800	1672	1346	1296	1295
ENSMUSG00000020850	1485	1606	1739	1300	1242	1387
ENSMUSG00000029710	1441	1514	1416	1526	1644	1676
ENSMUSG00000030306	1644	1882	1861	1290	1263	1328
ENSMUSG00000026883	1499	1656	1592	1506	1480	1553
ENSMUSG00000036087	1603	1734	1701	1230	1192	1255
ENSMUSG00000055239	1721	1806	1504	1366	1148	1336
ENSMUSG00000027404	1506	1567	1480	1387	1339	1539
ENSMUSG00000026219	1476	1777	1574	1386	1365	1411
ENSMUSG00000008140	1538	1629	1481	1374	1216	1244
ENSMUSG00000026576	1801	1991	1864	729	624	795
ENSMUSG00000040170	1603	1667	1560	1771	1762	2077
ENSMUSG00000047547	1392	1538	1433	1663	1525	1714
ENSMUSG00000073676	1420	1605	1533	1489	1614	1155
ENSMUSG00000007836	1572	1722	1576	1423	1248	1544
ENSMUSG00000003464	1643	1915	1757	1132	1104	1155
ENSMUSG00000001911	1569	1614	1613	1434	1317	1625
ENSMUSG00000057530	1386	1383	1431	1658	1550	1863
ENSMUSG00000048731	1374	1446	1322	2041	1942	2324
ENSMUSG00000019278	1507	1574	1461	1651	1573	1816
ENSMUSG00000038762	1612	1708	1604	1410	1321	1464
ENSMUSG00000032097	1376	1483	1532	1626	1688	1538
ENSMUSG00000029148	1446	1690	1453	1536	1377	1653
ENSMUSG00000026687	1438	1567	1662	1913	1801	2140
ENSMUSG00000022965	1727	1805	1766	1096	1019	974
ENSMUSG00000029571	1535	1721	1784	1329	1375	1420
ENSMUSG00000018398	1462	1513	1455	1748	1714	1866
ENSMUSG00000020263	1328	1389	1359	1859	1633	1892
ENSMUSG00000028530	1608	1646	1640	1327	1227	1425
ENSMUSG00000024045	1320	1522	1524	1880	1818	2142
ENSMUSG00000031839	1590	1567	1538	1569	1393	1467
ENSMUSG00000027184	1522	1820	1601	1202	1219	1241
ENSMUSG00000020477	1526	1630	1388	1585	1501	1517
ENSMUSG00000022098	1262	1342	1365	1748	1702	1822
ENSMUSG00000041417	1730	1980	2083	1400	1406	1308
ENSMUSG00000021236	1516	1597	1790	1288	1246	1260
ENSMUSG00000034024	1551	1665	1638	1438	1361	1361
ENSMUSG00000020547	1655	1706	1678	1038	952	938
ENSMUSG00000002395	1355	1419	1353	1662	1749	1762
ENSMUSG00000033307	1360	1421	1358	1438	1503	1363
ENSMUSG00000020198	1350	1447	1525	1622	1659	1835
ENSMUSG00000026179	1373	1522	1494	1390	1392	1421
ENSMUSG00000027474	1253	1411	1392	1865	1671	2025
ENSMUSG00000021557	1783	1908	1804	1323	1389	1361
ENSMUSG00000019920	1582	1720	1700	1330	1285	1389
ENSMUSG00000025223	1333	1466	1430	1734	1652	1938
ENSMUSG00000029622	1306	1368	1225	1660	1521	1610
ENSMUSG00000039100	1721	1861	1639	1197	1134	1256
ENSMUSG00000079508	1564	1586	1614	1184	979	1073
ENSMUSG00000036052	1630	1633	1610	1460	1298	1513
ENSMUSG00000031523	1315	1456	1515	1605	1652	1656
ENSMUSG00000096146	1576	1721	1681	1019	1011	1190
ENSMUSG00000032306	1656	1746	1743	1209	1115	1219
ENSMUSG00000024782	1557	1714	1586	1153	1139	1034
ENSMUSG00000062270	1586	1755	1686	1277	1085	1351
ENSMUSG00000061130	1713	1797	1660	1326	1320	1303
ENSMUSG00000032301	1342	1680	1643	1320	1353	1360
ENSMUSG00000024588	1498	1768	1725	1034	972	1028
ENSMUSG00000040112	1531	1628	1371	1523	1536	1421
ENSMUSG00000033960	1511	1463	1496	1604	1566	1705
ENSMUSG00000033916	1271	1432	1482	1628	1702	1520
ENSMUSG00000030805	1234	1471	1382	1624	1614	1710
ENSMUSG00000040181	1410	1554	1469	1748	1595	1799
ENSMUSG00000021037	1486	1590	1557	1422	1281	1338
ENSMUSG00000025270	1067	1121	1023	442	318	488
ENSMUSG00000030835	1511	1647	1732	1205	1222	1253
ENSMUSG00000019804	1447	1511	1581	1366	1348	1455
ENSMUSG00000002346	1712	1799	1807	1802	1582	1802
ENSMUSG00000018378	1483	1441	1421	1685	1719	1830
ENSMUSG00000027593	1439	1628	1476	1468	1351	1442
ENSMUSG00000072235	1304	1535	1210	1455	1290	1538
ENSMUSG00000029406	1494	1564	1652	1360	1471	1612
ENSMUSG00000020894	1463	1528	1443	1621	1480	1692
ENSMUSG00000030224	1548	1700	1649	1150	1172	1107
ENSMUSG00000028248	1419	1630	1440	2120	1997	1980
ENSMUSG00000025743	1430	1439	1321	1421	1304	1615
ENSMUSG00000075232	1788	1981	1953	1218	891	1129
ENSMUSG00000020034	1555	1672	1582	1293	1193	1265
ENSMUSG00000055737	1431	1648	1553	1348	1270	1334
ENSMUSG00000039105	1433	1458	1481	1424	1601	1402
ENSMUSG00000039262	1399	1439	1587	1398	1229	1508
ENSMUSG00000025369	1422	1590	1520	1450	1534	1683
ENSMUSG00000032527	1529	1669	1627	1248	1190	1110
ENSMUSG00000066900	1427	1563	1552	1391	1487	1521
ENSMUSG00000020241	1157	1113	1079	1020	976	1239
ENSMUSG00000044938	1541	1722	1686	1057	1047	1138
ENSMUSG00000033526	1340	1496	1545	1489	1247	1514
ENSMUSG00000039197	1676	1777	1802	944	969	892
ENSMUSG00000021124	1454	1548	1468	1597	1475	1309
ENSMUSG00000057193	1367	1420	1430	1652	1575	1653
ENSMUSG00000005534	1487	1639	1536	1382	1266	1447
ENSMUSG00000024335	1407	1587	1496	1559	1553	1780
ENSMUSG00000028470	1306	1396	1327	1521	1787	1628
ENSMUSG00000023830	1495	1492	1611	1157	1241	1121
ENSMUSG00000057388	1487	1549	1492	1358	1215	1305
ENSMUSG00000034707	1318	1493	1502	1268	1351	1353
ENSMUSG00000030751	1488	1567	1593	1190	1154	1189
ENSMUSG00000025151	1351	1493	1453	1190	1154	1352
ENSMUSG00000026409	1311	1487	1410	1750	1704	1944
ENSMUSG00000028559	1477	1683	1522	1276	1119	1314
ENSMUSG00000020570	1530	1577	1616	1393	1340	1295
ENSMUSG00000039067	1498	1602	1497	1310	1339	1291
ENSMUSG00000024360	1562	1675	1565	1151	1105	1073
ENSMUSG00000039367	1397	1548	1487	1493	1377	1566
ENSMUSG00000021156	1477	1486	1582	1476	1340	1611
ENSMUSG00000019158	1295	1340	1175	1675	1674	1810
ENSMUSG00000059263	1619	1620	1497	1239	1216	1212
ENSMUSG00000034485	1300	1428	1411	1445	1289	1420
ENSMUSG00000029649	1383	1522	1389	1404	1503	1484
ENSMUSG00000027706	1401	1573	1450	1699	1588	1581
ENSMUSG00000028469	1342	1498	1389	1636	1498	1962
ENSMUSG00000081485	1206	1378	1352	1798	1636	1664
ENSMUSG00000107176	1165	1335	1355	1515	1752	1411
ENSMUSG00000028161	1357	1526	1343	1668	1540	1644
ENSMUSG00000055053	1424	1680	1713	1165	1243	1251
ENSMUSG00000020358	1485	1708	1499	1175	1115	1263
ENSMUSG00000026860	1321	1473	1448	1550	1475	1631
ENSMUSG00000044600	1443	1530	1520	1263	1186	1282
ENSMUSG00000038467	1334	1620	1431	1219	1237	1331
ENSMUSG00000019302	1537	1528	1406	1461	1243	1718
ENSMUSG00000068921	1447	1577	1653	1236	1375	1269
ENSMUSG00000017132	1386	1487	1448	1594	1611	1675
ENSMUSG00000038121	1550	1802	1650	950	893	1042
ENSMUSG00000030739	1497	1623	1489	1368	1289	1361
ENSMUSG00000018583	1407	1604	1480	1165	1133	1148
ENSMUSG00000020091	1401	1576	1496	1257	1206	1385
ENSMUSG00000001833	1581	1670	1557	1233	1185	1322
ENSMUSG00000029198	1552	1641	1531	933	1057	987
ENSMUSG00000010914	1528	1616	1628	954	971	1094
ENSMUSG00000049760	1233	1300	1358	1516	1681	1235
ENSMUSG00000063065	1373	1452	1270	1425	1272	1620
ENSMUSG00000041733	1471	1691	1527	1052	1174	1102
ENSMUSG00000026858	1349	1534	1448	1341	1319	1531
ENSMUSG00000020681	1179	1420	1393	1417	1386	1509
ENSMUSG00000054312	1250	1293	1287	1500	1743	1345
ENSMUSG00000048578	1429	1617	1519	1093	1074	1243
ENSMUSG00000030802	1518	1820	1581	1175	1133	1293
ENSMUSG00000036438	1397	1439	1332	1355	1409	1305
ENSMUSG00000020444	1294	1531	1341	1321	1211	1323
ENSMUSG00000039831	1328	1416	1251	1761	1601	1840
ENSMUSG00000042524	1421	1609	1583	1212	1307	1453
ENSMUSG00000066839	1426	1564	1488	1311	1380	1332
ENSMUSG00000006418	1406	1408	1531	1461	1317	1526
ENSMUSG00000017781	1359	1501	1450	1335	1339	1366
ENSMUSG00000056770	1472	1650	1682	1273	1226	1252
ENSMUSG00000090733	1417	1395	1592	2362	2500	1535
ENSMUSG00000013076	1342	1496	1352	1555	1329	1474
ENSMUSG00000032418	1626	1748	1744	1002	947	1007
ENSMUSG00000032194	1423	1457	1476	1279	1197	1264
ENSMUSG00000037364	1200	1411	1335	1750	1468	1658
ENSMUSG00000032633	1200	1269	1297	1900	1702	2173
ENSMUSG00000049521	1310	1449	1335	1439	1412	1751
ENSMUSG00000028798	1405	1538	1382	1236	1225	1295
ENSMUSG00000002900	1206	1228	1285	1092	1006	1129
ENSMUSG00000029718	1036	1141	1028	1310	1284	1413
ENSMUSG00000022665	1146	1242	1157	1360	1095	1258
ENSMUSG00000029478	1233	1392	1371	1545	1375	1612
ENSMUSG00000051403	1362	1495	1382	1470	1401	1450
ENSMUSG00000028932	1387	1563	1474	1200	1253	1316
ENSMUSG00000025228	1346	1398	1344	1274	1289	1287
ENSMUSG00000059981	1159	1241	1330	1724	1638	1798
ENSMUSG00000001440	1477	1455	1650	1090	1037	1115
ENSMUSG00000020863	1327	1338	1423	1817	1620	1775
ENSMUSG00000030842	1468	1562	1414	1135	1146	1180
ENSMUSG00000009073	1460	1595	1441	1614	1181	1363
ENSMUSG00000044033	1432	1525	1540	1602	1482	1539
ENSMUSG00000053565	1301	1392	1222	1392	1446	1461
ENSMUSG00000053819	1470	1533	1548	1425	1174	1291
ENSMUSG00000000058	1192	1401	1319	1651	1404	1529
ENSMUSG00000023861	1587	1748	1328	1137	733	1392
ENSMUSG00000022995	1395	1476	1557	1235	1295	1265
ENSMUSG00000042406	1185	1315	1122	1379	1312	1502
ENSMUSG00000036275	1443	1498	1405	1013	996	1104
ENSMUSG00000029019	823	977	973	1134	1151	1108
ENSMUSG00000005103	1396	1504	1364	1154	1068	1216
ENSMUSG00000023939	1186	1378	1191	1484	1550	1403
ENSMUSG00000028622	1344	1502	1403	1322	1248	1366
ENSMUSG00000025220	1363	1630	1385	1406	1284	1454
ENSMUSG00000024188	1144	1395	1322	1879	1746	2072
ENSMUSG00000013787	1118	1409	1324	1520	1258	1676
ENSMUSG00000020671	1482	1579	1607	1032	1006	1019
ENSMUSG00000019966	1212	1346	1309	1528	1314	1520
ENSMUSG00000011877	1336	1393	1404	1227	1345	1406
ENSMUSG00000029071	1259	1297	1336	1622	1477	1853
ENSMUSG00000018428	1395	1546	1582	925	960	1151
ENSMUSG00000032855	1192	1292	1342	1550	1449	1770
ENSMUSG00000017119	1328	1453	1486	1264	1194	1200
ENSMUSG00000063358	1439	1539	1653	1238	991	1231
ENSMUSG00000074743	1182	1327	1373	1294	1311	1405
ENSMUSG00000033335	1300	1372	1375	1465	1367	1637
ENSMUSG00000008035	1473	1666	1523	1103	993	1037
ENSMUSG00000033545	1403	1333	1328	1481	1449	1764
ENSMUSG00000022789	1295	1621	1427	1109	1166	1220
ENSMUSG00000015095	1374	1465	1436	1331	1377	1497
ENSMUSG00000027893	1405	1587	1438	1236	1305	1307
ENSMUSG00000037960	1489	1464	1489	1244	1108	1400
ENSMUSG00000032267	1349	1497	1528	1145	1153	1059
ENSMUSG00000024286	1421	1621	1441	1220	1072	1279
ENSMUSG00000030591	1380	1511	1411	1340	1157	1264
ENSMUSG00000028410	1295	1392	1389	1864	1693	1833
ENSMUSG00000029056	1314	1376	1302	1575	1533	1715
ENSMUSG00000031781	1204	1452	1263	1119	1049	1266
ENSMUSG00000029860	1281	1374	1230	1503	1542	1682
ENSMUSG00000006299	1466	1535	1377	1246	1193	1327
ENSMUSG00000061689	1260	1314	1294	1636	1633	1750
ENSMUSG00000025503	1375	1431	1381	1183	1250	1124
ENSMUSG00000050315	1552	1554	1654	1035	965	1158
ENSMUSG00000065990	1308	1392	1403	1250	1391	1239
ENSMUSG00000069744	1336	1427	1426	1335	1262	1230
ENSMUSG00000028868	1364	1482	1530	1598	1498	1592
ENSMUSG00000004667	1356	1305	1334	1366	1337	1302
ENSMUSG00000002767	1315	1413	1341	1257	1341	1383
ENSMUSG00000025790	1577	1525	1622	1030	1097	1110
ENSMUSG00000038319	1651	1794	1684	947	940	1034
ENSMUSG00000047843	1275	1350	1264	1559	1410	1513
ENSMUSG00000004364	1557	1648	1600	1063	1108	1008
ENSMUSG00000042717	1575	1766	1703	763	738	913
ENSMUSG00000063576	1373	1642	1303	1289	1223	1389
ENSMUSG00000028557	1390	1529	1530	1071	1024	1013
ENSMUSG00000020132	1503	1526	1580	1117	1049	1086
ENSMUSG00000061306	1389	1476	1425	1093	1083	1339
ENSMUSG00000040653	1475	1515	1457	1012	875	1018
ENSMUSG00000090150	1535	1675	1707	863	748	866
ENSMUSG00000021390	1361	1582	1424	1350	1023	1259
ENSMUSG00000027961	1544	1697	1565	1136	954	1062
ENSMUSG00000022358	1500	1654	1540	1254	1198	1304
ENSMUSG00000023886	1132	1289	1230	1345	1338	1291
ENSMUSG00000030168	1425	1502	1372	1358	1232	1360
ENSMUSG00000024845	1341	1400	1254	1312	1375	1332
ENSMUSG00000020346	1243	1377	1358	1302	1146	1363
ENSMUSG00000081895	1410	1456	1412	1074	1641	906
ENSMUSG00000032050	1333	1599	1470	1115	1001	1245
ENSMUSG00000024835	1119	1230	1193	1466	1378	1634
ENSMUSG00000024858	1378	1426	1359	1416	1247	1419
ENSMUSG00000040990	1400	1451	1507	983	884	1023
ENSMUSG00000035569	1341	1434	1309	1420	1215	1546
ENSMUSG00000008730	1522	1540	1526	1584	1496	1711
ENSMUSG00000057113	1473	1484	1460	1474	1443	1269
ENSMUSG00000000959	1395	1488	1383	1094	1174	1113
ENSMUSG00000002799	1320	1398	1284	1520	1481	1811
ENSMUSG00000025871	1330	1622	1537	1133	1048	1045
ENSMUSG00000060601	1238	1280	1203	1541	1467	1754
ENSMUSG00000022400	1231	1324	1271	1459	1362	1474
ENSMUSG00000019210	1532	1522	1493	1038	1017	1063
ENSMUSG00000037331	1383	1566	1374	1368	1210	1270
ENSMUSG00000038406	1306	1301	1244	1462	1223	1498
ENSMUSG00000055320	1482	1622	1488	921	981	835
ENSMUSG00000036026	1442	1407	1302	1258	1320	1234
ENSMUSG00000069769	1482	1502	1512	1106	1045	1227
ENSMUSG00000056917	1028	1202	1152	1391	1397	1770
ENSMUSG00000002625	1154	1269	1193	1662	1597	1865
ENSMUSG00000060904	1247	1545	1452	1223	1100	1125
ENSMUSG00000024908	1268	1440	1219	1391	1262	1439
ENSMUSG00000054428	1100	1364	1122	1315	1214	1459
ENSMUSG00000018559	1333	1445	1376	1198	1018	1244
ENSMUSG00000043962	1288	1329	1298	1324	1357	1447
ENSMUSG00000054766	1293	1371	1316	1298	1210	1373
ENSMUSG00000021814	1345	1469	1457	1167	1180	1226
ENSMUSG00000022336	1409	1543	1446	1203	1198	1220
ENSMUSG00000078713	1265	1209	1332	1168	1195	1069
ENSMUSG00000028955	1351	1388	1250	1301	1265	1275
ENSMUSG00000026342	1454	1547	1399	1026	965	992
ENSMUSG00000023845	1360	1688	1541	1149	1021	1082
ENSMUSG00000001604	1364	1426	1325	1431	1337	1175
ENSMUSG00000046756	1289	1282	1301	1325	1184	1345
ENSMUSG00000032336	1211	1333	1414	1373	1290	1316
ENSMUSG00000034157	1321	1424	1398	1447	1415	1546
ENSMUSG00000037989	1501	1574	1473	1237	1149	1321
ENSMUSG00000019763	1243	1241	1224	1261	1200	1439
ENSMUSG00000030410	1297	1343	1216	1288	1222	1562
ENSMUSG00000010376	1165	1351	1246	1308	1256	1326
ENSMUSG00000018965	1241	1358	1292	1350	1230	1458
ENSMUSG00000020571	1130	1406	1364	1140	1073	1109
ENSMUSG00000015149	1234	1484	1387	1268	1291	1360
ENSMUSG00000042726	1276	1372	1302	1435	1426	1560
ENSMUSG00000029190	1422	1408	1504	1071	1028	1195
ENSMUSG00000039515	1278	1420	1325	1267	1095	1292
ENSMUSG00000026755	1380	1363	1480	1144	1232	1265
ENSMUSG00000020385	1090	1287	1279	1805	1623	1812
ENSMUSG00000042682	1227	1372	1186	1300	1430	1335
ENSMUSG00000074698	1339	1453	1446	1134	1239	1129
ENSMUSG00000008604	1331	1540	1409	1190	1263	1351
ENSMUSG00000030401	1380	1494	1352	1333	1142	1257
ENSMUSG00000027466	1226	1345	1203	1485	1258	1516
ENSMUSG00000029050	1176	1180	1246	1494	1310	1540
ENSMUSG00000026495	1501	1628	1492	1068	978	901
ENSMUSG00000034341	1321	1465	1271	1194	1246	1383
ENSMUSG00000037926	1326	1655	1538	1237	1196	1298
ENSMUSG00000015112	1528	1569	1502	879	785	824
ENSMUSG00000060450	1301	1510	1430	1124	1121	1248
ENSMUSG00000036887	1035	1129	1110	1278	1246	1399
ENSMUSG00000032679	1299	1492	1287	1311	1337	1208
ENSMUSG00000029512	1265	1397	1418	1286	1147	1275
ENSMUSG00000031441	1303	1432	1296	1258	1248	1312
ENSMUSG00000017765	1199	1354	1273	1259	1385	1497
ENSMUSG00000026305	1065	1267	1107	1650	1489	1716
ENSMUSG00000002524	1226	1375	1324	1401	1098	1345
ENSMUSG00000083563	1144	1568	1602	405	1356	515
ENSMUSG00000027642	1296	1395	1261	1272	1309	1286
ENSMUSG00000021361	1267	1385	1318	1202	1010	1054
ENSMUSG00000037772	1222	1290	1286	1327	1362	1492
ENSMUSG00000022403	1325	1411	1350	1079	1118	1248
ENSMUSG00000002546	1235	1375	1437	1089	995	1270
ENSMUSG00000027940	1090	1246	1179	1373	1296	1580
ENSMUSG00000020386	1506	1524	1487	829	894	937
ENSMUSG00000044477	1328	1401	1387	1196	1040	1247
ENSMUSG00000068290	1184	1228	1266	1396	1599	1517
ENSMUSG00000040086	1388	1557	1456	876	923	1085
ENSMUSG00000021114	1309	1376	1191	1001	1066	1110
ENSMUSG00000068523	1309	1397	1349	1108	1103	1214
ENSMUSG00000026341	1255	1312	1370	1174	1113	1208
ENSMUSG00000078622	1294	1441	1439	1049	968	1172
ENSMUSG00000029048	1255	1399	1313	1225	1129	1036
ENSMUSG00000034908	1103	1328	1275	1312	1280	1598
ENSMUSG00000020232	1191	1294	1061	1375	1371	1535
ENSMUSG00000037499	1110	1175	1178	1402	1420	1299
ENSMUSG00000017421	1240	1374	1317	1459	1353	1480
ENSMUSG00000002416	1224	1272	1193	1704	1462	1546
ENSMUSG00000030824	1305	1373	1372	1097	1070	1233
ENSMUSG00000002968	1316	1384	1184	1351	1293	1522
ENSMUSG00000030711	1365	1379	1418	1774	1616	1804
ENSMUSG00000071659	1322	1335	1344	1236	1257	1263
ENSMUSG00000031729	1225	1377	1193	1640	1378	1627
ENSMUSG00000026672	1423	1527	1371	1089	1006	1071
ENSMUSG00000001918	1004	1052	975	1706	1727	1825
ENSMUSG00000030247	1320	1337	1225	1441	1465	1650
ENSMUSG00000115234	1083	1211	1103	2003	1967	2153
ENSMUSG00000022272	1086	1238	1220	1655	1381	1470
ENSMUSG00000017843	1252	1412	1444	1129	1072	1102
ENSMUSG00000051236	1282	1372	1397	1331	1154	1233
ENSMUSG00000052296	1258	1275	1338	1151	1244	1398
ENSMUSG00000067847	1145	1061	1160	1412	1580	1293
ENSMUSG00000038264	1285	1361	1254	1706	1668	1756
ENSMUSG00000023495	1307	1316	1275	1231	1241	1437
ENSMUSG00000032035	1047	1106	1109	1168	1143	1295
ENSMUSG00000010608	1094	1237	1263	1620	1560	1710
ENSMUSG00000027180	1368	1434	1464	1086	1018	1146
ENSMUSG00000019795	1257	1387	1368	1115	1057	1114
ENSMUSG00000003123	1327	1480	1445	1491	1327	1552
ENSMUSG00000022469	1075	1214	1000	1654	1345	1651
ENSMUSG00000044337	1220	1282	1305	912	792	967
ENSMUSG00000034781	1278	1377	1320	1244	1147	1194
ENSMUSG00000028851	1189	1347	1245	1220	1262	1200
ENSMUSG00000053436	1378	1374	1414	1323	1162	1301
ENSMUSG00000059824	1153	1470	1091	1092	924	1267
ENSMUSG00000039041	1303	1293	1235	1302	1208	1446
ENSMUSG00000036620	1353	1418	1234	1076	1072	1115
ENSMUSG00000029864	1312	1370	1278	1233	1114	1149
ENSMUSG00000024006	1175	1179	1336	1361	1273	1422
ENSMUSG00000055296	1085	1351	1270	1481	1357	1595
ENSMUSG00000000605	1249	1282	1306	1187	1081	1232
ENSMUSG00000020393	1360	1549	1414	932	864	979
ENSMUSG00000028957	1047	1202	1272	1675	1481	1761
ENSMUSG00000004535	1349	1402	1402	1098	1036	1136
ENSMUSG00000023942	1221	1148	1265	1387	1192	1561
ENSMUSG00000027170	1303	1355	1355	1128	1003	1095
ENSMUSG00000028249	1198	1356	1278	1214	1056	1148
ENSMUSG00000006050	1154	1244	1131	1359	1492	1533
ENSMUSG00000036860	1346	1301	1169	1348	1222	1176
ENSMUSG00000004105	1069	1233	1326	1068	1068	1139
ENSMUSG00000003660	1180	1289	1336	1162	1109	1249
ENSMUSG00000021819	1081	1155	1159	1355	1337	1634
ENSMUSG00000035770	1266	1342	1246	1283	1168	1340
ENSMUSG00000025733	1265	1324	1265	1180	1050	1120
ENSMUSG00000030967	1145	1384	1278	1361	1364	1397
ENSMUSG00000027309	1054	1305	1204	1329	1319	1383
ENSMUSG00000024561	1202	1360	1301	1475	1378	1772
ENSMUSG00000038776	1124	1260	1113	1514	1504	1570
ENSMUSG00000033955	1172	1156	1196	1321	1189	1556
ENSMUSG00000042032	1344	1544	1443	951	1045	1032
ENSMUSG00000085396	1041	1113	1246	1797	1594	1745
ENSMUSG00000033365	1306	1528	1352	1095	1143	1202
ENSMUSG00000071347	1150	1203	1143	1407	1451	1428
ENSMUSG00000020009	1270	1337	1342	1336	1226	1349
ENSMUSG00000021061	1470	1593	1515	911	924	988
ENSMUSG00000060803	1442	1098	1161	1299	1054	1320
ENSMUSG00000036333	1196	1333	1237	1465	1310	1449
ENSMUSG00000038733	1262	1353	1321	1242	1137	1219
ENSMUSG00000028165	1300	1390	1278	1105	1234	1218
ENSMUSG00000031825	1086	1144	1194	1253	1045	1187
ENSMUSG00000001248	1204	1248	1234	1379	1343	1683
ENSMUSG00000027709	1320	1505	1543	940	874	981
ENSMUSG00000024143	1414	1516	1565	923	826	882
ENSMUSG00000047731	1222	1220	1209	1286	1205	1470
ENSMUSG00000022438	1301	1332	1346	1076	990	1136
ENSMUSG00000002763	1184	1331	1160	1311	1190	1511
ENSMUSG00000020580	1201	1414	1457	1236	1192	1356
ENSMUSG00000033735	1198	1286	1222	1080	920	1185
ENSMUSG00000026123	1382	1431	1474	759	804	926
ENSMUSG00000037236	1205	1401	1298	1353	1163	1210
ENSMUSG00000033565	1216	1240	1292	1236	1142	1252
ENSMUSG00000020108	1161	1317	1461	1802	2083	1921
ENSMUSG00000000056	1301	1504	1381	829	742	782
ENSMUSG00000019846	1051	1122	1145	1216	1147	1236
ENSMUSG00000025487	1207	1445	1221	1150	1042	1138
ENSMUSG00000021484	1370	1440	1243	1027	975	1101
ENSMUSG00000005373	1247	1248	1190	1455	1384	1678
ENSMUSG00000025940	1366	1442	1445	997	934	852
ENSMUSG00000030655	1120	1198	1065	1692	1487	1712
ENSMUSG00000040128	1127	1252	1159	1439	1236	1308
ENSMUSG00000021373	1351	1492	1574	812	873	836
ENSMUSG00000024404	1317	1340	1211	1193	1121	1179
ENSMUSG00000095098	1176	1162	1050	1390	1341	1395
ENSMUSG00000022661	1163	1277	1196	1217	1077	1145
ENSMUSG00000020936	1227	1327	1267	1170	998	1164
ENSMUSG00000020238	1272	1254	1218	1324	1156	1221
ENSMUSG00000021807	1366	1269	1232	1124	1073	1131
ENSMUSG00000024168	1175	1247	1181	1539	1261	1595
ENSMUSG00000064349	1292	1532	1680	1486	1860	1160
ENSMUSG00000038204	1218	1400	1265	994	935	1097
ENSMUSG00000014592	1286	1480	1382	1086	1134	1044
ENSMUSG00000081534	1197	1332	1194	1186	1010	1115
ENSMUSG00000029675	1071	1073	1029	1235	1205	1442
ENSMUSG00000026385	1230	1203	1228	1269	1336	1187
ENSMUSG00000028517	1116	1279	1179	1276	1070	1267
ENSMUSG00000029062	1191	1264	1195	1390	1238	1427
ENSMUSG00000020594	1250	1383	1265	1147	1024	1147
ENSMUSG00000054387	1176	1208	1202	1572	1501	1699
ENSMUSG00000055866	985	1071	1056	1862	1784	1971
ENSMUSG00000013701	1773	1518	1160	708	634	652
ENSMUSG00000018554	1290	1230	1274	1555	1416	1726
ENSMUSG00000006740	1341	1400	1469	1133	1066	1003
ENSMUSG00000028601	1167	1214	1165	1452	1417	1699
ENSMUSG00000029651	1145	1205	1116	905	800	758
ENSMUSG00000004455	1194	1354	1327	1228	899	1125
ENSMUSG00000020176	1248	1416	1414	1101	996	1060
ENSMUSG00000113948	1123	1160	1146	1529	1130	1359
ENSMUSG00000058709	1235	1185	1253	1293	1160	1276
ENSMUSG00000024187	1227	1352	1224	992	887	1002
ENSMUSG00000026842	1096	1129	1155	1197	1256	1529
ENSMUSG00000033170	1003	959	1122	1281	1215	1436
ENSMUSG00000035325	1232	1181	1289	1002	931	1123
ENSMUSG00000032328	1231	1383	1320	1162	991	1061
ENSMUSG00000021832	1250	1364	1276	1102	992	1121
ENSMUSG00000003809	1256	1328	1264	1120	1108	1147
ENSMUSG00000030272	1071	1247	1187	1172	1214	1251
ENSMUSG00000024277	1249	1330	1427	1051	903	1002
ENSMUSG00000036257	1315	1541	1438	912	913	809
ENSMUSG00000000384	1221	1216	1341	1151	1105	1333
ENSMUSG00000009995	1179	1276	1170	1239	1432	1310
ENSMUSG00000036112	1255	1395	1359	1029	877	989
ENSMUSG00000028945	1390	1416	1390	935	934	881
ENSMUSG00000028035	1274	1451	1406	1027	944	1142
ENSMUSG00000028973	1271	1298	1235	1005	1049	1108
ENSMUSG00000039671	1105	1195	1231	1458	1312	1400
ENSMUSG00000028339	921	1038	930	821	771	792
ENSMUSG00000025137	1104	1182	1183	1240	1316	1386
ENSMUSG00000085779	1110	1221	1351	2060	2024	2132
ENSMUSG00000020737	1095	1081	1013	1104	1129	1365
ENSMUSG00000024208	1117	1154	1037	1210	1474	1171
ENSMUSG00000004394	1282	1272	1210	1065	969	1036
ENSMUSG00000020720	1317	1401	1282	980	1030	912
ENSMUSG00000003099	1223	1275	1361	1079	1042	1164
ENSMUSG00000024026	1256	1319	1246	885	1013	915
ENSMUSG00000108322	924	907	1033	2304	2160	2163
ENSMUSG00000026223	1115	1174	1197	1023	906	1175
ENSMUSG00000071650	1113	1241	1156	1272	1144	1303
ENSMUSG00000003518	1061	1198	1195	1204	1051	1156
ENSMUSG00000019082	1311	1381	1428	1154	1200	1518
ENSMUSG00000030435	1008	1238	1239	1461	1301	1363
ENSMUSG00000063884	1417	1434	1389	952	808	831
ENSMUSG00000065954	1102	1155	1238	1333	1234	1463
ENSMUSG00000048154	992	1044	1135	1469	1336	1624
ENSMUSG00000039474	1376	1403	1412	893	965	936
ENSMUSG00000034432	1119	1322	1306	1051	1035	1106
ENSMUSG00000020415	1283	1302	1249	1231	1198	1090
ENSMUSG00000053646	1129	1260	1283	1221	1192	1309
ENSMUSG00000024966	1123	1363	1352	1111	1119	1025
ENSMUSG00000028413	1082	1192	1067	1128	1028	1105
ENSMUSG00000032612	1251	1266	1276	1098	975	1259
ENSMUSG00000006386	1038	1077	1080	1420	1250	1298
ENSMUSG00000031508	1025	1106	1259	1478	1410	1551
ENSMUSG00000025016	1204	1317	1204	1049	1084	1095
ENSMUSG00000020220	1153	1308	1272	1083	941	1005
ENSMUSG00000028348	1295	1260	1336	781	793	766
ENSMUSG00000022635	1152	1211	1147	1232	1288	1219
ENSMUSG00000022337	1294	1420	1129	890	913	853
ENSMUSG00000002833	1055	1270	1220	1413	1355	1546
ENSMUSG00000022799	1091	1301	1185	1283	1168	1330
ENSMUSG00000024687	1240	1464	1424	952	836	944
ENSMUSG00000018501	1072	1257	1314	1286	1112	1324
ENSMUSG00000028261	1195	1248	1217	1132	1126	1144
ENSMUSG00000038965	1200	1362	1164	1126	915	1036
ENSMUSG00000020458	1026	1249	1140	1043	1132	1206
ENSMUSG00000004931	1166	1233	1086	1172	1050	1384
ENSMUSG00000021111	1175	1275	1235	1177	1167	1201
ENSMUSG00000018411	1170	1291	1206	1060	1012	1186
ENSMUSG00000020674	961	1008	954	985	950	1038
ENSMUSG00000013236	981	1129	1082	1333	1194	1461
ENSMUSG00000003360	1122	1151	1169	1404	1296	1512
ENSMUSG00000040562	1174	1323	1207	1148	1049	1114
ENSMUSG00000018906	1142	1288	1209	1309	1343	1584
ENSMUSG00000055553	1135	1295	1091	1158	1120	1084
ENSMUSG00000027244	1066	1285	1084	1282	1133	1363
ENSMUSG00000026014	1165	1290	1259	1140	974	1022
ENSMUSG00000059436	1139	1357	1226	1462	1395	1530
ENSMUSG00000036529	1030	1153	1090	1263	1185	1441
ENSMUSG00000028478	1142	1192	1109	1256	1075	1183
ENSMUSG00000032458	1259	1382	1324	927	893	895
ENSMUSG00000000420	1283	1466	1290	877	850	860
ENSMUSG00000030374	1052	1239	1245	1177	1012	1377
ENSMUSG00000025006	1130	1242	1429	1133	1147	1292
ENSMUSG00000031807	1040	1182	1087	1279	1258	1222
ENSMUSG00000039852	1082	1238	1295	1282	1203	1279
ENSMUSG00000031311	1034	1088	1227	1069	1075	1110
ENSMUSG00000030603	1180	1208	1158	1128	1219	1222
ENSMUSG00000031216	1102	1271	1225	1304	1216	1219
ENSMUSG00000026209	1196	1298	1171	1020	1060	1199
ENSMUSG00000020929	1149	1079	1147	1355	1266	1412
ENSMUSG00000030733	1111	1174	1146	1246	1110	1273
ENSMUSG00000027002	1185	1221	1224	1199	967	1118
ENSMUSG00000037443	1214	1208	1253	1100	852	1035
ENSMUSG00000037966	1217	1242	1181	1042	956	965
ENSMUSG00000022043	1309	1384	1319	899	887	935
ENSMUSG00000024513	1008	1317	1238	1154	1102	1083
ENSMUSG00000033128	1194	1105	1125	1211	1070	1298
ENSMUSG00000029465	1157	1197	1010	1182	1009	1103
ENSMUSG00000081344	680	827	998	1482	2602	1321
ENSMUSG00000041921	998	1156	1097	1367	1221	1365
ENSMUSG00000001240	1225	1227	1116	1548	1420	1474
ENSMUSG00000036905	1033	1065	921	1019	1056	1216
ENSMUSG00000009035	1078	964	1029	1330	1217	1293
ENSMUSG00000004771	1116	1209	1129	1116	1112	1097
ENSMUSG00000009549	1115	1261	1097	1196	1118	1052
ENSMUSG00000024826	1194	1306	1168	1258	1275	1459
ENSMUSG00000042198	1174	1157	1171	1185	1378	1092
ENSMUSG00000045302	1135	1294	1271	1418	1170	1484
ENSMUSG00000022710	1030	1171	1110	1406	1291	1345
ENSMUSG00000038342	1169	1393	1403	1215	1023	1312
ENSMUSG00000039159	1288	1388	1174	1191	1004	1220
ENSMUSG00000030846	1044	1061	1156	1498	1413	1449
ENSMUSG00000058587	986	1102	1174	1419	1151	1465
ENSMUSG00000026663	1191	1299	1342	813	714	753
ENSMUSG00000025784	948	924	833	1449	1482	1384
ENSMUSG00000020684	1340	1307	1298	784	817	800
ENSMUSG00000023353	1087	1314	1157	1121	1067	1272
ENSMUSG00000017776	1155	1351	1210	1030	1051	1102
ENSMUSG00000032411	1305	1553	1474	1000	1029	981
ENSMUSG00000030681	1100	1198	1168	1217	1186	1245
ENSMUSG00000038671	1003	1248	1080	1233	1248	1331
ENSMUSG00000089715	1036	1115	1064	1439	1324	1361
ENSMUSG00000019689	1004	1215	1098	1115	1330	1152
ENSMUSG00000067279	1322	1407	1317	750	650	755
ENSMUSG00000067873	1159	1238	1277	991	1021	1164
ENSMUSG00000042647	1325	1379	1304	880	797	886
ENSMUSG00000002781	1343	1302	1351	883	847	809
ENSMUSG00000033047	1164	1250	1143	1167	940	1110
ENSMUSG00000026944	1206	1193	1311	1088	1018	1126
ENSMUSG00000030105	1206	1299	1296	968	840	935
ENSMUSG00000015671	1012	1327	1232	1102	1048	1078
ENSMUSG00000030621	1341	1422	1200	1029	910	901
ENSMUSG00000005442	1030	1132	1118	1381	1355	1498
ENSMUSG00000021133	1126	1446	1353	797	935	949
ENSMUSG00000056602	1190	1246	1338	1213	1123	1177
ENSMUSG00000029714	954	1126	1160	1413	1234	1680
ENSMUSG00000052681	981	1157	1143	1335	1134	1224
ENSMUSG00000020219	1002	996	989	1160	1191	1159
ENSMUSG00000029817	1045	1106	1058	1659	1540	1516
ENSMUSG00000027803	1004	1112	1075	1183	1175	1305
ENSMUSG00000069662	912	1030	989	1085	1024	1104
ENSMUSG00000087679	1152	1158	1206	997	991	1067
ENSMUSG00000057469	1277	1439	1355	855	875	889
ENSMUSG00000036550	1121	1271	1234	1147	1021	1134
ENSMUSG00000039048	1115	1353	1252	1039	1055	1039
ENSMUSG00000031446	1179	1314	1365	810	839	911
ENSMUSG00000006205	1174	1304	1255	929	839	1000
ENSMUSG00000002984	1146	1191	1107	1133	907	1222
ENSMUSG00000010453	1085	1128	1235	1142	1178	1247
ENSMUSG00000032504	1088	1214	1164	1175	1120	1293
ENSMUSG00000061461	1044	1129	1008	1083	976	1173
ENSMUSG00000031490	1241	1218	1129	1108	997	1089
ENSMUSG00000096210	1128	1187	1176	881	979	887
ENSMUSG00000051343	1095	1154	1057	878	751	883
ENSMUSG00000026926	1326	1426	1310	741	775	761
ENSMUSG00000068079	952	835	842	1146	1010	1250
ENSMUSG00000039148	1031	1148	1037	1270	1293	1458
ENSMUSG00000018932	1238	1427	1248	1016	1017	1073
ENSMUSG00000042520	1195	1143	1187	1108	1051	1268
ENSMUSG00000058833	1134	1049	919	1347	1188	1225
ENSMUSG00000084786	1024	1044	1085	1213	1247	1103
ENSMUSG00000036352	1125	1229	1158	1055	943	1030
ENSMUSG00000038146	1007	1054	1049	1244	1214	1393
ENSMUSG00000000530	942	1067	1035	1403	1200	1384
ENSMUSG00000038650	1063	1215	1064	1026	1084	1203
ENSMUSG00000028837	1152	1288	1153	1091	1006	999
ENSMUSG00000017188	1226	1166	1083	1021	1047	1034
ENSMUSG00000009293	1079	1186	1135	1103	1024	1085
ENSMUSG00000005566	1164	1193	1055	1092	1049	1270
ENSMUSG00000003435	1059	1101	1252	1091	1014	1347
ENSMUSG00000042079	1150	1135	1084	1111	846	1070
ENSMUSG00000072704	1200	1187	1107	1021	1082	956
ENSMUSG00000017615	1010	1169	1125	1166	1123	1146
ENSMUSG00000021460	1119	1283	1240	991	1008	902
ENSMUSG00000025239	1054	1210	1103	998	965	1119
ENSMUSG00000004891	899	910	956	1302	1262	1382
ENSMUSG00000113902	832	888	1058	1322	2179	910
ENSMUSG00000002957	1071	1115	1287	1041	826	1011
ENSMUSG00000001441	1128	1187	1212	968	900	885
ENSMUSG00000021996	1222	1265	1110	985	1020	949
ENSMUSG00000048546	1317	1266	1295	1257	1107	1245
ENSMUSG00000002885	1110	1189	1061	1219	1103	1282
ENSMUSG00000068328	1050	1056	1084	1330	1313	1484
ENSMUSG00000079562	1093	1210	1235	919	818	979
ENSMUSG00000026811	1088	1138	1066	835	866	875
ENSMUSG00000015850	1075	1123	1101	1165	1115	1380
ENSMUSG00000042109	1440	1397	1354	1092	1008	1119
ENSMUSG00000003617	994	1155	1186	1050	1035	1122
ENSMUSG00000056501	1508	1594	1259	1132	1101	1319
ENSMUSG00000015839	1098	1173	1066	1235	1091	1221
ENSMUSG00000021944	1043	1165	1108	738	721	851
ENSMUSG00000026615	1267	1255	1212	845	863	987
ENSMUSG00000007659	1297	1362	1276	1334	1308	1523
ENSMUSG00000022415	1163	1226	1201	998	971	1061
ENSMUSG00000068739	1065	1160	1190	1070	1101	1095
ENSMUSG00000050621	615	704	604	692	1265	883
ENSMUSG00000006360	867	821	906	1259	1533	1299
ENSMUSG00000021375	1078	1296	1105	915	953	934
ENSMUSG00000022684	1106	1130	1113	985	985	1109
ENSMUSG00000003437	1094	1219	1074	1213	1177	1244
ENSMUSG00000032096	1106	1257	1135	957	928	933
ENSMUSG00000001415	1116	1154	982	1115	976	1255
ENSMUSG00000005506	1208	1320	1169	901	942	886
ENSMUSG00000026618	1353	1337	1263	879	764	835
ENSMUSG00000028013	1242	1234	1188	1011	935	954
ENSMUSG00000002342	1122	1266	1248	1060	990	1141
ENSMUSG00000061603	1225	1397	1209	715	693	734
ENSMUSG00000022314	1103	1159	1163	1036	904	1135
ENSMUSG00000030062	1095	1084	1098	995	943	1080
ENSMUSG00000014077	1091	1274	1215	948	917	990
ENSMUSG00000057229	1023	1082	1034	1298	1016	1337
ENSMUSG00000042594	1061	1164	1130	1202	1107	1247
ENSMUSG00000021242	1023	1128	976	1138	1221	1125
ENSMUSG00000003184	963	982	968	1405	1352	1466
ENSMUSG00000035969	986	1155	1210	1344	1073	1279
ENSMUSG00000046229	1082	1130	916	1244	1163	1446
ENSMUSG00000055632	800	826	773	928	848	941
ENSMUSG00000026750	1260	1396	1349	725	549	830
ENSMUSG00000038387	979	1132	996	1259	1335	1326
ENSMUSG00000006301	1038	1118	1145	1094	1040	1164
ENSMUSG00000024507	1174	1274	1204	792	766	833
ENSMUSG00000028073	1076	1086	1000	1431	1211	1587
ENSMUSG00000042284	851	1050	992	1371	1169	1332
ENSMUSG00000025647	876	1098	902	1050	1102	1213
ENSMUSG00000000555	1021	983	1042	1199	1155	1364
ENSMUSG00000054690	886	917	928	1148	1178	1251
ENSMUSG00000041203	1043	1126	995	1131	1072	1214
ENSMUSG00000024387	1132	1123	1042	1152	1133	1235
ENSMUSG00000000826	1011	1081	1097	1002	1044	1105
ENSMUSG00000033083	1030	1101	1055	1204	1192	1158
ENSMUSG00000029439	1086	959	1070	1304	1306	1445
ENSMUSG00000020484	1045	1076	1178	1075	1065	1124
ENSMUSG00000034312	999	1117	1069	978	948	1107
ENSMUSG00000106918	1072	1069	1023	1198	1061	1222
ENSMUSG00000035199	1093	1143	1139	849	812	946
ENSMUSG00000041645	1113	1180	1144	1032	1016	1055
ENSMUSG00000029103	1055	1162	1132	1139	1003	1121
ENSMUSG00000015357	1163	1275	1271	901	854	873
ENSMUSG00000001687	1142	1319	1179	982	890	1140
ENSMUSG00000060591	967	934	888	1324	1064	1359
ENSMUSG00000055912	998	1149	1099	1159	1058	1249
ENSMUSG00000073155	1148	1127	1155	979	945	971
ENSMUSG00000032826	1178	1237	1185	1125	1080	1146
ENSMUSG00000058569	1056	1124	1192	800	954	963
ENSMUSG00000025868	1087	1207	1094	1047	1121	962
ENSMUSG00000069094	1023	1250	1086	1595	1487	1633
ENSMUSG00000022013	1134	1163	1182	984	993	848
ENSMUSG00000028822	1031	1103	1012	1186	1179	1165
ENSMUSG00000025278	902	1046	934	1206	1200	1264
ENSMUSG00000020846	879	939	923	1089	966	1097
ENSMUSG00000018287	1060	1185	1144	934	868	996
ENSMUSG00000020978	1207	1313	1122	831	764	771
ENSMUSG00000025558	1065	1033	1096	1343	1317	1415
ENSMUSG00000055447	1016	1217	1155	1011	1037	1010
ENSMUSG00000079435	956	1024	940	1140	1441	976
ENSMUSG00000053119	1064	1067	1169	986	993	1169
ENSMUSG00000026185	1013	1147	1038	992	972	1037
ENSMUSG00000032531	1142	1250	1187	1199	1214	1404
ENSMUSG00000007036	1032	1172	1006	1120	990	1188
ENSMUSG00000030516	1070	1154	985	1162	1105	1137
ENSMUSG00000052214	1051	1040	1128	909	965	948
ENSMUSG00000030530	1198	1241	1129	993	824	1036
ENSMUSG00000067336	1042	1099	1175	954	1017	1032
ENSMUSG00000093904	1140	1137	1013	982	974	1044
ENSMUSG00000030629	1100	1175	1083	1032	1077	1027
ENSMUSG00000024560	879	1031	1156	1281	1242	1408
ENSMUSG00000054469	1095	1241	1218	764	723	750
ENSMUSG00000038976	979	1029	1079	1140	1103	1162
ENSMUSG00000053110	1036	1179	1197	1101	1012	932
ENSMUSG00000014748	1097	1261	1093	840	864	926
ENSMUSG00000028797	960	1121	944	1069	1012	1168
ENSMUSG00000067038	920	991	990	1297	1004	1131
[truncated: 52,533 more rows]

## Sheet: group imformation
			three biological replicates
			Control
			B51	B52	B53
			three biological replicates
			H3L overexpression
			D51	D52	D53
