# Supplementary material for: Monkeypox virus protein H3L induces injuries in human and mouse
Source: Cell Death Dis. 2024 Aug 21;15(8):607. doi: 10.1038/s41419-024-06990-2 (PMC11339448; doi:10.1038/s41419-024-06990-2)
Supplement: Supplementary file 14 — Table S5. peaks_ChIP-seq for Figure 4 [file 41419_2024_6990_MOESM14_ESM.xlsx]

## Sheet: group information
anti-myc tag	A21, A22, A23	H3L overexpression
anti-H3K4me3	B21, B22, B23	H3L overexpression
anti-H3K27me3	C21, C22, C23	H3L overexpression

## Sheet: A21_peaks
chr	start	end	length	abs_summit	pileup	#NAME?	fold_enrichment	#NAME?	name
1	792832	793231	400	793048	8.65	3.8122	3.34625	0	A21_peak_1
1	982851	983279	429	983180	9.44	3.18413	2.74966	0	A21_peak_2
1	1226722	1227064	343	1226845	7.08	2.34851	2.29335	0	A21_peak_3
1	2163271	2163574	304	2163437	9.44	3.25619	2.79441	0	A21_peak_4
1	2487865	2488168	304	2487951	7.87	2.60975	2.70323	0	A21_peak_5
1	2515956	2516353	398	2516115	10.23	4.66958	3.48738	0.0446	A21_peak_6
1	2652999	2653493	495	2653399	25.96	3.75863	2.14785	0	A21_peak_7
1	2662316	2662619	304	2662437	12.59	3.5627	2.71731	0	A21_peak_8
1	2697300	2697649	350	2697591	16.52	5.94583	3.50397	0.87856	A21_peak_9
1	2877401	2877734	334	2877550	7.08	3.1677	2.8307	0	A21_peak_10
1	3118547	3118850	304	3118658	11.8	4.52259	3.4261	0	A21_peak_11
1	4117775	4118078	304	4117918	6.29	2.68101	2.6688	0	A21_peak_12
1	4333380	4333683	304	4333622	9.44	4.26766	3.4378	0	A21_peak_13
1	4907647	4908132	486	4907766	7.87	3.51085	3.35653	0	A21_peak_14
1	6277907	6278322	416	6278143	8.65	3.30171	2.99865	0	A21_peak_15
1	7361150	7361467	318	7361415	9.44	2.95763	2.60998	0	A21_peak_16
1	7417287	7417649	363	7417391	6.29	2.34354	2.43109	0	A21_peak_17
1	8362364	8362777	414	8362584	8.65	3.13958	2.88951	0	A21_peak_18
1	8390089	8390392	304	8390239	9.44	4.33257	3.47997	0	A21_peak_19
1	11455735	11456163	429	11455974	7.87	2.68088	2.75429	0	A21_peak_20
1	11620716	11621021	306	11620961	10.23	4.46233	3.36045	0	A21_peak_21
1	11836030	11836333	304	11836178	7.87	2.79247	2.83459	0	A21_peak_22
1	13317269	13317575	307	13317403	6.29	2.44404	2.50181	0	A21_peak_23
1	15050654	15051247	594	15050939	9.44	2.95763	2.60998	0	A21_peak_24
1	18369505	18369922	418	18369675	8.65	3.30171	2.99865	0	A21_peak_25
1	18765178	18765481	304	18765322	8.65	3.91705	3.4183	0	A21_peak_26
1	19923246	19923666	421	19923406	7.08	2.34851	2.29335	0	A21_peak_27
1	20413455	20413758	304	20413684	7.87	3.1677	3.10629	0	A21_peak_28
1	20635138	20635479	342	20635324	8.65	3.61439	3.2109	0	A21_peak_29
1	20744806	20745109	304	20745023	7.87	2.9599	2.95553	0	A21_peak_30
1	21159402	21159705	304	21159544	8.65	3.30171	2.99865	0	A21_peak_31
1	21257451	21257760	310	21257559	9.44	3.44585	2.91293	0	A21_peak_32
1	21414120	21414654	535	21414306	7.87	2.95121	2.94924	0	A21_peak_33
1	21863846	21864154	309	21864109	11.8	5.23587	3.86657	0.37482	A21_peak_34
1	21883800	21884109	310	21883900	7.87	2.60975	2.70323	0	A21_peak_35
1	24669005	24669453	449	24669153	7.87	3.03525	3.01012	0	A21_peak_36
1	29366173	29366601	429	29366417	9.44	3.78122	3.12498	0	A21_peak_37
1	30042020	30042353	334	30042170	8.65	3.38708	3.05638	0	A21_peak_38
1	31453817	31454136	320	31453944	8.65	4.45053	3.78733	0	A21_peak_39
1	33521095	33521496	402	33521334	7.87	2.99282	2.97937	0	A21_peak_40
1	34349073	34349376	304	34349146	7.87	2.79247	2.83459	0	A21_peak_41
1	34904330	34904766	437	34904719	8.65	3.71139	3.27718	0	A21_peak_42
1	35659337	35659992	656	35659470	7.87	2.44237	2.58351	0	A21_peak_43
1	38051936	38052313	378	38052029	8.65	2.68002	2.58385	0	A21_peak_44
1	38249784	38250386	603	38249992	7.08	2.87035	2.63431	0	A21_peak_45
1	38382208	38382514	307	38382405	9.44	4.33257	3.47997	0	A21_peak_46
1	40681612	40682088	477	40681894	7.08	2.47472	2.37534	0	A21_peak_47
1	40843551	40844023	473	40843859	6.29	2.40736	2.47599	0	A21_peak_48
1	41705105	41705503	399	41705333	8.65	3.38708	3.05638	0	A21_peak_49
1	41946017	41946320	304	41946149	7.08	3.67785	3.17006	0	A21_peak_50
1	44650888	44651191	304	44651032	7.08	2.44237	2.3543	0	A21_peak_51
1	45109507	45109810	304	45109722	7.87	3.51085	3.35653	0	A21_peak_52
1	45913792	45914110	319	45914015	8.65	4.02623	3.49351	0	A21_peak_53
1	47711940	47712320	381	47712036	7.08	2.99282	2.71503	0	A21_peak_54
1	48096992	48097295	304	48097140	9.44	3.91853	3.21268	0	A21_peak_55
1	51307030	51307380	351	51307185	7.87	3.1677	3.10629	0	A21_peak_56
1	53548029	53548332	304	53548159	6.29	2.33618	2.42592	0	A21_peak_57
1	54158096	54158399	304	54158198	7.87	2.41057	2.56083	0	A21_peak_58
1	59043795	59044116	322	59044036	8.65	3.62443	3.21776	0	A21_peak_59
1	63959623	63959926	304	63959887	7.08	2.9599	2.69331	0	A21_peak_60
1	65178682	65178985	304	65178809	8.65	3.43091	3.08608	0	A21_peak_61
1	65193428	65193761	334	65193637	10.23	4.94897	3.66021	0.23226	A21_peak_62
1	65685468	65685771	304	65685618	7.08	3.21366	2.86117	0	A21_peak_63
1	66510068	66510496	429	66510180	7.87	2.79247	2.83459	0	A21_peak_64
1	69394882	69395217	336	69395021	7.08	2.9599	2.69331	0	A21_peak_65
1	79875962	79876559	598	79876348	7.87	3.21366	3.13973	0	A21_peak_66
1	81504515	81504851	337	81504677	7.87	3.40747	3.28101	0	A21_peak_67
1	84206375	84206783	409	84206611	7.87	3.67785	3.47869	0	A21_peak_68
1	84639466	84639769	304	84639617	6.29	2.48149	2.52818	0	A21_peak_69
1	84919701	84920149	449	84919802	6.29	2.48149	2.52818	0	A21_peak_70
1	84938648	84939013	366	84938808	7.08	3.21366	2.86117	0	A21_peak_71
1	87826618	87826984	367	87826713	6.29	2.34354	2.43109	0	A21_peak_72
1	91043655	91044135	481	91043746	6.29	2.37141	2.4507	0	A21_peak_73
1	94069540	94069916	377	94069714	8.65	3.71139	3.27718	0	A21_peak_74
1	94251399	94251809	411	94251589	7.87	2.9599	2.95553	0	A21_peak_75
1	94287037	94287361	325	94287229	7.87	2.9599	2.95553	0	A21_peak_76
1	94841766	94842111	346	94841990	8.65	3.10072	2.86345	0	A21_peak_77
1	96278861	96279167	307	96278957	7.87	2.9599	2.95553	0	A21_peak_78
1	99461498	99461801	304	99461720	7.87	3.67785	3.47869	0	A21_peak_79
1	109358210	109358513	304	109358435	8.65	4.45053	3.78733	0	A21_peak_80
1	109788164	109788672	509	109788301	7.08	2.41057	2.33363	0	A21_peak_81
1	109935369	109935702	334	109935664	7.87	2.645	2.72852	0	A21_peak_82
1	110465841	110466173	333	110465972	10.23	5.08049	3.7422	0.29944	A21_peak_83
1	111796927	111797296	370	111797039	7.87	2.83104	2.86241	0	A21_peak_84
1	111924568	111924910	343	111924738	10.23	6.12444	4.4046	0.97719	A21_peak_85
1	114227249	114227552	304	114227417	8.65	3.66243	3.2437	0	A21_peak_86
1	116598531	116598834	304	116598625	7.87	2.9599	2.95553	0	A21_peak_87
1	116650673	116650982	310	116650922	7.87	3.56429	3.39561	0	A21_peak_88
1	116881080	116881671	592	116881202	7.87	2.9599	2.95553	0	A21_peak_89
1	117102938	117103327	390	117103311	7.08	3.67785	3.17006	0	A21_peak_90
1	117816436	117816739	304	117816664	7.08	3.67785	3.17006	0	A21_peak_91
1	118388552	118388919	368	118388772	6.29	2.95412	2.86142	0	A21_peak_92
1	119737168	119737592	425	119737450	8.65	3.61439	3.2109	0	A21_peak_93
1	120491312	120491707	396	120491417	7.08	2.9599	2.69331	0	A21_peak_94
1	120952616	120952919	304	120952712	7.87	3.30851	3.20882	0	A21_peak_95
1	124925755	124926087	333	124925898	25.17	6.44959	2.90813	1.2408	A21_peak_96
1	143285173	143285508	336	143285289	7.08	2.9599	2.69331	0	A21_peak_97
1	145908334	145908701	368	145908455	7.08	2.75459	2.55824	0	A21_peak_98
1	146647999	146648493	495	146648145	8.65	3.62443	3.21776	0	A21_peak_99
1	146989488	146989856	369	146989690	11.01	3.03847	2.40265	0	A21_peak_100
1	147891691	147891994	304	147891976	7.08	2.44237	2.3543	0	A21_peak_101
1	148034199	148034502	304	148034415	9.44	4.91661	3.8632	0.20653	A21_peak_102
1	148161496	148161995	500	148161770	7.87	3.56429	3.39561	0	A21_peak_103
1	149304009	149304381	373	149304227	10.23	5.45145	3.97542	0.51344	A21_peak_104
1	150748863	150749217	355	150749013	9.44	4.98303	3.90716	0.25579	A21_peak_105
1	151706766	151707148	383	151707123	8.65	2.41987	2.41332	0	A21_peak_106
1	152277406	152277929	524	152277697	8.65	3.62443	3.21776	0	A21_peak_107
1	152515584	152515887	304	152515743	7.87	2.95121	2.94924	0	A21_peak_108
1	153210015	153210367	353	153210226	8.65	3.43091	3.08608	0	A21_peak_109
1	156277033	156277414	382	156277147	7.08	2.57511	2.44078	0	A21_peak_110
1	156837141	156837444	304	156837232	9.44	2.91545	2.58414	0	A21_peak_111
1	157288223	157288528	306	157288368	11.8	4.14638	3.19998	0	A21_peak_112
1	159863318	159863736	419	159863499	8.65	2.41987	2.41332	0	A21_peak_113
1	160420561	160420933	373	160420761	8.65	3.61439	3.2109	0	A21_peak_114
1	161281596	161281904	309	161281684	6.29	2.30164	2.40163	0	A21_peak_115
1	165401093	165401585	493	165401317	9.44	3.65048	3.04194	0	A21_peak_116
1	165581472	165581899	428	165581651	8.65	4.45053	3.78733	0	A21_peak_117
1	165626853	165627218	366	165627056	8.65	3.62443	3.21776	0	A21_peak_118
1	165892738	165893041	304	165892863	9.44	4.66427	3.69686	0.04175	A21_peak_119
1	166900046	166900349	304	166900277	8.65	3.62443	3.21776	0	A21_peak_120
1	167656572	167657229	658	167657046	8.65	3.91705	3.4183	0	A21_peak_121
1	169018015	169018347	333	169018276	8.65	3.47553	3.11637	0	A21_peak_122
1	171631379	171631858	480	171631466	7.08	2.34851	2.29335	0	A21_peak_123
1	172631778	172632081	304	172631928	7.87	2.9599	2.95553	0	A21_peak_124
1	177495237	177495729	493	177495373	7.87	3.67785	3.47869	0	A21_peak_125
1	180274470	180274818	349	180274648	8.65	3.43091	3.08608	0	A21_peak_126
1	180602667	180603038	372	180602928	7.87	3.21366	3.13973	0	A21_peak_127
1	181255346	181255649	304	181255530	7.87	2.95121	2.94924	0	A21_peak_128
1	181715010	181715406	397	181715189	7.87	2.9599	2.95553	0	A21_peak_129
1	185027494	185027797	304	185027592	7.87	2.9599	2.95553	0	A21_peak_130
1	185700099	185700402	304	185700213	6.29	2.95412	2.86142	0	A21_peak_131
1	187703884	187704187	304	187704167	7.08	2.9599	2.69331	0	A21_peak_132
1	196941614	196941957	344	196941898	9.44	2.91545	2.58414	0	A21_peak_133
1	200017496	200017799	304	200017588	7.87	2.79247	2.83459	0	A21_peak_134
1	200744252	200744555	304	200744344	7.08	3.21366	2.86117	0	A21_peak_135
1	200913648	200914203	556	200914019	7.08	3.12266	2.80087	0	A21_peak_136
1	203133758	203134061	304	203133899	10.23	4.72357	3.52063	0.0768	A21_peak_137
1	203232492	203232956	465	203232691	9.44	4.01399	3.27394	0	A21_peak_138
1	204619544	204619847	304	204619700	6.29	2.30164	2.40163	0	A21_peak_139
1	204960365	204960751	387	204960465	8.65	3.91705	3.4183	0	A21_peak_140
1	205091058	205091478	421	205091212	7.87	3.1677	3.10629	0	A21_peak_141
1	205946725	205947252	528	205947040	10.23	5.25419	3.85105	0.37482	A21_peak_142
1	206749492	206749898	407	206749694	6.29	2.34354	2.43109	0	A21_peak_143
1	208019852	208020413	562	208020200	8.65	3.56725	3.17876	0	A21_peak_144
1	208176813	208177116	304	208176962	8.65	3.52097	3.14726	0	A21_peak_145
1	209445111	209445462	352	209445270	7.08	3.03525	2.74306	0	A21_peak_146
1	210533756	210534101	346	210533957	7.08	3.67785	3.17006	0	A21_peak_147
1	211161592	211162013	422	211161695	6.29	2.55875	2.58261	0	A21_peak_148
1	211589338	211589641	304	211589580	7.08	3.1677	2.8307	0	A21_peak_149
1	212172738	212173041	304	212172908	7.87	2.79247	2.83459	0	A21_peak_150
1	214890367	214890670	304	214890491	6.29	2.95412	2.86142	0	A21_peak_151
1	216033639	216033950	312	216033791	7.87	3.67785	3.47869	0	A21_peak_152
1	222268661	222268964	304	222268811	8.65	3.62443	3.21776	0	A21_peak_153
1	226965448	226965900	453	226965597	7.08	2.41057	2.33363	0	A21_peak_154
1	228101089	228101486	398	228101235	8.65	2.91572	2.73991	0	A21_peak_155
1	228134889	228135198	310	228135006	7.87	2.34851	2.51663	0	A21_peak_156
1	228609600	228609903	304	228609758	15.73	9.88742	5.92536	4.10505	A21_peak_157
1	231888598	231888901	304	231888697	6.29	2.55875	2.58261	0	A21_peak_158
1	234578822	234579125	304	234578920	7.08	2.79247	2.5831	0	A21_peak_159
1	234720810	234721113	304	234721024	7.87	2.44237	2.58351	0	A21_peak_160
1	238399042	238399345	304	238399278	7.87	2.44237	2.58351	0	A21_peak_161
1	240361635	240361938	304	240361777	8.65	4.45053	3.78733	0	A21_peak_162
1	243014967	243015270	304	243015115	10.23	5.08049	3.7422	0.29944	A21_peak_163
1	248748306	248748760	455	248748571	7.87	2.9599	2.95553	0	A21_peak_164
10	109463	109817	355	109608	7.87	2.9599	2.95553	0	A21_peak_165
10	508216	508659	444	508369	6.29	2.34354	2.43109	0	A21_peak_166
10	593690	594048	359	593851	6.29	2.55875	2.58261	0	A21_peak_167
10	1709903	1710206	304	1710005	6.29	2.48149	2.52818	0	A21_peak_168
10	6120557	6120905	349	6120833	9.44	3.48552	2.93784	0	A21_peak_169
10	6313602	6313905	304	6313746	7.08	2.7174	2.53385	0	A21_peak_170
10	6501980	6502327	348	6502166	7.08	2.44237	2.3543	0	A21_peak_171
10	6832764	6833139	376	6832899	10.23	5.08049	3.7422	0.29944	A21_peak_172
10	12754923	12755285	363	12755161	6.29	2.34354	2.43109	0	A21_peak_173
10	17036247	17036639	393	17036404	7.87	3.67785	3.47869	0	A21_peak_174
10	18346777	18347322	546	18346871	7.08	3.67785	3.17006	0	A21_peak_175
10	26227568	26227871	304	26227702	7.08	2.87035	2.63431	0	A21_peak_176
10	26645571	26646046	476	26645663	7.08	3.67493	3.16811	0	A21_peak_177
10	30772599	30772992	394	30772726	6.29	2.33618	2.42592	0	A21_peak_178
10	31189450	31189753	304	31189730	7.87	3.61897	3.4356	0	A21_peak_179
10	35559760	35560078	319	35559907	8.65	3.62443	3.21776	0	A21_peak_180
10	37639002	37639305	304	37639143	7.08	3.30851	2.92413	0	A21_peak_181
10	37908246	37908549	304	37908439	7.87	3.67785	3.47869	0	A21_peak_182
10	38517255	38517763	509	38517441	11.01	6.6685	4.49598	1.41485	A21_peak_183
10	39983479	39983782	304	39983658	11.01	4.14638	3.00331	0	A21_peak_184
10	42067190	42067508	319	42067353	82.6	7.38659	1.89999	1.99707	A21_peak_185
10	42070619	42071041	423	42070837	134.52	9.5249	1.78314	3.80883	A21_peak_186
10	43117181	43117525	345	43117328	7.08	2.57511	2.44078	0	A21_peak_187
10	47929722	47930148	427	47929844	7.08	2.79247	2.5831	0	A21_peak_188
10	48897066	48897564	499	48897225	6.29	2.95412	2.86142	0	A21_peak_189
10	49756875	49757178	304	49756977	7.08	2.9104	2.66068	0	A21_peak_190
10	52868404	52868813	410	52868584	9.44	2.95763	2.60998	0	A21_peak_191
10	68389158	68389501	344	68389443	7.87	2.37928	2.53854	0	A21_peak_192
10	70630742	70631045	304	70630889	7.87	2.68088	2.75429	0	A21_peak_193
10	71566863	71567186	324	71566988	7.08	2.47472	2.37534	0	A21_peak_194
10	71798557	71798860	304	71798764	9.44	3.56672	2.98898	0	A21_peak_195
10	73138538	73138961	424	73138648	7.08	2.9599	2.69331	0	A21_peak_196
10	73812861	73813187	327	73813048	10.23	4.04114	3.10607	0	A21_peak_197
10	76085334	76085707	374	76085464	7.08	2.9104	2.66068	0	A21_peak_198
10	77620054	77620357	304	77620311	8.65	3.10072	2.86345	0	A21_peak_199
10	79118986	79119478	493	79119172	7.87	2.41057	2.56083	0	A21_peak_200
10	86169109	86169790	682	86169295	7.87	2.9599	2.95553	0	A21_peak_201
10	86190443	86190950	508	86190574	6.29	2.44404	2.50181	0	A21_peak_202
10	86769990	86770293	304	86770102	7.08	2.79247	2.5831	0	A21_peak_203
10	87038232	87038663	432	87038343	7.08	2.54107	2.41857	0	A21_peak_204
10	93517563	93517866	304	93517638	8.65	4.25884	3.65432	0	A21_peak_205
10	96368099	96368402	304	96368377	7.08	3.21366	2.86117	0	A21_peak_206
10	97970161	97970505	345	97970261	6.29	2.33618	2.42592	0	A21_peak_207
10	98244500	98244809	310	98244712	7.08	3.67785	3.17006	0	A21_peak_208
10	101538982	101539286	305	101539063	8.65	4.45053	3.78733	0	A21_peak_209
10	103579727	103580113	387	103579868	8.65	2.41987	2.41332	0	A21_peak_210
10	103827843	103828146	304	103828057	8.65	3.43091	3.08608	0	A21_peak_211
10	103912881	103913224	344	103913038	7.08	2.99282	2.71503	0	A21_peak_212
10	104415020	104415497	478	104415290	8.65	3.43091	3.08608	0	A21_peak_213
10	104746118	104746421	304	104746301	7.87	2.9599	2.95553	0	A21_peak_214
10	109663484	109663873	390	109663592	6.29	2.95412	2.86142	0	A21_peak_215
10	110593411	110593846	436	110593502	6.29	2.95412	2.86142	0	A21_peak_216
10	116190259	116190595	337	116190407	7.08	2.9599	2.69331	0	A21_peak_217
10	116672236	116672667	432	116672455	7.08	2.99282	2.71503	0	A21_peak_218
10	116768429	116769057	629	116769037	7.08	3.40747	2.98991	0	A21_peak_219
10	116818872	116819270	399	116819096	8.65	3.56725	3.17876	0	A21_peak_220
10	117511884	117512207	324	117512023	6.29	2.34354	2.43109	0	A21_peak_221
10	119473941	119474328	388	119474127	7.87	2.9599	2.95553	0	A21_peak_222
10	120215302	120215605	304	120215452	7.87	3.67785	3.47869	0	A21_peak_223
10	121170346	121170649	304	121170554	7.87	3.30851	3.20882	0	A21_peak_224
10	124725829	124726166	338	124726119	7.87	2.9599	2.95553	0	A21_peak_225
10	125115867	125116170	304	125115999	8.65	3.02492	2.81272	0	A21_peak_226
10	127463191	127463494	304	127463296	6.29	2.68101	2.6688	0	A21_peak_227
10	128163348	128163830	483	128163681	7.87	3.67493	3.47655	0	A21_peak_228
10	128745331	128745968	638	128745484	7.08	3.21366	2.86117	0	A21_peak_229
10	129403503	129403806	304	129403614	6.29	2.48149	2.52818	0	A21_peak_230
10	129770246	129770573	328	129770376	6.29	2.34354	2.43109	0	A21_peak_231
10	130869216	130869519	304	130869306	7.87	2.44237	2.58351	0	A21_peak_232
10	131155381	131155703	323	131155575	7.87	3.21366	3.13973	0	A21_peak_233
10	131941462	131941765	304	131941609	7.87	2.99282	2.97937	0	A21_peak_234
10	132196755	132197296	542	132196897	7.87	2.95121	2.94924	0	A21_peak_235
10	133061541	133062092	552	133061649	7.08	3.26059	2.89231	0	A21_peak_236
10	133168878	133169698	821	133169210	7.87	2.60975	2.70323	0	A21_peak_237
10	133455795	133456257	463	133455991	7.08	3.67785	3.17006	0	A21_peak_238
10	133689732	133690286	555	133689959	66.87	4.5668	1.70039	0	A21_peak_239
11	1337918	1338389	472	1338030	10.23	3.48639	2.77886	0	A21_peak_240
11	3685821	3686189	369	3685993	9.44	5.19111	4.04523	0.37482	A21_peak_241
11	4206816	4207240	425	4207136	7.87	3.67785	3.47869	0	A21_peak_242
11	7303026	7303441	416	7303329	7.08	3.67785	3.17006	0	A21_peak_243
11	7663878	7664248	371	7664029	6.29	2.37141	2.4507	0	A21_peak_244
11	8055974	8056335	362	8056174	10.23	5.19089	3.81131	0.37482	A21_peak_245
11	8060471	8060925	455	8060644	7.87	2.79247	2.83459	0	A21_peak_246
11	10135120	10135423	304	10135141	7.87	2.44237	2.58351	0	A21_peak_247
11	10507882	10508185	304	10508017	11.01	5.86499	4.00442	0.8146	A21_peak_248
11	10628572	10629009	438	10628759	7.87	2.68088	2.75429	0	A21_peak_249
11	11026075	11026378	304	11026330	8.65	4.45053	3.78733	0	A21_peak_250
11	11281792	11282525	734	11281855	7.87	3.30851	3.20882	0	A21_peak_251
11	11634155	11634723	569	11634397	7.87	2.9599	2.95553	0	A21_peak_252
11	12259987	12260290	304	12260150	9.44	4.06295	3.30545	0	A21_peak_253
11	12538999	12539302	304	12539101	8.65	3.02492	2.81272	0	A21_peak_254
11	12729705	12730124	420	12729958	7.08	3.26059	2.89231	0	A21_peak_255
11	12794563	12794904	342	12794841	7.08	2.9599	2.69331	0	A21_peak_256
11	14002891	14003310	420	14003088	6.29	2.34354	2.43109	0	A21_peak_257
11	18215510	18215813	304	18215660	7.08	2.9599	2.69331	0	A21_peak_258
11	18220382	18220760	379	18220546	6.29	2.51971	2.5551	0	A21_peak_259
11	27955900	27956253	354	27956107	7.87	3.67785	3.47869	0	A21_peak_260
11	29712510	29712921	412	29712732	7.87	3.67785	3.47869	0	A21_peak_261
11	32746885	32747188	304	32747004	7.08	2.9599	2.69331	0	A21_peak_262
11	33585861	33586164	304	33585957	7.87	3.26059	3.1739	0	A21_peak_263
11	33609695	33609998	304	33609849	7.87	3.21366	3.13973	0	A21_peak_264
11	33670855	33671158	304	33670955	6.29	2.68101	2.6688	0	A21_peak_265
11	35161436	35161880	445	35161571	7.08	3.51085	3.05873	0	A21_peak_266
11	44332468	44332771	304	44332640	9.44	2.95763	2.60998	0	A21_peak_267
11	45434388	45434795	408	45434538	7.87	3.1677	3.10629	0	A21_peak_268
11	47040664	47041085	422	47041002	7.08	2.99282	2.71503	0	A21_peak_269
11	49815520	49815846	327	49815735	8.65	4.45053	3.78733	0	A21_peak_270
11	54021052	54021355	304	54021209	11.01	5.86499	4.00442	0.8146	A21_peak_271
11	57206466	57206789	324	57206755	6.29	2.30164	2.40163	0	A21_peak_272
11	59713190	59713564	375	59713414	9.44	3.65048	3.04194	0	A21_peak_273
11	60971921	60972333	413	60972177	7.87	2.44237	2.58351	0	A21_peak_274
11	66605822	66606125	304	66605930	8.65	2.55611	2.5024	0	A21_peak_275
11	67576746	67577049	304	67576924	8.65	2.91572	2.73991	0	A21_peak_276
11	68642055	68642358	304	68642206	7.87	3.30851	3.20882	0	A21_peak_277
11	68645547	68646067	521	68645728	7.87	3.07852	3.04151	0	A21_peak_278
11	68948629	68948932	304	68948728	7.08	2.34851	2.29335	0	A21_peak_279
11	69595872	69596442	571	69596215	6.29	2.33618	2.42592	0	A21_peak_280
11	69831094	69831519	426	69831319	7.87	2.41057	2.56083	0	A21_peak_281
11	69895487	69895835	349	69895796	8.65	2.68002	2.58385	0	A21_peak_282
11	70155597	70156029	433	70155799	10.23	4.83433	3.58906	0.14369	A21_peak_283
11	70160226	70160598	373	70160371	9.44	3.96586	3.24302	0	A21_peak_284
11	70670714	70671017	304	70670833	7.87	2.95121	2.94924	0	A21_peak_285
11	72925714	72926191	478	72925850	9.44	4.11278	3.33757	0	A21_peak_286
11	73797402	73797750	349	73797564	12.59	5.69326	3.92403	0.69597	A21_peak_287
11	75446006	75446358	353	75446187	7.87	3.1677	3.10629	0	A21_peak_288
11	76858698	76859001	304	76858825	7.08	2.79247	2.5831	0	A21_peak_289
11	76977631	76977934	304	76977741	7.08	3.30851	2.92413	0	A21_peak_290
11	77724422	77724931	510	77724554	6.29	2.34354	2.43109	0	A21_peak_291
11	78903089	78903392	304	78903269	9.44	4.54549	3.61894	0	A21_peak_292
11	86159596	86160039	444	86159744	7.08	3.45859	3.02393	0	A21_peak_293
11	86195086	86195512	427	86195225	7.08	3.67785	3.17006	0	A21_peak_294
11	86433599	86433955	357	86433834	8.65	4.45053	3.78733	0	A21_peak_295
11	89810411	89810762	352	89810521	7.08	2.9599	2.69331	0	A21_peak_296
11	92111089	92111392	304	92111232	7.87	3.67785	3.47869	0	A21_peak_297
11	92801490	92801793	304	92801677	7.87	2.44237	2.58351	0	A21_peak_298
11	94587978	94588451	474	94588088	6.29	2.63937	2.63943	0	A21_peak_299
11	111723921	111724349	429	111724090	7.87	3.21366	3.13973	0	A21_peak_300
11	111729745	111730059	315	111729914	9.44	4.33257	3.47997	0	A21_peak_301
11	112347605	112347996	392	112347864	7.87	3.40747	3.28101	0	A21_peak_302
11	113565986	113566355	370	113566092	6.29	2.37141	2.4507	0	A21_peak_303
11	113928610	113929032	423	113928832	6.29	2.63937	2.63943	0	A21_peak_304
11	114530448	114530751	304	114530689	8.65	4.45053	3.78733	0	A21_peak_305
11	115068341	115068645	305	115068478	7.08	3.30851	2.92413	0	A21_peak_306
11	117054072	117054392	321	117054274	7.87	3.67785	3.47869	0	A21_peak_307
11	117472323	117472763	441	117472425	7.87	2.87035	2.89078	0	A21_peak_308
11	117563385	117563741	357	117563452	8.65	2.41987	2.41332	0	A21_peak_309
11	117665515	117665863	349	117665745	7.08	3.1677	2.8307	0	A21_peak_310
11	117900216	117900649	434	117900378	8.65	3.8122	3.34625	0	A21_peak_311
11	118078935	118079291	357	118079113	10.23	3.38062	2.71751	0	A21_peak_312
11	119314336	119314777	442	119314484	7.08	2.41057	2.33363	0	A21_peak_313
11	119345899	119346217	319	119345985	7.87	2.34851	2.51663	0	A21_peak_314
11	119889987	119890360	374	119890179	7.08	2.44237	2.3543	0	A21_peak_315
11	122949142	122949445	304	122949275	7.87	2.79247	2.83459	0	A21_peak_316
11	125552901	125553230	330	125553063	7.08	2.9599	2.69331	0	A21_peak_317
11	125998206	125998509	304	125998441	7.87	3.51085	3.35653	0	A21_peak_318
11	129383955	129384296	342	129384080	8.65	3.43091	3.08608	0	A21_peak_319
11	129971657	129971999	343	129971860	9.44	2.95763	2.60998	0	A21_peak_320
11	131118575	131118890	316	131118710	7.08	2.79247	2.5831	0	A21_peak_321
11	131334914	131335217	304	131335027	7.08	3.30851	2.92413	0	A21_peak_322
11	133004745	133005083	339	133004858	7.08	2.79247	2.5831	0	A21_peak_323
11	134971900	134972257	358	134972133	7.08	2.79247	2.5831	0	A21_peak_324
12	1498995	1499298	304	1499262	7.08	2.99282	2.71503	0	A21_peak_325
12	2676037	2676387	351	2676178	7.08	2.7174	2.53385	0	A21_peak_326
12	3158161	3158487	327	3158316	9.44	3.91853	3.21268	0	A21_peak_327
12	3326724	3327071	348	3326868	7.87	2.41057	2.56083	0	A21_peak_328
12	3535039	3535607	569	3535460	8.65	3.8122	3.34625	0	A21_peak_329
12	3560849	3561278	430	3561004	8.65	4.08254	3.53237	0	A21_peak_330
12	3638091	3638486	396	3638317	7.08	2.83104	2.60845	0	A21_peak_331
12	3752067	3752370	304	3752294	8.65	3.66243	3.2437	0	A21_peak_332
12	4084082	4084410	329	4084217	7.87	2.99282	2.97937	0	A21_peak_333
12	4940759	4941164	406	4940983	9.44	5.12023	3.99813	0.33099	A21_peak_334
12	5215603	5215906	304	5215718	7.08	2.83104	2.60845	0	A21_peak_335
12	6388005	6388308	304	6388034	9.44	3.96586	3.24302	0	A21_peak_336
12	6526672	6526975	304	6526817	6.29	2.44404	2.50181	0	A21_peak_337
12	7102590	7103012	423	7102733	8.65	3.52097	3.14726	0	A21_peak_338
12	7509960	7510466	507	7510100	7.08	2.9599	2.69331	0	A21_peak_339
12	7643079	7643653	575	7643457	7.87	3.12266	3.07356	0	A21_peak_340
12	8482501	8482908	408	8482647	6.29	2.34354	2.43109	0	A21_peak_341
12	9361528	9361925	398	9361879	7.08	3.21366	2.86117	0	A21_peak_342
12	11314761	11315081	321	11314856	8.65	3.62443	3.21776	0	A21_peak_343
12	11966862	11967165	304	11966965	7.87	2.47472	2.6066	0	A21_peak_344
12	13289301	13289636	336	13289358	7.87	3.67785	3.47869	0	A21_peak_345
12	18197639	18197946	308	18197674	8.65	2.38321	2.38942	0	A21_peak_346
12	21727107	21727410	304	21727251	8.65	2.41987	2.41332	0	A21_peak_347
12	26967089	26967674	586	26967202	6.29	2.95412	2.86142	0	A21_peak_348
12	28870410	28870805	396	28870733	6.29	2.95412	2.86142	0	A21_peak_349
12	30388573	30388876	304	30388861	7.08	2.44237	2.3543	0	A21_peak_350
12	34298852	34299226	375	34299015	11.01	6.6685	4.49598	1.41485	A21_peak_351
12	34300989	34301292	304	34301183	9.44	2.91545	2.58414	0	A21_peak_352
12	34376976	34377279	304	34377052	6.29	2.95412	2.86142	0	A21_peak_353
12	36609590	36610094	505	36609872	12.59	6.6833	4.52886	1.42107	A21_peak_354
12	45350610	45350925	316	45350759	10.23	6.12444	4.4046	0.97719	A21_peak_355
12	47497533	47497884	352	47497674	7.08	3.67785	3.17006	0	A21_peak_356
12	47766418	47766760	343	47766553	7.08	3.03525	2.74306	0	A21_peak_357
12	47859915	47860218	304	47860171	10.23	4.3154	3.27115	0	A21_peak_358
12	49028003	49028306	304	49028140	9.44	4.21511	3.40373	0	A21_peak_359
12	49239060	49239363	304	49239356	9.44	3.25619	2.79441	0	A21_peak_360
12	52054516	52054967	452	52054679	9.44	3.56672	2.98898	0	A21_peak_361
12	52742361	52742767	407	52742451	6.29	2.44404	2.50181	0	A21_peak_362
12	53192437	53192740	304	53192589	7.87	3.07852	3.04151	0	A21_peak_363
12	56615394	56615697	304	56615537	11.01	5.53045	3.80359	0.57292	A21_peak_364
12	56908409	56908778	370	56908546	8.65	3.97108	3.45549	0	A21_peak_365
12	57154474	57154777	304	57154577	6.29	2.30164	2.40163	0	A21_peak_366
12	59185291	59185594	304	59185438	11.01	7.01839	4.71324	1.67882	A21_peak_367
12	59194536	59195132	597	59194937	8.65	4.45053	3.78733	0	A21_peak_368
12	69425880	69426315	436	69425990	7.08	2.87035	2.63431	0	A21_peak_369
12	70066202	70066591	390	70066312	6.29	2.34354	2.43109	0	A21_peak_370
12	72756987	72757519	533	72757021	7.87	2.9599	2.95553	0	A21_peak_371
12	76502127	76502430	304	76502264	6.29	2.95412	2.86142	0	A21_peak_372
12	76645957	76646285	329	76646056	8.65	3.62443	3.21776	0	A21_peak_373
12	77833829	77834132	304	77833975	7.08	3.67785	3.17006	0	A21_peak_374
12	78586954	78587257	304	78587087	6.29	2.34354	2.43109	0	A21_peak_375
12	86525880	86526183	304	86526029	7.87	3.21366	3.13973	0	A21_peak_376
12	88368282	88368593	312	88368436	12.59	2.6949	2.26443	0	A21_peak_377
12	91874776	91875079	304	91874908	7.87	3.67785	3.47869	0	A21_peak_378
12	98833534	98833853	320	98833701	7.08	2.87035	2.63431	0	A21_peak_379
12	100281548	100281851	304	100281783	8.65	2.41987	2.41332	0	A21_peak_380
12	104655822	104656259	438	104656078	8.65	3.71139	3.27718	0	A21_peak_381
12	105879397	105879700	304	105879666	6.29	2.34354	2.43109	0	A21_peak_382
12	108048160	108048484	325	108048325	13.37	6.51727	4.188	1.29536	A21_peak_383
12	108832224	108832620	397	108832435	7.87	2.44237	2.58351	0	A21_peak_384
12	108969763	108970118	356	108970007	6.29	2.34354	2.43109	0	A21_peak_385
12	108970798	108971101	304	108971068	7.87	3.45859	3.31834	0	A21_peak_386
12	109233667	109234244	578	109233778	6.29	2.33618	2.42592	0	A21_peak_387
12	109511210	109511591	382	109511415	7.08	2.9599	2.69331	0	A21_peak_388
12	111091905	111092268	364	111092040	7.08	2.44237	2.3543	0	A21_peak_389
12	112887881	112888207	327	112887931	7.87	3.35746	3.24451	0	A21_peak_390
12	113619683	113620100	418	113620008	7.08	2.7174	2.53385	0	A21_peak_391
12	114029864	114030243	380	114030106	8.65	4.25884	3.65432	0	A21_peak_392
12	115033993	115034523	531	115034290	8.65	3.62443	3.21776	0	A21_peak_393
12	115299295	115299616	322	115299405	9.44	5.12023	3.99813	0.33099	A21_peak_394
12	120151113	120151426	314	120151246	7.08	2.37928	2.31331	0	A21_peak_395
12	122925627	122926109	483	122925725	7.08	2.54107	2.41857	0	A21_peak_396
12	124725700	124726063	364	124725804	7.08	2.47472	2.37534	0	A21_peak_397
12	127109634	127110029	396	127109742	6.29	2.95412	2.86142	0	A21_peak_398
12	128757911	128758214	304	128758058	6.29	2.30164	2.40163	0	A21_peak_399
12	130380155	130380458	304	130380292	8.65	4.45053	3.78733	0	A21_peak_400
12	132740801	132741226	426	132740962	7.08	2.9599	2.69331	0	A21_peak_401
13	18211878	18212313	436	18212037	208.47	7.06236	1.46479	1.71522	A21_peak_402
13	19438876	19439217	342	19439053	10.23	5.19089	3.81131	0.37482	A21_peak_403
13	19487026	19487457	432	19487234	8.65	4.45053	3.78733	0	A21_peak_404
13	21259638	21260007	370	21259877	7.08	3.21366	2.86117	0	A21_peak_405
13	24652268	24652685	418	24652415	7.87	2.83104	2.86241	0	A21_peak_406
13	25177163	25177538	376	25177353	7.08	2.47472	2.37534	0	A21_peak_407
13	25295479	25295782	304	25295712	7.08	3.45859	3.02393	0	A21_peak_408
13	25503133	25503480	348	25503321	7.87	2.79247	2.83459	0	A21_peak_409
13	27899349	27899775	427	27899436	7.08	2.79247	2.5831	0	A21_peak_410
13	28459677	28460031	355	28459903	7.08	2.79247	2.5831	0	A21_peak_411
13	34114685	34114988	304	34114780	6.29	2.34354	2.43109	0	A21_peak_412
13	34768664	34768967	304	34768872	8.65	3.62443	3.21776	0	A21_peak_413
13	36518711	36519137	427	36518906	6.29	2.95412	2.86142	0	A21_peak_414
13	37341253	37341556	304	37341389	6.29	2.95412	2.86142	0	A21_peak_415
13	45950877	45951180	304	45950981	6.29	2.95412	2.86142	0	A21_peak_416
13	46295917	46296332	416	46296149	6.29	2.76711	2.72952	0	A21_peak_417
13	51007391	51007810	420	51007612	7.08	2.79247	2.5831	0	A21_peak_418
13	51266436	51266774	339	51266594	9.44	4.66427	3.69686	0.04175	A21_peak_419
13	51626933	51627236	304	51627005	8.65	3.62443	3.21776	0	A21_peak_420
13	51785395	51785698	304	51785538	9.44	4.43122	3.54424	0	A21_peak_421
13	52061197	52061527	331	52061345	9.44	4.66427	3.69686	0.04175	A21_peak_422
13	69510703	69511027	325	69510860	8.65	3.43091	3.08608	0	A21_peak_423
13	75507115	75507418	304	75507241	6.29	2.95412	2.86142	0	A21_peak_424
13	79018896	79019244	349	79018986	7.08	2.9599	2.69331	0	A21_peak_425
13	89456604	89456930	327	89456756	7.87	3.21366	3.13973	0	A21_peak_426
13	94402639	94403059	421	94402891	9.44	4.33257	3.47997	0	A21_peak_427
13	98442093	98442502	410	98442243	9.44	4.16349	3.37033	0	A21_peak_428
13	98845512	98845815	304	98845622	8.65	4.02623	3.49351	0	A21_peak_429
13	106676120	106676446	327	106676235	7.08	3.61897	3.13079	0	A21_peak_430
13	106703934	106704246	313	106704068	6.29	2.51971	2.5551	0	A21_peak_431
13	108193993	108194296	304	108194125	6.29	2.85721	2.79308	0	A21_peak_432
13	109732568	109733010	443	109732848	9.44	2.95763	2.60998	0	A21_peak_433
13	110195607	110196035	429	110195795	9.44	4.54549	3.61894	0	A21_peak_434
13	110387066	110387565	500	110387148	6.29	2.40736	2.47599	0	A21_peak_435
13	110636452	110636941	490	110636575	9.44	3.25619	2.79441	0	A21_peak_436
13	110772186	110772501	316	110772353	7.87	2.9599	2.95553	0	A21_peak_437
13	110881930	110882233	304	110882050	7.87	3.21366	3.13973	0	A21_peak_438
13	111862946	111863328	383	111863080	7.08	3.03525	2.74306	0	A21_peak_439
13	112133916	112134284	369	112134166	8.65	3.02492	2.81272	0	A21_peak_440
13	112547246	112547549	304	112547403	9.44	4.33257	3.47997	0	A21_peak_441
13	113531057	113531469	413	113531205	8.65	3.56725	3.17876	0	A21_peak_442
14	18959240	18959593	354	18959367	7.08	3.21366	2.86117	0	A21_peak_443
14	19162129	19162613	485	19162277	11.01	3.22779	2.50276	0	A21_peak_444
14	19180257	19180560	304	19180406	10.23	5.51979	4.01868	0.56615	A21_peak_445
14	19729484	19729900	417	19729849	7.87	3.1677	3.10629	0	A21_peak_446
14	19941760	19942162	403	19941986	7.08	3.21366	2.86117	0	A21_peak_447
14	20381826	20382250	425	20381979	7.87	2.87035	2.89078	0	A21_peak_448
14	21154060	21154363	304	21154214	7.87	3.35746	3.24451	0	A21_peak_449
14	21609230	21609624	395	21609442	7.08	2.95121	2.68758	0	A21_peak_450
14	22996623	22996926	304	22996855	9.44	2.91545	2.58414	0	A21_peak_451
14	23358800	23359260	461	23359031	8.65	2.38321	2.38942	0	A21_peak_452
14	24057118	24057421	304	24057213	8.65	2.41987	2.41332	0	A21_peak_453
14	24415401	24415748	348	24415691	8.65	3.47553	3.11637	0	A21_peak_454
14	24604161	24604464	304	24604323	7.08	2.9599	2.69331	0	A21_peak_455
14	33519774	33520077	304	33519920	9.44	4.66427	3.69686	0.04175	A21_peak_456
14	34087628	34087974	347	34087787	7.87	3.67785	3.47869	0	A21_peak_457
14	35819686	35819989	304	35819847	6.29	2.34354	2.43109	0	A21_peak_458
14	39468390	39468730	341	39468589	11.01	5.59235	3.84055	0.61681	A21_peak_459
14	40717476	40717779	304	40717603	9.44	4.33257	3.47997	0	A21_peak_460
14	50350484	50350787	304	50350732	7.08	2.99282	2.71503	0	A21_peak_461
14	56331428	56331739	312	56331570	8.65	3.47553	3.11637	0	A21_peak_462
14	61977392	61977790	399	61977559	6.29	2.34354	2.43109	0	A21_peak_463
14	63137703	63138006	304	63137907	7.87	2.9599	2.95553	0	A21_peak_464
14	63194359	63194852	494	63194599	10.23	4.61649	3.45476	0.01385	A21_peak_465
14	65137639	65137986	348	65137742	7.08	2.7174	2.53385	0	A21_peak_466
14	66195467	66195770	304	66195643	7.87	3.67785	3.47869	0	A21_peak_467
14	67056632	67057161	530	67056767	7.08	3.21366	2.86117	0	A21_peak_468
14	67451170	67451544	375	67451355	7.08	2.99282	2.71503	0	A21_peak_469
14	67487945	67488276	332	67488107	9.44	3.56672	2.98898	0	A21_peak_470
14	68596474	68596839	366	68596576	7.87	2.99282	2.97937	0	A21_peak_471
14	68946617	68947031	415	68946856	11.01	4.96382	3.46963	0.24302	A21_peak_472
14	69313129	69313443	315	69313317	8.65	3.43091	3.08608	0	A21_peak_473
14	70306983	70307422	440	70307151	8.65	3.43091	3.08608	0	A21_peak_474
14	70898564	70898962	399	70898714	7.08	3.03525	2.74306	0	A21_peak_475
14	72871690	72872011	322	72871822	9.44	2.91545	2.58414	0	A21_peak_476
14	74630727	74631219	493	74630901	7.08	2.60975	2.4634	0	A21_peak_477
14	76040648	76040951	304	76040888	7.87	3.61897	3.4356	0	A21_peak_478
14	77922155	77922687	533	77922182	7.87	2.44237	2.58351	0	A21_peak_479
14	78090356	78090693	338	78090530	8.65	3.30171	2.99865	0	A21_peak_480
14	78490973	78491301	329	78491145	9.44	4.78786	3.7782	0.11902	A21_peak_481
14	79053224	79053615	392	79053401	7.87	2.79247	2.83459	0	A21_peak_482
14	80807813	80808140	328	80807940	6.29	2.95412	2.86142	0	A21_peak_483
14	81236204	81236507	304	81236449	7.08	3.67785	3.17006	0	A21_peak_484
14	84316008	84316386	379	84316251	7.87	3.67785	3.47869	0	A21_peak_485
14	93824390	93824693	304	93824558	9.44	3.82624	3.15367	0	A21_peak_486
14	93867576	93867898	323	93867721	7.87	3.30851	3.20882	0	A21_peak_487
14	95723574	95723908	335	95723714	7.08	2.79247	2.5831	0	A21_peak_488
14	96934236	96934539	304	96934365	7.87	2.87035	2.89078	0	A21_peak_489
14	98863084	98863408	325	98863330	7.87	2.9599	2.95553	0	A21_peak_490
14	98907138	98907441	304	98907282	7.87	2.9104	2.91972	0	A21_peak_491
14	99441907	99442311	405	99442125	8.65	3.56725	3.17876	0	A21_peak_492
14	100438926	100439269	344	100439102	8.65	4.1988	3.61275	0	A21_peak_493
14	100484868	100485227	360	100485064	7.87	2.9104	2.91972	0	A21_peak_494
14	101865108	101865411	304	101865322	7.87	3.30851	3.20882	0	A21_peak_495
14	101925033	101925549	517	101925086	7.87	2.9599	2.95553	0	A21_peak_496
14	102049026	102049588	563	102049139	8.65	3.13958	2.88951	0	A21_peak_497
14	102281109	102281412	304	102281242	9.44	2.95763	2.60998	0	A21_peak_498
14	103155464	103155929	466	103155622	8.65	2.95153	2.76376	0	A21_peak_499
14	104717817	104718311	495	104718005	8.65	3.56725	3.17876	0	A21_peak_500
14	105466704	105467102	399	105466761	7.87	2.645	2.72852	0	A21_peak_501
14	105624843	105625146	304	105624966	7.08	2.50761	2.39676	0	A21_peak_502
14	105746829	105747785	957	105747223	8.65	4.38298	3.74042	0	A21_peak_503
14	105749918	105750353	436	105750107	11.01	7.01839	4.71324	1.67882	A21_peak_504
14	105762101	105762426	326	105762243	12.59	6.38411	4.34353	1.1835	A21_peak_505
14	106447063	106447432	370	106447203	8.65	4.45053	3.78733	0	A21_peak_506
15	20048226	20048623	398	20048433	16.52	4.70182	2.91998	0.0639	A21_peak_507
15	20191489	20191804	316	20191656	11.8	3.41289	2.77198	0	A21_peak_508
15	20193892	20194243	352	20193946	12.59	3.04287	2.44363	0	A21_peak_509
15	20354606	20355123	518	20354887	16.52	3.00388	2.18387	0	A21_peak_510
15	20357461	20357955	495	20357748	19.67	5.52501	3.04996	0.57044	A21_peak_511
15	20414711	20415067	357	20414916	16.52	5.24174	3.16838	0.37482	A21_peak_512
15	20420782	20421085	304	20420887	12.59	4.31519	3.12766	0	A21_peak_513
15	20422409	20422759	351	20422584	11.01	4.71161	3.32372	0.07091	A21_peak_514
15	20640275	20640603	329	20640423	7.87	3.03525	3.01012	0	A21_peak_515
15	20813441	20813744	304	20813589	9.44	5.26738	4.09596	0.37482	A21_peak_516
15	21110373	21110676	304	21110532	48.77	5.29939	1.99092	0.40203	A21_peak_517
15	22238439	22238742	304	22238599	10.23	3.18091	2.6026	0	A21_peak_518
15	22438040	22438393	354	22438189	11.8	7.01839	5.02187	1.67882	A21_peak_519
15	24768323	24768688	366	24768433	6.29	2.34354	2.43109	0	A21_peak_520
15	25892582	25892899	318	25892684	7.87	3.21366	3.13973	0	A21_peak_521
15	30155239	30155571	333	30155534	7.08	3.67785	3.17006	0	A21_peak_522
15	30175359	30175690	332	30175501	9.44	2.95763	2.60998	0	A21_peak_523
15	30521551	30521854	304	30521650	6.29	2.95412	2.86142	0	A21_peak_524
15	31425686	31426020	335	31425868	7.87	3.30851	3.20882	0	A21_peak_525
15	34068028	34068367	340	34068134	7.08	2.9599	2.69331	0	A21_peak_526
15	34532434	34532748	315	34532631	10.23	5.08049	3.7422	0.29944	A21_peak_527
15	35092787	35093131	345	35093009	7.87	2.79247	2.83459	0	A21_peak_528
15	39510914	39511232	319	39511004	7.08	3.21366	2.86117	0	A21_peak_529
15	42312449	42312752	304	42312597	6.29	2.34354	2.43109	0	A21_peak_530
15	50532429	50532732	304	50532528	8.65	3.76131	3.31136	0	A21_peak_531
15	52135445	52135855	411	52135580	6.29	2.34354	2.43109	0	A21_peak_532
15	52537621	52538020	400	52537823	7.08	2.9104	2.66068	0	A21_peak_533
15	52921081	52921384	304	52921230	6.29	2.48149	2.52818	0	A21_peak_534
15	56122862	56123193	332	56123006	9.44	4.66427	3.69686	0.04175	A21_peak_535
15	57530348	57530654	307	57530608	7.08	3.26059	2.89231	0	A21_peak_536
15	57791884	57792187	304	57791884	7.08	2.79247	2.5831	0	A21_peak_537
15	57980318	57980744	427	57980541	6.29	2.95162	2.85966	0	A21_peak_538
15	58459665	58459971	307	58459830	8.65	3.61439	3.2109	0	A21_peak_539
15	59338693	59338996	304	59338975	7.08	2.99282	2.71503	0	A21_peak_540
15	60727363	60727741	379	60727455	6.29	2.34354	2.43109	0	A21_peak_541
15	61497731	61498244	514	61497879	7.08	2.9599	2.69331	0	A21_peak_542
15	65061132	65061554	423	65061289	7.08	2.60975	2.4634	0	A21_peak_543
15	66986759	66987204	446	66987053	7.87	2.79247	2.83459	0	A21_peak_544
15	67525893	67526196	304	67525991	7.08	2.9599	2.69331	0	A21_peak_545
15	68391224	68391527	304	68391447	8.65	3.61439	3.2109	0	A21_peak_546
15	71165358	71165723	366	71165534	9.44	4.66427	3.69686	0.04175	A21_peak_547
15	71674207	71674510	304	71674460	7.87	2.99282	2.97937	0	A21_peak_548
15	74080440	74080794	355	74080635	7.08	2.9599	2.69331	0	A21_peak_549
15	74447129	74447441	313	74447283	9.44	3.82624	3.15367	0	A21_peak_550
15	74636349	74636652	304	74636498	9.44	3.73694	3.0968	0	A21_peak_551
15	75070982	75071285	304	75071135	7.87	3.03525	3.01012	0	A21_peak_552
15	75250924	75251331	408	75251126	7.08	2.9599	2.69331	0	A21_peak_553
15	77802804	77803110	307	77802948	10.23	4.41258	3.33015	0	A21_peak_554
15	77951552	77951894	343	77951680	9.44	2.95763	2.60998	0	A21_peak_555
15	79020177	79020507	331	79020308	8.65	3.52097	3.14726	0	A21_peak_556
15	80595691	80595994	304	80595865	8.65	3.56725	3.17876	0	A21_peak_557
15	81808316	81808725	410	81808462	7.87	2.9599	2.95553	0	A21_peak_558
15	82080276	82080695	420	82080573	9.44	3.65048	3.04194	0	A21_peak_559
15	82916883	82917186	304	82917045	7.08	2.60975	2.4634	0	A21_peak_560
15	83179010	83179351	342	83179300	7.08	3.61897	3.13079	0	A21_peak_561
15	88626137	88626549	413	88626279	7.08	3.21366	2.86117	0	A21_peak_562
15	92084504	92084834	331	92084641	7.87	2.41057	2.56083	0	A21_peak_563
15	92447912	92448402	491	92448001	6.29	2.72358	2.69882	0	A21_peak_564
15	98088250	98088599	350	98088405	10.23	6.12023	4.40189	0.97719	A21_peak_565
15	100803877	100804411	535	100804154	8.65	3.62443	3.21776	0	A21_peak_566
15	101168304	101168659	356	101168446	7.87	2.60975	2.70323	0	A21_peak_567
16	874763	875264	502	875042	8.65	3.71139	3.27718	0	A21_peak_568
16	1509049	1509352	304	1509199	10.23	4.26793	3.24243	0	A21_peak_569
16	1550388	1550727	340	1550558	8.65	3.8122	3.34625	0	A21_peak_570
16	1560418	1560753	336	1560640	7.87	2.47472	2.6066	0	A21_peak_571
16	1751923	1752301	379	1752237	7.08	2.87035	2.63431	0	A21_peak_572
16	1776871	1777403	533	1777009	9.44	3.78122	3.12498	0	A21_peak_573
16	2036253	2036599	347	2036389	7.08	2.645	2.48644	0	A21_peak_574
16	2290508	2290883	376	2290617	10.23	3.45067	2.7581	0	A21_peak_575
16	3656717	3657023	307	3656858	7.87	2.79247	2.83459	0	A21_peak_576
16	5221846	5222186	341	5222033	8.65	3.97108	3.45549	0	A21_peak_577
16	5624167	5624643	477	5624323	7.08	3.67785	3.17006	0	A21_peak_578
16	8411164	8411742	579	8411302	7.08	2.9599	2.69331	0	A21_peak_579a
16	8411164	8411742	579	8411380	7.08	2.9599	2.69331	0	A21_peak_579b
16	9325477	9325785	309	9325668	8.65	3.52097	3.14726	0	A21_peak_580
16	13401192	13401633	442	13401412	7.08	3.03525	2.74306	0	A21_peak_581
16	14663378	14663773	396	14663526	7.08	2.9104	2.66068	0	A21_peak_582
16	14919962	14920548	587	14920068	10.23	3.53412	2.80665	0	A21_peak_583
16	16448664	16448967	304	16448773	7.08	3.51085	3.05873	0	A21_peak_584
16	16920618	16921053	436	16920773	7.08	3.03525	2.74306	0	A21_peak_585
16	19077035	19077521	487	19077358	8.65	3.61439	3.2109	0	A21_peak_586
16	22562288	22562591	304	22562474	13.37	8.90601	5.63914	3.27604	A21_peak_587
16	23014258	23014690	433	23014405	7.08	2.79247	2.5831	0	A21_peak_588
16	24489479	24489829	351	24489629	8.65	3.21926	2.94307	0	A21_peak_589
16	24967462	24967771	310	24967658	7.87	3.30851	3.20882	0	A21_peak_590
16	26395741	26396094	354	26395871	9.44	4.33257	3.47997	0	A21_peak_591
16	27363267	27363570	304	27363564	8.65	2.41987	2.41332	0	A21_peak_592
16	27534208	27534698	491	27534619	10.23	3.53412	2.80665	0	A21_peak_593
16	27774642	27775050	409	27774893	7.08	3.30851	2.92413	0	A21_peak_594
16	28602105	28602421	317	28602249	11.01	4.14638	3.00331	0	A21_peak_595
16	28836031	28836344	314	28836197	7.87	2.41057	2.56083	0	A21_peak_596
16	29025615	29026125	511	29026001	7.08	2.9599	2.69331	0	A21_peak_597
16	30261567	30261870	304	30261762	9.44	4.33257	3.47997	0	A21_peak_598
16	30282404	30282718	315	30282544	9.44	5.26738	4.09596	0.37482	A21_peak_599
16	31082391	31082709	319	31082552	9.44	4.06295	3.30545	0	A21_peak_600
16	31580204	31580533	330	31580343	7.08	2.9599	2.69331	0	A21_peak_601
16	32116463	32116972	510	32116733	13.37	7.53305	4.79108	2.11929	A21_peak_602
16	32897778	32898106	329	32897971	8.65	4.45053	3.78733	0	A21_peak_603
16	35752514	35752994	481	35752710	7.87	3.61897	3.4356	0	A21_peak_604
16	36100454	36100775	322	36100575	14.16	3.49684	2.45783	0	A21_peak_605
16	46992335	46992813	479	46992451	8.65	3.56725	3.17876	0	A21_peak_606
16	49588224	49588614	391	49588497	7.08	3.26059	2.89231	0	A21_peak_607
16	52640003	52640398	396	52640213	7.08	3.45859	3.02393	0	A21_peak_608
16	55828786	55829089	304	55828938	7.87	2.99282	2.97937	0	A21_peak_609
16	56441815	56442167	353	56441990	9.44	4.85157	3.82023	0.15536	A21_peak_610
16	57201085	57201388	304	57201278	6.29	2.37141	2.4507	0	A21_peak_611
16	57916944	57917270	327	57917037	7.87	2.9599	2.95553	0	A21_peak_612
16	58887622	58888059	438	58887763	7.87	2.9599	2.95553	0	A21_peak_613
16	60622431	60622823	393	60622713	7.87	3.21366	3.13973	0	A21_peak_614
16	65805594	65805903	310	65805610	7.87	2.9599	2.95553	0	A21_peak_615
16	66842912	66843271	360	66843111	8.65	3.43091	3.08608	0	A21_peak_616
16	67441912	67442293	382	67442041	8.65	2.88046	2.71647	0	A21_peak_617
16	69933262	69933700	439	69933472	9.44	3.60827	3.01523	0	A21_peak_618
16	70204357	70204744	388	70204445	7.08	2.54107	2.41857	0	A21_peak_619
16	72582564	72582939	376	72582761	9.44	2.95763	2.60998	0	A21_peak_620
16	73831209	73831657	449	73831423	7.87	3.67785	3.47869	0	A21_peak_621
16	74898344	74898665	322	74898611	7.87	2.9104	2.91972	0	A21_peak_622
16	78057647	78057995	349	78057827	7.87	3.07852	3.04151	0	A21_peak_623
16	83645679	83645982	304	83645833	8.65	4.45053	3.78733	0	A21_peak_624
16	84136026	84136352	327	84136276	8.65	3.47553	3.11637	0	A21_peak_625
16	84453203	84453762	560	84453302	8.65	3.47553	3.11637	0	A21_peak_626
16	84477768	84478166	399	84477900	7.08	3.12266	2.80087	0	A21_peak_627
16	84828332	84828715	384	84828452	7.08	2.44237	2.3543	0	A21_peak_628
16	85165249	85165659	411	85165493	7.08	2.95121	2.68758	0	A21_peak_629
16	85923680	85924133	454	85923940	7.08	2.9599	2.69331	0	A21_peak_630
16	86414081	86414384	304	86414186	7.08	3.1677	2.8307	0	A21_peak_631
16	87229169	87229520	352	87229376	7.08	2.9599	2.69331	0	A21_peak_632
16	87491205	87491508	304	87491448	7.87	2.95121	2.94924	0	A21_peak_633
16	87860955	87861301	347	87861111	10.23	4.46233	3.36045	0	A21_peak_634
16	89538634	89539008	375	89538746	12.59	4.73293	3.36301	0.08053	A21_peak_635
17	1095919	1096442	524	1096096	7.08	2.31824	2.27373	0	A21_peak_636
17	1652349	1652793	445	1652465	9.44	2.95763	2.60998	0	A21_peak_637
17	3394785	3395088	304	3394879	7.08	3.21366	2.86117	0	A21_peak_638
17	5326701	5327082	382	5326836	7.87	3.35746	3.24451	0	A21_peak_639
17	6637347	6637928	582	6637456	9.44	4.11278	3.33757	0	A21_peak_640
17	7227302	7227605	304	7227551	9.44	3.73694	3.0968	0	A21_peak_641
17	8146028	8146619	592	8146318	8.65	3.17908	2.91604	0	A21_peak_642
17	9241885	9242188	304	9242110	7.08	2.9599	2.69331	0	A21_peak_643
17	15448554	15448904	351	15448687	8.65	3.62443	3.21776	0	A21_peak_644
17	17827766	17828254	489	17828086	8.65	3.17908	2.91604	0	A21_peak_645
17	18105740	18106043	304	18105845	7.08	2.34851	2.29335	0	A21_peak_646
17	21525679	21526075	397	21525915	7.87	3.35746	3.24451	0	A21_peak_647
17	21976675	21977150	476	21976807	33.04	2.54949	1.61601	0	A21_peak_648a
17	21976675	21977150	476	21976922	47.99	2.30859	1.48443	0	A21_peak_648b
17	21976675	21977150	476	21976991	33.04	2.54949	1.61601	0	A21_peak_648c
17	22394936	22395268	333	22395143	10.23	5.08049	3.7422	0.29944	A21_peak_649
17	22695117	22695544	428	22695509	9.44	2.95763	2.60998	0	A21_peak_650
17	22708630	22708992	363	22708736	8.65	4.45053	3.78733	0	A21_peak_651
17	22741294	22741633	340	22741485	7.87	3.67785	3.47869	0	A21_peak_652
17	26735991	26736302	312	26736196	7.08	2.9599	2.69331	0	A21_peak_653
17	29905736	29906039	304	29905832	6.29	2.90386	2.82598	0	A21_peak_654
17	32614674	32615030	357	32614930	10.23	4.17516	3.18647	0	A21_peak_655
17	35551302	35551605	304	35551520	8.65	3.62443	3.21776	0	A21_peak_656
17	36107989	36108292	304	36108131	6.29	2.51971	2.5551	0	A21_peak_657
17	36169046	36169496	451	36169290	12.59	3.94404	2.9231	0	A21_peak_658
17	38436009	38436312	304	38436150	10.23	4.04114	3.10607	0	A21_peak_659
17	39400850	39401193	344	39401039	9.44	4.85157	3.82023	0.15536	A21_peak_660
17	40330333	40330762	430	40330455	7.87	2.57511	2.67841	0	A21_peak_661
17	40519322	40519625	304	40519432	7.87	2.47472	2.6066	0	A21_peak_662
17	41428831	41429256	426	41429096	7.08	3.1677	2.8307	0	A21_peak_663
17	43231900	43232476	577	43232141	71.59	5.1231	1.72824	0.33356	A21_peak_664
17	43555118	43555561	444	43555323	7.08	2.34851	2.29335	0	A21_peak_665
17	44747400	44747924	525	44747656	8.65	3.21926	2.94307	0	A21_peak_666
17	45107462	45107813	352	45107567	9.44	3.33037	2.84064	0	A21_peak_667
17	45289591	45290056	466	45289941	11.8	4.14638	3.19998	0	A21_peak_668
17	47705434	47705783	350	47705531	7.08	2.68088	2.50992	0	A21_peak_669
17	49169090	49169521	432	49169235	8.65	2.98793	2.78803	0	A21_peak_670
17	49827719	49828022	304	49828006	8.65	3.91705	3.4183	0	A21_peak_671
17	50574235	50574615	381	50574327	10.23	3.53412	2.80665	0	A21_peak_672
17	50602190	50602585	396	50602354	10.23	2.54672	2.24532	0	A21_peak_673
17	59612159	59612495	337	59612357	8.65	3.43091	3.08608	0	A21_peak_674
17	60018455	60018966	512	60018562	8.65	2.41987	2.41332	0	A21_peak_675
17	61445038	61445456	419	61445208	10.23	5.08049	3.7422	0.29944	A21_peak_676
17	62798575	62798965	391	62798730	7.08	2.41057	2.33363	0	A21_peak_677
17	62923888	62924191	304	62924039	6.29	2.76711	2.72952	0	A21_peak_678
17	63824041	63824475	435	63824290	8.65	3.71139	3.27718	0	A21_peak_679
17	64038462	64038765	304	64038605	7.87	3.12266	3.07356	0	A21_peak_680
17	64091757	64092061	305	64091862	6.29	2.76711	2.72952	0	A21_peak_681
17	65680258	65680682	425	65680462	6.29	2.68101	2.6688	0	A21_peak_682
17	67462636	67463024	389	67462959	6.29	2.40736	2.47599	0	A21_peak_683
17	68079558	68079903	346	68079719	8.65	3.02492	2.81272	0	A21_peak_684
17	68308035	68308479	445	68308158	7.08	3.1677	2.8307	0	A21_peak_685
17	72097758	72098128	371	72097969	7.08	3.12266	2.80087	0	A21_peak_686
17	72246556	72246859	304	72246652	6.29	2.34354	2.43109	0	A21_peak_687
17	72668356	72668691	336	72668456	7.08	2.44237	2.3543	0	A21_peak_688
17	72947766	72948262	497	72947923	6.29	2.30164	2.40163	0	A21_peak_689
17	73942628	73942998	371	73942817	7.87	2.44237	2.58351	0	A21_peak_690
17	74015638	74015941	304	74015785	9.44	4.01399	3.27394	0	A21_peak_691
17	74282066	74282481	416	74282314	7.87	2.41057	2.56083	0	A21_peak_692
17	77875454	77875757	304	77875456	9.44	2.95763	2.60998	0	A21_peak_693
17	79337494	79337797	304	79337613	8.65	2.84575	2.69343	0	A21_peak_694
17	80245985	80246341	357	80246134	9.44	3.60827	3.01523	0	A21_peak_695
17	80858549	80858995	447	80858646	7.08	2.7174	2.53385	0	A21_peak_696
17	81802102	81802405	304	81802325	9.44	3.48552	2.93784	0	A21_peak_697
17	82049212	82049616	405	82049446	9.44	3.78122	3.12498	0	A21_peak_698
17	83057183	83057546	364	83057341	8.65	3.43091	3.08608	0	A21_peak_699
18	110268	110617	350	110441	294.21	11.9568	1.54561	5.86054	A21_peak_700
18	112165	112476	312	112316	123.51	10.2908	1.88645	4.44298	A21_peak_701
18	2293988	2294379	392	2294210	9.44	3.25619	2.79441	0	A21_peak_702
18	6114932	6115235	304	6115153	7.87	3.40747	3.28101	0	A21_peak_703
18	6340442	6340823	382	6340714	9.44	4.11278	3.33757	0	A21_peak_704
18	8824993	8825393	401	8825235	7.87	3.12266	3.07356	0	A21_peak_705
18	8825810	8826113	304	8826099	6.29	2.34354	2.43109	0	A21_peak_706
18	9549897	9550246	350	9550085	7.87	2.83104	2.86241	0	A21_peak_707
18	10555593	10555990	398	10555842	7.08	3.26059	2.89231	0	A21_peak_708
18	11001301	11001706	406	11001601	6.29	2.95412	2.86142	0	A21_peak_709
18	11487142	11487626	485	11487443	9.44	5.26738	4.09596	0.37482	A21_peak_710
18	11612980	11613283	304	11613192	7.87	2.9599	2.95553	0	A21_peak_711
18	11664812	11665282	471	11665035	6.29	2.59863	2.61071	0	A21_peak_712
18	12089013	12089354	342	12089202	7.87	2.34851	2.51663	0	A21_peak_713
18	12208800	12209193	394	12208898	6.29	2.34354	2.43109	0	A21_peak_714
18	13084481	13084784	304	13084496	8.65	2.41987	2.41332	0	A21_peak_715
18	13774631	13775046	416	13774930	9.44	4.91661	3.8632	0.20653	A21_peak_716
18	18381960	18382473	514	18382305	11.8	6.27533	4.53255	1.09679	A21_peak_717
18	23214300	23214603	304	23214406	7.87	2.60975	2.70323	0	A21_peak_718
18	24540966	24541460	495	24541141	6.29	2.55875	2.58261	0	A21_peak_719
18	25448227	25448595	369	25448364	8.65	2.41987	2.41332	0	A21_peak_720
18	26660611	26660916	306	26660760	10.23	6.12444	4.4046	0.97719	A21_peak_721
18	26879257	26879589	333	26879406	9.44	4.33257	3.47997	0	A21_peak_722
18	36196223	36196612	390	36196387	7.87	3.67785	3.47869	0	A21_peak_723
18	36255530	36255833	304	36255699	9.44	4.33257	3.47997	0	A21_peak_724
18	36675150	36675548	399	36675337	11.01	5.86499	4.00442	0.8146	A21_peak_725
18	37356942	37357316	375	37357127	9.44	4.26766	3.4378	0	A21_peak_726
18	37688686	37688989	304	37688837	7.87	3.21366	3.13973	0	A21_peak_727
18	45925089	45925392	304	45925231	7.87	2.87035	2.89078	0	A21_peak_728
18	48278742	48279097	356	48278849	7.08	3.21366	2.86117	0	A21_peak_729
18	49047209	49047575	367	49047498	8.65	3.61439	3.2109	0	A21_peak_730
18	54026302	54026644	343	54026465	8.65	3.02492	2.81272	0	A21_peak_731
18	57154052	57154355	304	57154294	7.08	3.30851	2.92413	0	A21_peak_732
18	57160827	57161154	328	57160993	7.87	2.9599	2.95553	0	A21_peak_733
18	58625253	58625645	393	58625422	8.65	3.61439	3.2109	0	A21_peak_734
18	74247751	74248054	304	74247882	6.29	2.40736	2.47599	0	A21_peak_735
18	74268358	74268707	350	74268536	8.65	4.08254	3.53237	0	A21_peak_736
18	75301018	75301406	389	75301256	8.65	3.8641	3.38189	0	A21_peak_737
18	78651425	78651728	304	78651532	7.08	2.79247	2.5831	0	A21_peak_738
18	79406620	79407002	383	79406753	7.08	2.44237	2.3543	0	A21_peak_739
18	79833982	79834378	397	79834171	7.08	3.67785	3.17006	0	A21_peak_740
18	79901332	79901635	304	79901477	7.87	2.9599	2.95553	0	A21_peak_741
18	80084714	80085017	304	80085008	7.08	3.1677	2.8307	0	A21_peak_742
19	456461	456828	368	456563	8.65	2.95153	2.76376	0	A21_peak_743
19	1292395	1292786	392	1292570	8.65	3.43091	3.08608	0	A21_peak_744
19	3511471	3511893	423	3511600	9.44	2.97986	2.62362	0	A21_peak_745
19	6745094	6745408	315	6745206	7.87	2.37928	2.53854	0	A21_peak_746
19	7450478	7450985	508	7450922	69.23	3.47586	1.52665	0	A21_peak_747
19	8895703	8896006	304	8895953	13.37	5.9786	3.87879	0.90649	A21_peak_748
19	11677629	11677932	304	11677884	7.08	3.1677	2.8307	0	A21_peak_749
19	13401781	13402124	344	13401943	10.23	5.00783	3.69685	0.27373	A21_peak_750
19	14910696	14911154	459	14910982	9.44	4.33257	3.47997	0	A21_peak_751
19	15878882	15879274	393	15879119	7.08	3.21366	2.86117	0	A21_peak_752
19	18859627	18859930	304	18859874	8.65	2.41987	2.41332	0	A21_peak_753
19	21132768	21133091	324	21132875	7.08	2.95121	2.68758	0	A21_peak_754
19	22950108	22950432	325	22950328	8.65	4.45053	3.78733	0	A21_peak_755
19	23012436	23012739	304	23012593	7.08	3.51085	3.05873	0	A21_peak_756
19	23895603	23896118	516	23895721	8.65	3.91705	3.4183	0	A21_peak_757
19	23937210	23937830	621	23937406	11.01	7.01839	4.71324	1.67882	A21_peak_758
19	23963875	23964186	312	23963969	8.65	2.68002	2.58385	0	A21_peak_759
19	24189391	24189759	369	24189659	7.08	3.56429	3.09434	0	A21_peak_760
19	28611390	28611693	304	28611531	7.08	3.67785	3.17006	0	A21_peak_761
19	29837976	29838430	455	29838251	6.29	2.40736	2.47599	0	A21_peak_762
19	34802494	34802797	304	34802609	7.08	3.30851	2.92413	0	A21_peak_763
19	34899399	34899722	324	34899581	11.8	5.86499	4.26664	0.8146	A21_peak_764
19	38708404	38708712	309	38708552	8.65	3.34402	3.02724	0	A21_peak_765
19	39356617	39356920	304	39356722	8.65	3.61439	3.2109	0	A21_peak_766
19	40882304	40882831	528	40882464	8.65	3.26013	2.9706	0	A21_peak_767
19	42354762	42355186	425	42354922	8.65	2.38321	2.38942	0	A21_peak_768
19	42443282	42443585	304	42443430	7.87	2.37928	2.53854	0	A21_peak_769
19	43598649	43598958	310	43598786	9.44	3.69336	3.06912	0	A21_peak_770
19	48129945	48130248	304	48130087	8.65	3.17908	2.91604	0	A21_peak_771
19	50873428	50873764	337	50873596	8.65	3.30171	2.99865	0	A21_peak_772
19	54288287	54288792	506	54288562	6.29	2.34354	2.43109	0	A21_peak_773
19	54388473	54388776	304	54388594	7.08	2.7174	2.53385	0	A21_peak_774
19	54507443	54507992	550	54507710	7.08	3.1677	2.8307	0	A21_peak_775
19	54589535	54589885	351	54589698	6.29	2.34354	2.43109	0	A21_peak_776
19	54775527	54776031	505	54775680	10.23	2.34876	2.13596	0	A21_peak_777
19	55293997	55294300	304	55294187	9.44	3.60827	3.01523	0	A21_peak_778
19	55844669	55844972	304	55844820	7.87	2.9599	2.95553	0	A21_peak_779
19	55877526	55877874	349	55877708	7.87	3.56429	3.39561	0	A21_peak_780
2	621746	622073	328	621917	9.44	3.65048	3.04194	0	A21_peak_781
2	1662507	1662810	304	1662634	7.08	3.12266	2.80087	0	A21_peak_782
2	3545279	3545582	304	3545386	7.87	2.44237	2.58351	0	A21_peak_783
2	7324830	7325295	466	7324989	7.87	2.9599	2.95553	0	A21_peak_784
2	8886004	8886368	365	8886151	8.65	3.91705	3.4183	0	A21_peak_785
2	10011534	10011857	324	10011834	7.87	2.79247	2.83459	0	A21_peak_786
2	11012518	11012953	436	11012756	12.59	6.97227	4.70971	1.67273	A21_peak_787
2	11981823	11982126	304	11982008	8.65	4.08254	3.53237	0	A21_peak_788
2	15783223	15783538	316	15783422	6.29	2.30164	2.40163	0	A21_peak_789
2	20199318	20199738	421	20199513	7.87	2.95121	2.94924	0	A21_peak_790
2	23409834	23410137	304	23410050	7.87	2.99282	2.97937	0	A21_peak_791
2	23667807	23668110	304	23667993	6.29	2.95162	2.85966	0	A21_peak_792
2	25742426	25742855	430	25742686	6.29	2.95412	2.86142	0	A21_peak_793
2	26309660	26310058	399	26309749	7.08	2.60975	2.4634	0	A21_peak_794
2	26453291	26453696	406	26453509	9.44	3.69336	3.06912	0	A21_peak_795
2	28577925	28578228	304	28578031	11.8	5.53045	4.05266	0.57292	A21_peak_796
2	28649167	28649549	383	28649444	8.65	4.45053	3.78733	0	A21_peak_797
2	29568390	29568757	368	29568559	6.29	2.34354	2.43109	0	A21_peak_798
2	29614474	29614777	304	29614703	8.65	3.62443	3.21776	0	A21_peak_799
2	30721818	30722121	304	30722057	6.29	2.95412	2.86142	0	A21_peak_800
2	33386700	33387043	344	33386816	8.65	2.41987	2.41332	0	A21_peak_801
2	35198311	35198614	304	35198419	6.29	2.34354	2.43109	0	A21_peak_802
2	35392283	35392749	467	35392372	8.65	2.68002	2.58385	0	A21_peak_803
2	37401773	37402076	304	37401935	7.87	2.9599	2.95553	0	A21_peak_804
2	38128075	38128378	304	38128217	7.87	3.67493	3.47655	0	A21_peak_805
2	38246062	38246372	311	38246208	10.23	5.08049	3.7422	0.29944	A21_peak_806
2	38268548	38268851	304	38268801	7.87	2.9599	2.95553	0	A21_peak_807
2	42059446	42059816	371	42059658	7.87	2.9599	2.95553	0	A21_peak_808
2	47099880	47100260	381	47100034	8.65	3.38708	3.05638	0	A21_peak_809
2	64208446	64208861	416	64208611	8.65	3.61439	3.2109	0	A21_peak_810
2	64229586	64229946	361	64229751	8.65	3.62443	3.21776	0	A21_peak_811
2	65600523	65601017	495	65600758	14.95	4.70046	3.18931	0.0639	A21_peak_812
2	66067835	66068309	475	66068001	6.29	2.51971	2.5551	0	A21_peak_813
2	70744801	70745104	304	70744974	7.08	2.79247	2.5831	0	A21_peak_814
2	70986427	70986900	474	70986556	6.29	2.51971	2.5551	0	A21_peak_815
2	71076185	71076669	485	71076372	8.65	3.02492	2.81272	0	A21_peak_816
2	71538841	71539199	359	71539101	7.87	2.41057	2.56083	0	A21_peak_817
2	72011711	72012094	384	72012005	8.65	2.68002	2.58385	0	A21_peak_818
2	72610785	72611228	444	72611147	7.87	3.67785	3.47869	0	A21_peak_819
2	73279112	73279427	316	73279363	10.23	4.26793	3.24243	0	A21_peak_820
2	74123351	74123654	304	74123550	8.65	2.41987	2.41332	0	A21_peak_821
2	75040322	75040921	600	75040424	7.08	3.67785	3.17006	0	A21_peak_822
2	80098082	80098434	353	80098246	8.65	4.38298	3.74042	0	A21_peak_823
2	84315868	84316225	358	84315982	7.08	3.03525	2.74306	0	A21_peak_824
2	84586199	84586502	304	84586354	10.23	5.66064	4.10809	0.6663	A21_peak_825
2	84749336	84749639	304	84749428	7.08	2.68088	2.50992	0	A21_peak_826
2	85705466	85705769	304	85705605	7.87	3.21366	3.13973	0	A21_peak_827
2	85974720	85975096	377	85974821	6.29	2.40736	2.47599	0	A21_peak_828
2	88118232	88118623	392	88118367	7.87	2.95121	2.94924	0	A21_peak_829
2	89642658	89643070	413	89642906	9.44	4.66427	3.69686	0.04175	A21_peak_830
2	89763127	89763518	392	89763498	13.37	3.15615	2.39554	0	A21_peak_831
2	89836249	89836582	334	89836337	53.49	3.61691	1.6513	0	A21_peak_832
2	90380706	90381103	398	90380872	86.53	10.5873	2.18832	4.69305	A21_peak_833
2	90385977	90386310	334	90386136	66.08	7.34274	2.03271	1.95742	A21_peak_834
2	90398265	90398712	448	90398381	84.96	3.27816	1.45694	0	A21_peak_835
2	91450683	91450986	304	91450817	7.87	3.30851	3.20882	0	A21_peak_836
2	91508745	91509182	438	91508917	14.95	6.17367	3.98664	1.01313	A21_peak_837
2	91565786	91566147	362	91565989	12.59	5.20717	3.63666	0.37482	A21_peak_838
2	91966724	91967027	304	91966848	8.65	2.41987	2.41332	0	A21_peak_839
2	92727772	92728086	315	92727929	10.23	6.12444	4.4046	0.97719	A21_peak_840
2	93672642	93672945	304	93672818	8.65	3.62443	3.21776	0	A21_peak_841
2	95012923	95013683	761	95013071	7.87	3.40747	3.28101	0	A21_peak_842
2	95191535	95191838	304	95191712	12.59	5.7513	3.95879	0.74507	A21_peak_843
2	96286411	96286744	334	96286661	9.44	3.91853	3.21268	0	A21_peak_844
2	96451687	96451996	310	96451801	7.08	2.87035	2.63431	0	A21_peak_845
2	96689462	96689775	314	96689614	7.87	2.44237	2.58351	0	A21_peak_846
2	97755793	97756096	304	97755949	7.87	3.45859	3.31834	0	A21_peak_847
2	98564459	98564793	335	98564562	8.65	2.98793	2.78803	0	A21_peak_848
2	101924742	101925045	304	101924829	6.29	2.34354	2.43109	0	A21_peak_849
2	104890181	104890546	366	104890290	6.29	2.48149	2.52818	0	A21_peak_850
2	105901782	105902230	449	105901879	6.29	2.34354	2.43109	0	A21_peak_851
2	106138250	106138553	304	106138395	6.29	2.95412	2.86142	0	A21_peak_852
2	109313314	109313859	546	109313539	6.29	2.55875	2.58261	0	A21_peak_853
2	111564815	111565210	396	111564933	8.65	4.38298	3.74042	0	A21_peak_854
2	112892334	112892749	416	112892466	8.65	3.02492	2.81272	0	A21_peak_855
2	113693692	113694078	387	113693797	6.29	2.34354	2.43109	0	A21_peak_856
2	113973075	113973378	304	113973192	7.08	3.67785	3.17006	0	A21_peak_857
2	117987096	117987451	356	117987305	9.44	4.48781	3.5812	0	A21_peak_858
2	118204908	118205368	461	118205065	7.87	3.61897	3.4356	0	A21_peak_859
2	118821991	118822294	304	118822182	8.65	4.44718	3.785	0	A21_peak_860
2	119636863	119637324	462	119637189	8.65	3.62443	3.21776	0	A21_peak_861
2	120525265	120525568	304	120525456	8.65	3.97108	3.45549	0	A21_peak_862
2	120971235	120971557	323	120971367	7.87	3.21366	3.13973	0	A21_peak_863
2	121243898	121244275	378	121244058	10.23	4.46233	3.36045	0	A21_peak_864
2	124452257	124452568	312	124452387	8.65	3.62443	3.21776	0	A21_peak_865
2	127559821	127560399	579	127560179	9.44	2.95763	2.60998	0	A21_peak_866
2	128775647	128776080	434	128775851	6.29	2.34354	2.43109	0	A21_peak_867
2	130760812	130761223	412	130761025	7.08	2.75459	2.55824	0	A21_peak_868
2	131443823	131444203	381	131444031	7.08	3.67785	3.17006	0	A21_peak_869
2	134872593	134872962	370	134872689	7.08	3.45859	3.02393	0	A21_peak_870
2	135790466	135790804	339	135790617	8.65	3.76131	3.31136	0	A21_peak_871
2	136181099	136181405	307	136181301	9.44	4.98303	3.90716	0.25579	A21_peak_872
2	146721213	146721516	304	146721313	7.87	2.9599	2.95553	0	A21_peak_873
2	149006853	149007173	321	149006996	8.65	3.62443	3.21776	0	A21_peak_874
2	149008192	149008656	465	149008500	6.29	2.44404	2.50181	0	A21_peak_875
2	152058675	152059233	559	152059129	8.65	3.8641	3.38189	0	A21_peak_876
2	157498206	157498667	462	157498441	6.29	2.95412	2.86142	0	A21_peak_877
2	157958961	157959264	304	157959079	8.65	3.43091	3.08608	0	A21_peak_878
2	160777007	160777311	305	160777144	7.87	2.9599	2.95553	0	A21_peak_879
2	165940122	165940518	397	165940353	11.01	5.59235	3.84055	0.61681	A21_peak_880
2	169664986	169665336	351	169665116	7.87	3.03525	3.01012	0	A21_peak_881
2	169687619	169688028	410	169687745	7.87	3.21366	3.13973	0	A21_peak_882
2	170151277	170151608	332	170151387	7.08	2.79247	2.5831	0	A21_peak_883
2	170190187	170190708	522	170190339	7.08	3.67785	3.17006	0	A21_peak_884
2	172967257	172967608	352	172967454	9.44	4.72545	3.73709	0.0768	A21_peak_885
2	173871905	173872328	424	173872054	7.87	3.07852	3.04151	0	A21_peak_886
2	175502957	175503331	375	175503168	7.08	2.9599	2.69331	0	A21_peak_887
2	176073000	176073347	348	176073107	8.65	4.38298	3.74042	0	A21_peak_888
2	183260743	183261051	309	183260881	8.65	3.91705	3.4183	0	A21_peak_889
2	183685698	183686001	304	183685908	7.08	3.67785	3.17006	0	A21_peak_890
2	187210317	187210620	304	187210427	6.29	2.95412	2.86142	0	A21_peak_891
2	191123317	191123652	336	191123412	6.29	2.95412	2.86142	0	A21_peak_892
2	197450408	197450926	519	197450752	7.87	2.37928	2.53854	0	A21_peak_893
2	197759622	197760040	419	197759824	7.08	3.67785	3.17006	0	A21_peak_894
2	199141352	199141851	500	199141686	7.87	3.67785	3.47869	0	A21_peak_895
2	200092571	200092950	380	200092785	7.87	3.56429	3.39561	0	A21_peak_896
2	207050670	207051097	428	207050781	7.08	3.35746	2.95665	0	A21_peak_897
2	207616268	207616571	304	207616352	7.08	2.9599	2.69331	0	A21_peak_898
2	217251435	217251738	304	217251629	7.08	3.45859	3.02393	0	A21_peak_899
2	217975551	217975865	315	217975775	8.65	3.52097	3.14726	0	A21_peak_900
2	219812775	219813159	385	219813049	8.65	3.62443	3.21776	0	A21_peak_901
2	220004043	220004346	304	220004248	7.08	3.30851	2.92413	0	A21_peak_902
2	223463268	223463571	304	223463365	6.29	2.95412	2.86142	0	A21_peak_903
2	224075401	224075704	304	224075494	7.08	3.56429	3.09434	0	A21_peak_904
2	225446529	225446832	304	225446621	6.29	2.95412	2.86142	0	A21_peak_905
2	227007422	227007922	501	227007577	7.08	3.12266	2.80087	0	A21_peak_906
2	230735380	230735683	304	230735565	6.29	2.34354	2.43109	0	A21_peak_907
2	230923828	230924227	400	230923927	6.29	2.48149	2.52818	0	A21_peak_908
2	231479095	231479499	405	231479344	9.44	3.96586	3.24302	0	A21_peak_909
2	231935059	231935445	387	231935178	6.29	2.34354	2.43109	0	A21_peak_910
2	233189867	233190170	304	233189966	7.08	2.34851	2.29335	0	A21_peak_911
2	233300953	233301256	304	233301082	7.87	2.60975	2.70323	0	A21_peak_912
2	234838933	234839299	367	234839209	7.08	3.35746	2.95665	0	A21_peak_913
2	235936158	235936461	304	235936248	7.08	3.1677	2.8307	0	A21_peak_914
2	236585658	236585970	313	236585864	8.65	3.8122	3.34625	0	A21_peak_915
2	236628429	236628765	337	236628705	11.01	5.53045	3.80359	0.57292	A21_peak_916
2	236863828	236864151	324	236864050	9.44	4.33257	3.47997	0	A21_peak_917
2	237182766	237183143	378	237182975	8.65	4.45053	3.78733	0	A21_peak_918
2	238686099	238686487	389	238686309	7.08	2.79247	2.5831	0	A21_peak_919
2	239386885	239387267	383	239387098	10.23	5.45145	3.97542	0.51344	A21_peak_920
2	239600394	239600812	419	239600652	8.65	2.68002	2.58385	0	A21_peak_921
2	239948264	239948567	304	239948374	8.65	3.8122	3.34625	0	A21_peak_922
2	240616116	240616419	304	240616238	8.65	3.34402	3.02724	0	A21_peak_923
2	240714162	240714514	353	240714335	9.44	3.65048	3.04194	0	A21_peak_924
2	240718608	240718911	304	240718762	11.01	5.53045	3.80359	0.57292	A21_peak_925
2	241457626	241458010	385	241457791	8.65	2.84575	2.69343	0	A21_peak_926
20	1307399	1307702	304	1307591	6.29	2.30164	2.40163	0	A21_peak_927
20	3230536	3230883	348	3230731	7.87	2.50761	2.6301	0	A21_peak_928
20	4074838	4075255	418	4074970	7.87	3.1677	3.10629	0	A21_peak_929
20	5484919	5485343	425	5485149	9.44	4.48781	3.5812	0	A21_peak_930
20	9506129	9506432	304	9506335	7.87	3.1677	3.10629	0	A21_peak_931
20	16626760	16627063	304	16626854	9.44	5.19111	4.04523	0.37482	A21_peak_932
20	17228506	17229151	646	17228977	7.87	2.9599	2.95553	0	A21_peak_933
20	17809766	17810113	348	17809917	9.44	4.98303	3.90716	0.25579	A21_peak_934
20	17860477	17860780	304	17860607	7.87	2.83104	2.86241	0	A21_peak_935
20	18848737	18849225	489	18848841	7.08	2.95121	2.68758	0	A21_peak_936
20	23356558	23356861	304	23356651	6.29	2.37141	2.4507	0	A21_peak_937
20	25015109	25015539	431	25015426	6.29	2.40736	2.47599	0	A21_peak_938
20	28513363	28513675	313	28513619	36.19	3.37377	1.77078	0	A21_peak_939
20	28515237	28515590	354	28515440	13.37	3.15615	2.39554	0	A21_peak_940
20	28531094	28531403	310	28531312	14.16	2.85376	2.1657	0	A21_peak_941
20	28535586	28535949	364	28535792	15.73	5.31046	3.34664	0.40676	A21_peak_942
20	28584363	28584791	429	28584643	7.08	3.67785	3.17006	0	A21_peak_943
20	28695566	28695869	304	28695763	7.87	2.9599	2.95553	0	A21_peak_944
20	28841364	28841695	332	28841541	30.68	7.65718	3.03912	2.2258	A21_peak_945
20	29074014	29074336	323	29074139	13.37	4.9455	3.30875	0.23016	A21_peak_946
20	29338682	29339027	346	29338848	17.31	6.60524	3.66131	1.36731	A21_peak_947
20	29885419	29886064	646	29885580	13.37	6.15059	3.97666	0.99877	A21_peak_948
20	30813948	30814339	392	30814077	14.95	2.85376	2.27808	0	A21_peak_949
20	30849913	30850302	390	30850132	14.95	4.70046	3.18931	0.0639	A21_peak_950
20	31068021	31068480	460	31068127	86.53	4.93899	1.62097	0.22737	A21_peak_951
20	31075177	31075700	524	31075389	52.71	2.81593	1.53446	0	A21_peak_952a
20	31075177	31075700	524	31075538	36.19	2.33079	1.54275	0	A21_peak_952b
20	31075177	31075700	524	31075542	36.19	2.33079	1.54275	0	A21_peak_952c
20	31284958	31285265	308	31285073	8.65	3.61439	3.2109	0	A21_peak_953
20	31385714	31386087	374	31385905	7.08	2.31824	2.27373	0	A21_peak_954
20	32557293	32557648	356	32557405	9.44	2.646	2.42023	0	A21_peak_955
20	33113119	33113465	347	33113295	11.8	4.09307	3.16829	0	A21_peak_956
20	35009505	35009913	409	35009705	7.08	3.03525	2.74306	0	A21_peak_957
20	36195932	36196379	448	36196281	8.65	2.77794	2.6485	0	A21_peak_958
20	37971658	37971977	320	37971807	8.65	3.61439	3.2109	0	A21_peak_959
20	38407284	38407700	417	38407440	8.65	2.64835	2.563	0	A21_peak_960
20	38541950	38542253	304	38542142	7.87	3.67785	3.47869	0	A21_peak_961
20	40697865	40698252	388	40698235	7.08	2.79247	2.5831	0	A21_peak_962
20	41992402	41992705	304	41992681	7.08	3.67493	3.16811	0	A21_peak_963
20	43266072	43266375	304	43266208	10.23	3.87139	3.00497	0	A21_peak_964
20	44030215	44030656	442	44030305	7.08	2.60975	2.4634	0	A21_peak_965
20	45027186	45027489	304	45027325	8.65	4.44718	3.785	0	A21_peak_966
20	45280474	45280777	304	45280659	7.08	2.7174	2.53385	0	A21_peak_967
20	50833259	50833704	446	50833434	10.23	3.87139	3.00497	0	A21_peak_968
20	51254868	51255171	304	51255124	7.08	3.1677	2.8307	0	A21_peak_969
20	52890135	52890528	394	52890314	9.44	5.26738	4.09596	0.37482	A21_peak_970
20	53460754	53461109	356	53460852	7.08	2.44237	2.3543	0	A21_peak_971
20	58316026	58316396	371	58316170	9.44	4.85157	3.82023	0.15536	A21_peak_972
20	58797156	58797544	389	58797358	7.08	2.50761	2.39676	0	A21_peak_973
20	60467497	60468010	514	60467795	9.44	5.26738	4.09596	0.37482	A21_peak_974
20	61667035	61667338	304	61667242	8.65	3.21926	2.94307	0	A21_peak_975
20	61881883	61882250	368	61882199	7.08	2.645	2.48644	0	A21_peak_976
20	62140167	62140818	652	62140281	8.65	3.13958	2.88951	0	A21_peak_977
20	62555644	62555951	308	62555801	9.44	3.56672	2.98898	0	A21_peak_978
20	62838572	62838896	325	62838711	8.65	3.02492	2.81272	0	A21_peak_979
20	63617499	63617823	325	63617624	7.87	2.44237	2.58351	0	A21_peak_980
20	64149625	64149928	304	64149695	8.65	2.88046	2.71647	0	A21_peak_981
21	9697835	9698225	391	9698037	9.44	4.43122	3.54424	0	A21_peak_982
21	9733546	9733896	351	9733693	10.23	3.63411	2.86509	0	A21_peak_983
21	9821486	9821856	371	9821607	29.11	4.42143	2.15046	0	A21_peak_984
21	10365509	10365877	369	10365696	22.81	2.51607	1.83178	0	A21_peak_985
21	10533999	10534310	312	10534239	8.65	2.41987	2.41332	0	A21_peak_986
21	10579146	10579558	413	10579373	14.16	6.32052	3.8689	1.1334	A21_peak_987
21	12997913	12998216	304	12998191	7.08	2.87035	2.63431	0	A21_peak_988
21	17575052	17575355	304	17575166	6.29	2.34354	2.43109	0	A21_peak_989
21	28569600	28569903	304	28569743	7.08	2.9599	2.69331	0	A21_peak_990
21	31460079	31460492	414	31460372	9.44	2.95763	2.60998	0	A21_peak_991
21	33184002	33184610	609	33184410	8.65	3.97108	3.45549	0	A21_peak_992
21	34000417	34000793	377	34000568	7.08	2.7174	2.53385	0	A21_peak_993
21	34561978	34562325	348	34562147	6.29	2.95412	2.86142	0	A21_peak_994
21	34781681	34782017	337	34781851	7.08	3.12266	2.80087	0	A21_peak_995
21	37951171	37951474	304	37951447	9.44	3.96586	3.24302	0	A21_peak_996
21	39865540	39865843	304	39865749	7.87	2.54107	2.65404	0	A21_peak_997
21	39885731	39886127	397	39885973	7.08	2.9599	2.69331	0	A21_peak_998
21	41876705	41877008	304	41876853	7.87	2.57511	2.67841	0	A21_peak_999
21	42311109	42311470	362	42311198	6.29	2.68101	2.6688	0	A21_peak_1000
21	43374362	43374718	357	43374463	9.44	4.85157	3.82023	0.15536	A21_peak_1001
21	43686232	43686584	353	43686414	11.01	5.29288	3.66258	0.39598	A21_peak_1002
21	44431824	44432146	323	44432008	8.65	3.71139	3.27718	0	A21_peak_1003
21	44737441	44737956	516	44737533	7.87	2.9599	2.95553	0	A21_peak_1004
21	45347598	45347975	378	45347704	7.87	2.50761	2.6301	0	A21_peak_1005
21	45623347	45623650	304	45623462	8.65	3.34402	3.02724	0	A21_peak_1006
22	11067450	11067783	334	11067601	18.88	4.75456	2.83998	0.09675	A21_peak_1007
22	11322982	11323291	310	11323113	16.52	4.70182	2.91998	0.0639	A21_peak_1008
22	11369672	11369975	304	11369912	18.09	4.75456	2.7276	0.09675	A21_peak_1009
22	11575514	11575874	361	11575646	17.31	4.31013	2.6424	0	A21_peak_1010
22	11592870	11593173	304	11593126	11.8	4.52259	3.4261	0	A21_peak_1011
22	12609109	12609412	304	12609258	11.8	5.01657	3.72958	0.27373	A21_peak_1012
22	12693652	12693986	335	12693839	73.95	4.63951	1.66547	0.03505	A21_peak_1013
22	15553775	15554078	304	15553988	11.01	5.86499	4.00442	0.8146	A21_peak_1014
22	15738174	15738643	470	15738428	11.8	7.01839	5.02187	1.67882	A21_peak_1015
22	15760541	15760879	339	15760783	9.44	2.95763	2.60998	0	A21_peak_1016
22	15791751	15792054	304	15791903	11.01	7.01839	4.71324	1.67882	A21_peak_1017
22	16971578	16971891	314	16971815	7.87	2.47472	2.6066	0	A21_peak_1018
22	17031837	17032194	358	17032030	7.87	3.21366	3.13973	0	A21_peak_1019
22	17147614	17147960	347	17147854	7.08	2.95121	2.68758	0	A21_peak_1020
22	17816261	17816579	319	17816411	9.44	4.37568	3.50804	0	A21_peak_1021
22	17864144	17864592	449	17864285	7.08	2.87035	2.63431	0	A21_peak_1022
22	18034822	18035129	308	18034972	8.65	2.41987	2.41332	0	A21_peak_1023
22	20745057	20745407	351	20745203	7.87	3.61897	3.4356	0	A21_peak_1024
22	22072178	22072498	321	22072290	9.44	4.11278	3.33757	0	A21_peak_1025
22	22358144	22358447	304	22358320	8.65	2.41987	2.41332	0	A21_peak_1026
22	25178331	25178710	380	25178497	9.44	2.95763	2.60998	0	A21_peak_1027
22	26272363	26272735	373	26272530	6.29	2.95412	2.86142	0	A21_peak_1028
22	26322900	26323372	473	26323067	7.08	3.07852	2.77166	0	A21_peak_1029
22	26447314	26447617	304	26447558	7.87	2.47472	2.6066	0	A21_peak_1030
22	28011359	28011874	516	28011653	7.87	3.30851	3.20882	0	A21_peak_1031
22	28027838	28028157	320	28028044	11.01	4.81027	3.38058	0.13441	A21_peak_1032
22	29208570	29208925	356	29208866	10.23	3.53412	2.80665	0	A21_peak_1033
22	29694334	29694868	535	29694445	7.08	2.34851	2.29335	0	A21_peak_1034
22	30468703	30469237	535	30469006	7.08	2.44237	2.3543	0	A21_peak_1035
22	30826063	30826414	352	30826233	6.29	2.33618	2.42592	0	A21_peak_1036
22	32061213	32061555	343	32061450	7.08	3.40747	2.98991	0	A21_peak_1037
22	35699334	35699750	417	35699554	9.44	5.26738	4.09596	0.37482	A21_peak_1038
22	39731275	39731605	331	39731592	7.08	3.12266	2.80087	0	A21_peak_1039
22	40485878	40486181	304	40486050	10.23	4.61649	3.45476	0.01385	A21_peak_1040
22	42095857	42096214	358	42096046	7.08	2.41057	2.33363	0	A21_peak_1041
22	43338141	43338467	327	43338321	9.44	3.872	3.1829	0	A21_peak_1042
22	44989953	44990256	304	44990198	8.65	2.98793	2.78803	0	A21_peak_1043
22	46057769	46058287	519	46057975	7.08	2.95121	2.68758	0	A21_peak_1044
22	47368661	47368982	322	47368872	8.65	3.62443	3.21776	0	A21_peak_1045
22	47763070	47763408	339	47763234	7.08	2.95121	2.68758	0	A21_peak_1046
22	47873010	47873340	331	47873109	6.29	2.95412	2.86142	0	A21_peak_1047
22	48462539	48462842	304	48462578	8.65	3.8122	3.34625	0	A21_peak_1048
22	48711387	48711690	304	48711447	7.08	3.07852	2.77166	0	A21_peak_1049
22	49023353	49023683	331	49023551	7.08	2.9599	2.69331	0	A21_peak_1050
22	49191527	49191830	304	49191638	7.08	2.31824	2.27373	0	A21_peak_1051
22	49364969	49365511	543	49365071	7.08	2.75459	2.55824	0	A21_peak_1052
22	50601241	50601603	363	50601376	8.65	2.68002	2.58385	0	A21_peak_1053
22	50710026	50710504	479	50710322	7.87	2.44237	2.58351	0	A21_peak_1054
3	4359582	4359885	304	4359851	7.08	2.9599	2.69331	0	A21_peak_1055
3	5079863	5080169	307	5080005	10.23	4.41258	3.33015	0	A21_peak_1056
3	5254186	5254639	454	5254465	8.65	3.62443	3.21776	0	A21_peak_1057
3	7593522	7593825	304	7593726	9.44	4.33257	3.47997	0	A21_peak_1058
3	8542524	8543040	517	8542700	7.87	3.21366	3.13973	0	A21_peak_1059
3	8650283	8650586	304	8650290	7.87	2.44237	2.58351	0	A21_peak_1060
3	9087868	9088171	304	9088113	7.08	2.9599	2.69331	0	A21_peak_1061
3	10436628	10436958	331	10436761	8.65	3.34402	3.02724	0	A21_peak_1062
3	11962903	11963206	304	11963171	7.08	3.1677	2.8307	0	A21_peak_1063
3	12324046	12324349	304	12324260	9.44	5.26738	4.09596	0.37482	A21_peak_1064
3	13234781	13235084	304	13234883	8.65	2.38321	2.38942	0	A21_peak_1065
3	13281128	13281505	378	13281339	9.44	4.11278	3.33757	0	A21_peak_1066
3	14868452	14868758	307	14868582	7.08	3.12266	2.80087	0	A21_peak_1067
3	16043461	16043886	426	16043696	8.65	4.45053	3.78733	0	A21_peak_1068
3	16164159	16164462	304	16164309	9.44	5.2636	4.09345	0.37482	A21_peak_1069
3	16251178	16251518	341	16251426	10.23	3.53412	2.80665	0	A21_peak_1070
3	16261526	16261931	406	16261681	7.08	2.9599	2.69331	0	A21_peak_1071
3	23033872	23034175	304	23033969	7.08	2.9599	2.69331	0	A21_peak_1072
3	25815851	25816154	304	25815941	7.87	3.12266	3.07356	0	A21_peak_1073
3	26791510	26791887	378	26791797	7.87	2.9599	2.95553	0	A21_peak_1074
3	27355268	27355612	345	27355409	7.08	2.9599	2.69331	0	A21_peak_1075
3	31472362	31472665	304	31472645	7.08	3.67785	3.17006	0	A21_peak_1076
3	32384021	32384387	367	32384204	8.65	3.21926	2.94307	0	A21_peak_1077
3	35739231	35739588	358	35739441	6.29	2.95412	2.86142	0	A21_peak_1078
3	37011022	37011325	304	37011117	8.65	3.43091	3.08608	0	A21_peak_1079
3	38906721	38907024	304	38906832	11.01	5.01657	3.50036	0.27373	A21_peak_1080
3	39776093	39776487	395	39776202	6.29	2.34354	2.43109	0	A21_peak_1081
3	42973932	42974235	304	42974080	8.65	4.32022	3.69687	0	A21_peak_1082
3	44884091	44884444	354	44884236	6.29	2.59863	2.61071	0	A21_peak_1083
3	45602694	45603004	311	45602882	9.44	3.91853	3.21268	0	A21_peak_1084
3	45747048	45747373	326	45747160	7.87	2.60975	2.70323	0	A21_peak_1085
3	49108506	49108809	304	49108662	7.08	2.68088	2.50992	0	A21_peak_1086
3	49643898	49644419	522	49644263	7.08	2.645	2.48644	0	A21_peak_1087
3	49808893	49809296	404	49809114	7.87	2.41057	2.56083	0	A21_peak_1088
3	50340668	50341084	417	50340901	12.59	5.57973	3.85631	0.61681	A21_peak_1089
3	50803658	50804166	509	50804003	7.08	3.26059	2.89231	0	A21_peak_1090
3	51399124	51399514	391	51399405	7.08	2.9104	2.66068	0	A21_peak_1091
3	52029228	52029531	304	52029374	7.08	2.75459	2.55824	0	A21_peak_1092
3	52095582	52095925	344	52095735	7.87	2.9599	2.95553	0	A21_peak_1093
3	52372401	52372726	326	52372648	9.44	2.95763	2.60998	0	A21_peak_1094
3	53534570	53534933	364	53534670	6.29	2.72358	2.69882	0	A21_peak_1095
3	53766604	53767113	510	53766811	7.08	2.9599	2.69331	0	A21_peak_1096
3	53859227	53859530	304	53859395	7.87	2.79247	2.83459	0	A21_peak_1097
3	61923939	61924242	304	61924094	8.65	3.66243	3.2437	0	A21_peak_1098
3	62633282	62633615	334	62633387	6.29	2.34354	2.43109	0	A21_peak_1099
3	65940799	65941279	481	65940889	6.29	2.72358	2.69882	0	A21_peak_1100
3	70449808	70450227	420	70449937	7.08	3.67785	3.17006	0	A21_peak_1101
3	71535405	71535733	329	71535687	7.87	3.21366	3.13973	0	A21_peak_1102
3	72010722	72011319	598	72011066	7.87	2.9599	2.95553	0	A21_peak_1103
3	75359903	75360538	636	75360034	8.65	4.1988	3.61275	0	A21_peak_1104
3	75669034	75669478	445	75669248	285.56	13.4768	1.60987	7.16006	A21_peak_1105
3	78147076	78147419	344	78147344	8.65	4.45053	3.78733	0	A21_peak_1106
3	86282211	86282700	490	86282299	7.87	2.9599	2.95553	0	A21_peak_1107
3	90869276	90869582	307	90869449	21.24	7.49302	3.60568	2.09176	A21_peak_1108
3	91168552	91168910	359	91168713	13.37	5.46828	3.59331	0.52068	A21_peak_1109
3	91351642	91352006	365	91351793	6.29	2.95412	2.86142	0	A21_peak_1110
3	93851924	93852227	304	93852086	9.44	4.66427	3.69686	0.04175	A21_peak_1111
3	100119385	100119699	315	100119534	7.87	3.67785	3.47869	0	A21_peak_1112
3	107163972	107164275	304	107164122	8.65	4.25884	3.65432	0	A21_peak_1113
3	108279594	108279897	304	108279857	7.87	3.67785	3.47869	0	A21_peak_1114
3	111243080	111243384	305	111243119	8.65	4.45053	3.78733	0	A21_peak_1115
3	112436954	112437257	304	112436990	7.87	3.51085	3.35653	0	A21_peak_1116
3	112503519	112503919	401	112503762	10.23	5.45145	3.97542	0.51344	A21_peak_1117
3	113395433	113395736	304	113395580	8.65	3.62443	3.21776	0	A21_peak_1118
3	114688055	114688392	338	114688204	7.08	3.67785	3.17006	0	A21_peak_1119
3	115954819	115955173	355	115955114	7.08	3.67785	3.17006	0	A21_peak_1120
3	119156277	119156701	425	119156530	7.87	3.21366	3.13973	0	A21_peak_1121
3	120165680	120166082	403	120165895	7.87	2.37928	2.53854	0	A21_peak_1122
3	122077185	122077611	427	122077358	7.87	3.67785	3.47869	0	A21_peak_1123
3	123249711	123250068	358	123249878	7.87	3.67785	3.47869	0	A21_peak_1124
3	123798440	123798743	304	123798655	7.87	3.35746	3.24451	0	A21_peak_1125
3	123831125	123831434	310	123831237	7.08	3.21366	2.86117	0	A21_peak_1126
3	123833917	123834248	332	123834000	6.29	2.34354	2.43109	0	A21_peak_1127
3	126038288	126038677	390	126038375	6.29	2.37141	2.4507	0	A21_peak_1128
3	128043196	128043596	401	128043324	6.29	2.34354	2.43109	0	A21_peak_1129
3	128340803	128341236	434	128340987	8.65	3.62443	3.21776	0	A21_peak_1130
3	128575844	128576333	490	128576143	7.87	2.57511	2.67841	0	A21_peak_1131
3	129365067	129365370	304	129365211	7.08	2.47472	2.37534	0	A21_peak_1132
3	129556900	129557203	304	129557146	8.65	2.88046	2.71647	0	A21_peak_1133
3	133865329	133865632	304	133865405	7.87	2.9104	2.91972	0	A21_peak_1134
3	133969990	133970319	330	133970162	9.44	5.05089	3.95212	0.29944	A21_peak_1135
3	134101328	134101655	328	134101428	7.08	2.79247	2.5831	0	A21_peak_1136
3	134123895	134124300	406	134124111	7.08	3.21366	2.86117	0	A21_peak_1137
3	134911569	134912025	457	134911925	7.08	3.12266	2.80087	0	A21_peak_1138
3	135447465	135447768	304	135447707	7.87	2.9599	2.95553	0	A21_peak_1139
3	137084779	137085151	373	137084955	9.44	4.33257	3.47997	0	A21_peak_1140
3	137626924	137627227	304	137627138	7.08	3.67785	3.17006	0	A21_peak_1141
3	138460737	138461096	360	138460894	8.65	3.62443	3.21776	0	A21_peak_1142
3	138992229	138992532	304	138992376	7.87	2.9599	2.95553	0	A21_peak_1143
3	141252933	141253236	304	141253172	8.65	3.38708	3.05638	0	A21_peak_1144
3	141778262	141778655	394	141778440	6.29	2.33618	2.42592	0	A21_peak_1145
3	141928980	141929283	304	141929251	8.65	3.71139	3.27718	0	A21_peak_1146
3	142972573	142972943	371	142972825	6.29	2.34354	2.43109	0	A21_peak_1147
3	143618050	143618353	304	143618331	7.87	2.9599	2.95553	0	A21_peak_1148
3	148926954	148927257	304	148927129	7.08	3.67785	3.17006	0	A21_peak_1149
3	150820952	150821289	338	150821127	7.87	2.9599	2.95553	0	A21_peak_1150
3	150866391	150866824	434	150866488	6.29	2.34354	2.43109	0	A21_peak_1151
3	154766386	154766767	382	154766532	9.44	5.26738	4.09596	0.37482	A21_peak_1152
3	156886177	156886480	304	156886433	7.87	2.9599	2.95553	0	A21_peak_1153
3	169709184	169709487	304	169709366	7.87	3.67785	3.47869	0	A21_peak_1154
3	170641635	170641948	314	170641836	8.65	3.8641	3.38189	0	A21_peak_1155
3	170918837	170919410	574	170918938	6.29	2.55875	2.58261	0	A21_peak_1156
3	171028338	171028641	304	171028544	7.87	2.9599	2.95553	0	A21_peak_1157
3	176269182	176269516	335	176269331	7.08	3.67785	3.17006	0	A21_peak_1158
3	177826384	177826687	304	177826608	6.29	2.34354	2.43109	0	A21_peak_1159
3	180093631	180094067	437	180093973	6.29	2.34354	2.43109	0	A21_peak_1160
3	183961883	183962186	304	183962012	7.08	3.1677	2.8307	0	A21_peak_1161
3	185981254	185981587	334	185981504	7.87	2.95121	2.94924	0	A21_peak_1162
3	192012588	192012891	304	192012815	8.65	3.91705	3.4183	0	A21_peak_1163
3	195080332	195080635	304	195080465	7.87	2.9599	2.95553	0	A21_peak_1164
3	195648499	195648832	334	195648607	9.44	4.33257	3.47997	0	A21_peak_1165
3	195664190	195664550	361	195664502	6.29	2.34354	2.43109	0	A21_peak_1166
3	195683667	195684082	416	195683955	14.16	7.31243	4.41722	1.93075	A21_peak_1167
3	195748683	195748986	304	195748921	13.37	3.15615	2.39554	0	A21_peak_1168
3	197355343	197355646	304	197355584	8.65	3.21926	2.94307	0	A21_peak_1169
4	41170	41499	330	41458	11.01	3.03847	2.40265	0	A21_peak_1170
4	57159	57549	391	57376	16.52	7.66459	4.37997	2.22837	A21_peak_1171
4	326667	327065	399	326790	7.87	2.9104	2.91972	0	A21_peak_1172
4	682943	683330	388	683064	7.87	2.54107	2.65404	0	A21_peak_1173
4	1215106	1215485	380	1215257	7.08	2.57511	2.44078	0	A21_peak_1174
4	1804193	1804553	361	1804338	6.29	2.37141	2.4507	0	A21_peak_1175
4	2258889	2259219	331	2259062	9.44	3.91853	3.21268	0	A21_peak_1176
4	2478581	2478884	304	2478861	9.44	4.06295	3.30545	0	A21_peak_1177
4	2659493	2659935	443	2659750	8.65	3.52097	3.14726	0	A21_peak_1178
4	3105264	3105567	304	3105394	9.44	4.72545	3.73709	0.0768	A21_peak_1179
4	3213529	3213832	304	3213747	7.87	3.03525	3.01012	0	A21_peak_1180
4	3649522	3649858	337	3649758	8.65	2.95153	2.76376	0	A21_peak_1181
4	3712795	3713183	389	3712917	8.65	3.17908	2.91604	0	A21_peak_1182
4	3964975	3965278	304	3965122	11.01	5.46958	3.76733	0.52068	A21_peak_1183
4	5772617	5772920	304	5772865	9.44	2.95763	2.60998	0	A21_peak_1184
4	5816041	5816476	436	5816268	7.87	2.79247	2.83459	0	A21_peak_1185
4	7513207	7513510	304	7513315	7.08	2.9104	2.66068	0	A21_peak_1186
4	7803428	7803748	321	7803592	7.08	2.31824	2.27373	0	A21_peak_1187
4	9644221	9644539	319	9644359	7.08	2.31824	2.27373	0	A21_peak_1188
4	9869927	9870314	388	9870121	7.08	3.51085	3.05873	0	A21_peak_1189
4	10344553	10344908	356	10344727	9.44	4.33257	3.47997	0	A21_peak_1190
4	10629079	10629474	396	10629242	7.87	3.67785	3.47869	0	A21_peak_1191
4	13295195	13295498	304	13295375	7.87	3.12266	3.07356	0	A21_peak_1192
4	15412209	15412669	461	15412455	7.87	3.21366	3.13973	0	A21_peak_1193
4	15790730	15791033	304	15790853	7.08	3.45859	3.02393	0	A21_peak_1194
4	15949457	15949760	304	15949553	6.29	2.34354	2.43109	0	A21_peak_1195
4	18147849	18148152	304	18147959	7.87	3.67493	3.47655	0	A21_peak_1196
4	26044908	26045218	311	26044999	6.29	2.34354	2.43109	0	A21_peak_1197
4	26535403	26535833	431	26535643	7.08	2.79247	2.5831	0	A21_peak_1198
4	30623934	30624288	355	30624043	7.08	2.9599	2.69331	0	A21_peak_1199
4	31996478	31996781	304	31996647	6.29	2.95412	2.86142	0	A21_peak_1200
4	38815232	38815618	387	38815379	7.08	2.7174	2.53385	0	A21_peak_1201
4	39543078	39543381	304	39543168	6.29	2.95162	2.85966	0	A21_peak_1202
4	40731563	40731866	304	40731693	6.29	2.55875	2.58261	0	A21_peak_1203
4	47729521	47729990	470	47729944	9.44	4.33257	3.47997	0	A21_peak_1204
4	49026121	49026442	322	49026289	8.65	3.62443	3.21776	0	A21_peak_1205
4	49218020	49218432	413	49218119	9.44	2.45696	2.30645	0	A21_peak_1206
4	49256519	49256957	439	49256767	11.8	5.01657	3.72958	0.27373	A21_peak_1207
4	49286803	49287474	672	49287116	29.89	2.94647	1.81724	0	A21_peak_1208
4	49511320	49512419	1100	49511608	43.27	6.26732	2.23027	1.09392	A21_peak_1209a
4	49511320	49512419	1100	49511926	40.12	2.69131	1.58153	0	A21_peak_1209b
4	49511320	49512419	1100	49512143	28.32	2.5057	1.6835	0	A21_peak_1209c
4	49511320	49512419	1100	49512168	47.2	3.43578	1.66206	0	A21_peak_1209d
4	52128024	52128337	314	52128254	8.65	4.14005	3.57211	0	A21_peak_1210
4	52409055	52409358	304	52409201	7.08	3.26059	2.89231	0	A21_peak_1211
4	53731294	53731597	304	53731585	8.65	3.02492	2.81272	0	A21_peak_1212
4	54695529	54695850	322	54695663	8.65	3.97108	3.45549	0	A21_peak_1213
4	55648986	55649428	443	55649080	6.29	2.95412	2.86142	0	A21_peak_1214
4	63921843	63922146	304	63922036	6.29	2.34354	2.43109	0	A21_peak_1215
4	64674497	64675147	651	64674546	8.65	3.43091	3.08608	0	A21_peak_1216
4	66265875	66266274	400	66265980	7.08	3.56429	3.09434	0	A21_peak_1217
4	76066802	76067105	304	76067006	7.87	3.12266	3.07356	0	A21_peak_1218
4	77111478	77111781	304	77111614	7.08	3.67493	3.16811	0	A21_peak_1219
4	77303849	77304152	304	77303936	6.29	2.90386	2.82598	0	A21_peak_1220
4	82210857	82211286	430	82211151	7.87	2.9599	2.95553	0	A21_peak_1221
4	88266279	88266656	378	88266371	6.29	2.34354	2.43109	0	A21_peak_1222
4	91352669	91352972	304	91352886	7.87	3.67785	3.47869	0	A21_peak_1223
4	102273409	102273712	304	102273550	6.29	2.95412	2.86142	0	A21_peak_1224
4	102599018	102599513	496	102599300	7.87	3.67785	3.47869	0	A21_peak_1225
4	102729846	102730414	569	102729958	6.29	2.34354	2.43109	0	A21_peak_1226
4	105110242	105110545	304	105110398	8.65	3.43091	3.08608	0	A21_peak_1227
4	107294386	107294689	304	107294480	7.87	3.51085	3.35653	0	A21_peak_1228
4	108709401	108709825	425	108709760	7.08	3.35746	2.95665	0	A21_peak_1229
4	109597528	109597871	344	109597639	7.08	2.79247	2.5831	0	A21_peak_1230
4	110255672	110256027	356	110255880	7.08	3.03525	2.74306	0	A21_peak_1231
4	110431414	110431770	357	110431549	8.65	4.45053	3.78733	0	A21_peak_1232
4	112479969	112480378	410	112480217	7.87	3.21366	3.13973	0	A21_peak_1233
4	118132306	118132716	411	118132475	7.08	2.9599	2.69331	0	A21_peak_1234
4	118977267	118977617	351	118977560	8.65	4.45053	3.78733	0	A21_peak_1235
4	120682939	120683242	304	120683091	9.44	4.33257	3.47997	0	A21_peak_1236
4	123376968	123377271	304	123377118	7.08	3.67785	3.17006	0	A21_peak_1237
4	128864826	128865129	304	128865114	7.08	3.30851	2.92413	0	A21_peak_1238
4	130090452	130090755	304	130090616	10.23	6.12444	4.4046	0.97719	A21_peak_1239
4	132958365	132958668	304	132958599	7.87	2.9599	2.95553	0	A21_peak_1240
4	133575257	133575589	333	133575504	8.65	2.68002	2.58385	0	A21_peak_1241
4	134210287	134210590	304	134210532	7.87	3.67785	3.47869	0	A21_peak_1242
4	138038455	138038846	392	138038666	6.29	2.95412	2.86142	0	A21_peak_1243
4	138652260	138652583	324	138652415	7.87	3.21366	3.13973	0	A21_peak_1244
4	139074174	139074477	304	139074278	6.29	2.55875	2.58261	0	A21_peak_1245
4	144920761	144921064	304	144921055	6.29	2.95412	2.86142	0	A21_peak_1246
4	145915789	145916145	357	145915951	9.44	4.26766	3.4378	0	A21_peak_1247
4	146096950	146097292	343	146097106	11.01	7.01839	4.71324	1.67882	A21_peak_1248
4	168397956	168398295	340	168398131	9.44	5.26738	4.09596	0.37482	A21_peak_1249
4	170118835	170119138	304	170118935	6.29	2.63937	2.63943	0	A21_peak_1250
4	181626150	181626600	451	181626440	7.87	2.9599	2.95553	0	A21_peak_1251
4	182261159	182261462	304	182261262	6.29	2.34354	2.43109	0	A21_peak_1252
4	184432081	184432450	370	184432320	8.65	3.66243	3.2437	0	A21_peak_1253
4	186349441	186349850	410	186349708	7.87	2.79247	2.83459	0	A21_peak_1254
4	186770057	186770362	306	186770223	7.87	2.9599	2.95553	0	A21_peak_1255
4	188330436	188330748	313	188330688	8.65	3.62443	3.21776	0	A21_peak_1256
4	190059175	190059567	393	190059334	8.65	4.45053	3.78733	0	A21_peak_1257
4	190179460	190179770	311	190179563	176.21	2.36752	1.22215	0	A21_peak_1258
5	294570	294873	304	294681	9.44	2.95763	2.60998	0	A21_peak_1259
5	861656	862123	468	861736	9.44	3.25619	2.79441	0	A21_peak_1260
5	1318730	1319098	369	1319001	9.44	3.78122	3.12498	0	A21_peak_1261
5	1584512	1584943	432	1584625	6.29	2.33618	2.42592	0	A21_peak_1262
5	1950064	1950367	304	1950249	7.08	2.44237	2.3543	0	A21_peak_1263
5	3057465	3057917	453	3057668	9.44	4.66427	3.69686	0.04175	A21_peak_1264
5	3394400	3394796	397	3394491	6.29	2.55875	2.58261	0	A21_peak_1265
5	3540126	3540429	304	3540272	8.65	4.08254	3.53237	0	A21_peak_1266
5	6776357	6776705	349	6776447	6.29	2.34354	2.43109	0	A21_peak_1267
5	7249025	7249412	388	7249214	9.44	3.91853	3.21268	0	A21_peak_1268
5	8091457	8091881	425	8091755	8.65	3.8122	3.34625	0	A21_peak_1269
5	10594657	10595057	401	10594792	7.08	2.79247	2.5831	0	A21_peak_1270
5	11008940	11009247	308	11009216	7.87	3.67785	3.47869	0	A21_peak_1271
5	11018020	11018330	311	11018171	8.65	4.38298	3.74042	0	A21_peak_1272
5	11234820	11235123	304	11235064	7.87	3.61897	3.4356	0	A21_peak_1273
5	16524796	16525422	627	16524990	8.65	4.45053	3.78733	0	A21_peak_1274
5	17299289	17299592	304	17299490	7.08	3.26059	2.89231	0	A21_peak_1275
5	30827593	30827896	304	30827730	6.29	2.34354	2.43109	0	A21_peak_1276
5	31732981	31733285	305	31733146	8.65	3.76131	3.31136	0	A21_peak_1277
5	31750205	31750546	342	31750450	10.23	3.53412	2.80665	0	A21_peak_1278
5	40670313	40670749	437	40670587	7.87	3.30851	3.20882	0	A21_peak_1279
5	43753147	43753598	452	43753496	9.44	4.33257	3.47997	0	A21_peak_1280
5	49599544	49599922	379	49599698	138.45	6.49569	1.56688	1.27811	A21_peak_1281
5	53528801	53529159	359	53529032	7.87	3.35746	3.24451	0	A21_peak_1282
5	55599326	55599629	304	55599589	10.23	4.26793	3.24243	0	A21_peak_1283
5	58907576	58907955	380	58907682	7.87	2.9104	2.91972	0	A21_peak_1284
5	72070288	72070591	304	72070486	9.44	4.33257	3.47997	0	A21_peak_1285
5	72095562	72095865	304	72095662	7.08	2.79247	2.5831	0	A21_peak_1286
5	73241198	73241501	304	73241483	7.08	2.9599	2.69331	0	A21_peak_1287
5	73665449	73665768	320	73665722	9.44	5.26738	4.09596	0.37482	A21_peak_1288
5	74504544	74504847	304	74504676	6.29	2.55875	2.58261	0	A21_peak_1289
5	78534483	78534851	369	78534628	7.87	2.9599	2.95553	0	A21_peak_1290
5	78817736	78818113	378	78817944	7.87	2.9599	2.95553	0	A21_peak_1291
5	79953690	79954034	345	79953803	6.29	2.30164	2.40163	0	A21_peak_1292
5	83113814	83114117	304	83114090	7.87	3.67785	3.47869	0	A21_peak_1293
5	84561953	84562396	444	84562063	6.29	2.34354	2.43109	0	A21_peak_1294
5	93986312	93986615	304	93986463	10.23	6.12444	4.4046	0.97719	A21_peak_1295
5	94115586	94115903	318	94115684	6.29	2.95412	2.86142	0	A21_peak_1296
5	94389019	94389457	439	94389123	6.29	2.34354	2.43109	0	A21_peak_1297
5	98440552	98440855	304	98440695	6.29	2.30164	2.40163	0	A21_peak_1298
5	103665231	103665583	353	103665323	7.87	3.12266	3.07356	0	A21_peak_1299
5	105451391	105451694	304	105451501	7.87	3.67785	3.47869	0	A21_peak_1300
5	107369631	107369934	304	107369735	6.29	2.34354	2.43109	0	A21_peak_1301
5	116362747	116363100	354	116362911	9.44	2.95763	2.60998	0	A21_peak_1302
5	116436564	116436975	412	116436789	9.44	4.6043	3.65748	0.00661	A21_peak_1303
5	117022558	117022994	437	117022826	9.44	4.33257	3.47997	0	A21_peak_1304
5	120936663	120936966	304	120936888	8.65	3.62443	3.21776	0	A21_peak_1305
5	126971141	126971444	304	126971360	7.87	2.95121	2.94924	0	A21_peak_1306
5	133364209	133364512	304	133364399	7.87	2.9599	2.95553	0	A21_peak_1307
5	135079781	135080084	304	135079915	7.87	2.9599	2.95553	0	A21_peak_1308
5	135899462	135899765	304	135899587	6.29	2.72358	2.69882	0	A21_peak_1309
5	137340601	137341000	400	137340744	6.29	2.55875	2.58261	0	A21_peak_1310
5	138257546	138257874	329	138257710	11.01	4.76058	3.35191	0.09965	A21_peak_1311
5	138513112	138513473	362	138513234	6.29	2.34354	2.43109	0	A21_peak_1312
5	138894441	138894744	304	138894574	6.29	2.55875	2.58261	0	A21_peak_1313
5	138967842	138968148	307	138968019	8.65	3.8122	3.34625	0	A21_peak_1314
5	139008723	139009058	336	139008871	8.65	4.45053	3.78733	0	A21_peak_1315
5	139477194	139477566	373	139477325	7.87	2.68088	2.75429	0	A21_peak_1316
5	139834883	139835207	325	139835036	9.44	3.44585	2.91293	0	A21_peak_1317
5	141296142	141296445	304	141296246	6.29	2.34354	2.43109	0	A21_peak_1318
5	147739102	147739553	452	147739212	6.29	2.95412	2.86142	0	A21_peak_1319
5	148110682	148111143	462	148110780	7.08	2.9599	2.69331	0	A21_peak_1320
5	149359213	149359516	304	149359363	6.29	2.37141	2.4507	0	A21_peak_1321
5	149815712	149816015	304	149815952	7.87	2.68088	2.75429	0	A21_peak_1322
5	150175089	150175402	314	150175181	7.08	2.99282	2.71503	0	A21_peak_1323
5	150179296	150179631	336	150179475	8.65	3.62443	3.21776	0	A21_peak_1324
5	150296365	150296668	304	150296521	7.87	2.37928	2.53854	0	A21_peak_1325
5	150649706	150650009	304	150649972	7.87	2.645	2.72852	0	A21_peak_1326
5	154095783	154096173	391	154095918	6.29	2.95412	2.86142	0	A21_peak_1327
5	154506695	154507118	424	154506974	7.87	3.03525	3.01012	0	A21_peak_1328
5	154819392	154819724	333	154819642	8.65	3.02492	2.81272	0	A21_peak_1329
5	155352320	155352633	314	155352464	9.44	5.26738	4.09596	0.37482	A21_peak_1330
5	156720216	156720608	393	156720434	8.65	3.62443	3.21776	0	A21_peak_1331
5	165982858	165983161	304	165983050	9.44	4.33257	3.47997	0	A21_peak_1332
5	167138764	167139111	348	167138932	8.65	3.62443	3.21776	0	A21_peak_1333
5	168109196	168109523	328	168109383	7.87	3.1677	3.10629	0	A21_peak_1334
5	168643559	168643941	383	168643689	8.65	3.26013	2.9706	0	A21_peak_1335
5	170344922	170345469	548	170345023	8.65	2.98793	2.78803	0	A21_peak_1336
5	170706565	170706968	404	170706668	7.08	3.21366	2.86117	0	A21_peak_1337
5	176068150	176068504	355	176068276	8.65	2.41987	2.41332	0	A21_peak_1338
5	179504844	179505265	422	179505052	7.08	2.95121	2.68758	0	A21_peak_1339
5	179832393	179832755	363	179832569	7.87	2.9599	2.95553	0	A21_peak_1340
5	180099567	180099870	304	180099766	9.44	4.11278	3.33757	0	A21_peak_1341
6	717076	717392	317	717347	9.44	2.95763	2.60998	0	A21_peak_1342
6	6270655	6271029	375	6270862	7.08	2.9599	2.69331	0	A21_peak_1343
6	7536447	7536752	306	7536621	7.87	2.9599	2.95553	0	A21_peak_1344
6	7566840	7567143	304	7567044	7.08	3.67785	3.17006	0	A21_peak_1345
6	7585584	7585892	309	7585722	8.65	4.44718	3.785	0	A21_peak_1346
6	10997881	10998290	410	10998181	7.08	2.9599	2.69331	0	A21_peak_1347
6	11960684	11961293	610	11961004	6.29	2.68101	2.6688	0	A21_peak_1348
6	13202632	13202935	304	13202891	8.65	3.02492	2.81272	0	A21_peak_1349
6	14231148	14231491	344	14231307	7.87	3.30851	3.20882	0	A21_peak_1350
6	17736287	17736643	357	17736600	7.87	2.7174	2.78055	0	A21_peak_1351
6	17757902	17758205	304	17758101	8.65	3.8122	3.34625	0	A21_peak_1352
6	19854243	19854620	378	19854494	8.65	3.62443	3.21776	0	A21_peak_1353
6	21270093	21270416	324	21270360	8.65	3.43091	3.08608	0	A21_peak_1354
6	23576410	23576739	330	23576675	7.08	3.67785	3.17006	0	A21_peak_1355
6	24995019	24995322	304	24995145	7.08	2.44237	2.3543	0	A21_peak_1356
6	29588336	29588711	376	29588537	10.23	3.53412	2.80665	0	A21_peak_1357
6	29695803	29696106	304	29696026	9.44	3.36829	2.86433	0	A21_peak_1358
6	36290452	36290869	418	36290827	7.87	2.9599	2.95553	0	A21_peak_1359
6	41694927	41695343	417	41695078	8.65	3.10072	2.86345	0	A21_peak_1360
6	43811896	43812212	317	43812083	9.44	3.69336	3.06912	0	A21_peak_1361
6	45641908	45642321	414	45642095	7.87	2.9599	2.95553	0	A21_peak_1362
6	47174353	47174656	304	47174466	7.87	3.35746	3.24451	0	A21_peak_1363
6	47195117	47195430	314	47195253	8.65	3.62443	3.21776	0	A21_peak_1364
6	47425373	47425676	304	47425596	9.44	4.33257	3.47997	0	A21_peak_1365
6	47444403	47444706	304	47444544	10.23	5.38443	3.93308	0.46817	A21_peak_1366
6	52569002	52569347	346	52569174	7.87	3.03525	3.01012	0	A21_peak_1367
6	52643243	52643734	492	52643540	8.65	3.76131	3.31136	0	A21_peak_1368
6	52661669	52662067	399	52661772	7.08	2.79247	2.5831	0	A21_peak_1369
6	52797465	52797813	349	52797659	9.44	5.26738	4.09596	0.37482	A21_peak_1370
6	53702255	53702591	337	53702494	7.87	2.9599	2.95553	0	A21_peak_1371
6	54979039	54979418	380	54979157	7.08	2.79247	2.5831	0	A21_peak_1372
6	60986287	60986678	392	60986482	10.23	5.08049	3.7422	0.29944	A21_peak_1373
6	63504386	63504746	361	63504658	7.87	3.1677	3.10629	0	A21_peak_1374
6	70444076	70444399	324	70444174	7.08	3.51085	3.05873	0	A21_peak_1375
6	71585288	71585658	371	71585469	8.65	3.43091	3.08608	0	A21_peak_1376
6	73157195	73157634	440	73157448	8.65	3.91705	3.4183	0	A21_peak_1377
6	74077338	74077643	306	74077487	7.08	3.35746	2.95665	0	A21_peak_1378
6	84468603	84468946	344	84468682	7.87	3.67785	3.47869	0	A21_peak_1379
6	86891724	86892027	304	86891886	6.29	2.95412	2.86142	0	A21_peak_1380
6	90422081	90422418	338	90422214	7.08	2.9599	2.69331	0	A21_peak_1381
6	91270691	91270994	304	91270786	7.87	3.67785	3.47869	0	A21_peak_1382
6	94205523	94205881	359	94205814	7.08	3.67785	3.17006	0	A21_peak_1383
6	94690582	94690957	376	94690803	12.59	3.5627	2.71731	0	A21_peak_1384
6	109387943	109388343	401	109388041	7.08	2.79247	2.5831	0	A21_peak_1385
6	110538486	110538789	304	110538631	9.44	5.12023	3.99813	0.33099	A21_peak_1386
6	117215107	117215447	341	117215397	7.87	3.67785	3.47869	0	A21_peak_1387
6	117662356	117662659	304	117662505	9.44	4.26766	3.4378	0	A21_peak_1388
6	124938533	124938966	434	124938676	8.65	4.45053	3.78733	0	A21_peak_1389
6	126166391	126166783	393	126166678	6.29	2.95412	2.86142	0	A21_peak_1390
6	130063092	130063395	304	130063257	11.01	6.20123	4.20868	1.03606	A21_peak_1391
6	130694901	130695204	304	130695033	7.87	3.67785	3.47869	0	A21_peak_1392
6	131104374	131104677	304	131104520	7.87	3.21366	3.13973	0	A21_peak_1393
6	138270775	138271078	304	138271018	7.08	2.9599	2.69331	0	A21_peak_1394
6	138703872	138704175	304	138704000	6.29	2.55875	2.58261	0	A21_peak_1395
6	142853859	142854315	457	142854076	7.08	2.9599	2.69331	0	A21_peak_1396
6	143001765	143002068	304	143001875	7.87	2.9599	2.95553	0	A21_peak_1397
6	145059779	145060082	304	145059922	8.65	4.45053	3.78733	0	A21_peak_1398
6	148069580	148069883	304	148069733	7.08	3.61897	3.13079	0	A21_peak_1399
6	149942416	149942805	390	149942625	9.44	4.43122	3.54424	0	A21_peak_1400
6	149943085	149943388	304	149943236	7.87	2.9599	2.95553	0	A21_peak_1401
6	149950840	149951375	536	149951040	10.23	5.08049	3.7422	0.29944	A21_peak_1402
6	150431661	150432208	548	150431831	6.29	2.85721	2.79308	0	A21_peak_1403
6	151436494	151436845	352	151436642	9.44	4.32117	3.47257	0	A21_peak_1404
6	155012749	155013125	377	155013039	7.08	2.95121	2.68758	0	A21_peak_1405
6	155947000	155947326	327	155947149	7.87	3.61897	3.4356	0	A21_peak_1406
6	156582280	156582583	304	156582541	7.08	2.9599	2.69331	0	A21_peak_1407
6	158473781	158474090	310	158473876	6.29	2.34354	2.43109	0	A21_peak_1408
6	158624636	158624975	340	158624844	9.44	3.60827	3.01523	0	A21_peak_1409
6	159206589	159206905	317	159206686	6.29	2.55875	2.58261	0	A21_peak_1410
6	160955995	160956343	349	160956131	7.87	3.21366	3.13973	0	A21_peak_1411
6	163861689	163862109	421	163861809	7.87	2.645	2.72852	0	A21_peak_1412
6	165036259	165036562	304	165036359	6.29	2.63937	2.63943	0	A21_peak_1413
6	165802516	165802819	304	165802753	7.08	2.9599	2.69331	0	A21_peak_1414
6	166165330	166165633	304	166165426	6.29	2.33618	2.42592	0	A21_peak_1415
6	166900359	166900666	308	166900510	6.29	2.37141	2.4507	0	A21_peak_1416
7	823866	824202	337	824036	7.08	2.50761	2.39676	0	A21_peak_1417
7	849584	850102	519	849952	8.65	3.43091	3.08608	0	A21_peak_1418
7	1441918	1442359	442	1442196	10.23	4.17516	3.18647	0	A21_peak_1419
7	1479886	1480191	306	1480090	7.87	2.79247	2.83459	0	A21_peak_1420
7	7661698	7662001	304	7661886	7.08	3.21366	2.86117	0	A21_peak_1421
7	8128679	8128982	304	8128821	6.29	2.68101	2.6688	0	A21_peak_1422
7	8581796	8582206	411	8582036	7.08	2.9599	2.69331	0	A21_peak_1423
7	12651549	12652010	462	12651643	8.65	3.62443	3.21776	0	A21_peak_1424
7	16697020	16697421	402	16697159	6.29	2.95412	2.86142	0	A21_peak_1425
7	22405880	22406234	355	22406029	7.87	2.9599	2.95553	0	A21_peak_1426
7	23896961	23897280	320	23897134	8.65	3.56725	3.17876	0	A21_peak_1427
7	23910375	23910683	309	23910643	9.44	4.32117	3.47257	0	A21_peak_1428
7	27184085	27184388	304	27184197	9.44	3.48552	2.93784	0	A21_peak_1429
7	27465336	27465639	304	27465546	6.29	2.95412	2.86142	0	A21_peak_1430
7	31121315	31121659	345	31121380	7.08	3.1677	2.8307	0	A21_peak_1431
7	31237584	31238050	467	31237836	7.87	3.21366	3.13973	0	A21_peak_1432
7	35617729	35618038	310	35617930	7.87	2.9599	2.95553	0	A21_peak_1433
7	37378923	37379292	370	37379093	7.08	3.67785	3.17006	0	A21_peak_1434
7	39635201	39635711	511	39635684	7.87	3.67785	3.47869	0	A21_peak_1435
7	42673686	42673989	304	42673888	9.44	4.66427	3.69686	0.04175	A21_peak_1436
7	43042664	43043093	430	43042848	9.44	5.12023	3.99813	0.33099	A21_peak_1437
7	45163516	45163897	382	45163717	7.87	3.07852	3.04151	0	A21_peak_1438
7	45690400	45690787	388	45690525	6.29	2.55875	2.58261	0	A21_peak_1439
7	47769573	47769949	377	47769794	7.87	3.07852	3.04151	0	A21_peak_1440
7	49884018	49884321	304	49884149	7.87	2.9599	2.95553	0	A21_peak_1441
7	50538793	50539104	312	50538943	8.65	3.76131	3.31136	0	A21_peak_1442
7	51391892	51392331	440	51392064	8.65	3.21926	2.94307	0	A21_peak_1443
7	55021889	55022209	321	55022055	9.44	4.11278	3.33757	0	A21_peak_1444
7	55683447	55683818	372	55683637	10.23	6.12444	4.4046	0.97719	A21_peak_1445
7	56370653	56370985	333	56370806	56.64	20.2058	4.43381	13.1246	A21_peak_1446
7	56371550	56371952	403	56371758	106.2	29.2731	3.69652	21.5674	A21_peak_1447
7	56373458	56373766	309	56373615	95.19	13.9702	2.40465	7.58055	A21_peak_1448
7	56811622	56811991	370	56811725	11.8	3.03847	2.55998	0	A21_peak_1449
7	60955462	60955803	342	60955599	9.44	4.33257	3.47997	0	A21_peak_1450
7	62267437	62267766	330	62267545	7.87	2.9599	2.95553	0	A21_peak_1451
7	62275880	62276260	381	62276078	10.23	5.45145	3.97542	0.51344	A21_peak_1452
7	63214461	63214764	304	63214491	7.08	3.26059	2.89231	0	A21_peak_1453
7	63579181	63579484	304	63579396	11.01	5.01657	3.50036	0.27373	A21_peak_1454
7	63758650	63758985	336	63758826	10.23	6.12444	4.4046	0.97719	A21_peak_1455
7	66402304	66402656	353	66402399	11.01	4.43198	3.16405	0	A21_peak_1456
7	68943835	68944216	382	68944025	9.44	5.26738	4.09596	0.37482	A21_peak_1457
7	71046193	71046513	321	71046359	9.44	4.66427	3.69686	0.04175	A21_peak_1458
7	72762763	72763066	304	72762905	9.44	4.54549	3.61894	0	A21_peak_1459
7	74047257	74047650	394	74047478	11.8	3.86101	3.03143	0	A21_peak_1460
7	74783356	74783924	569	74783878	8.65	3.43091	3.08608	0	A21_peak_1461
7	76502485	76503257	773	76503030	8.65	3.91705	3.4183	0	A21_peak_1462
7	76514526	76514829	304	76514785	7.08	2.9599	2.69331	0	A21_peak_1463
7	77385079	77385382	304	77385319	7.08	2.9599	2.69331	0	A21_peak_1464
7	81743456	81743759	304	81743553	8.65	3.62443	3.21776	0	A21_peak_1465
7	83900631	83900934	304	83900895	8.65	3.62443	3.21776	0	A21_peak_1466
7	90706530	90706972	443	90706740	7.87	3.67785	3.47869	0	A21_peak_1467
7	93140229	93140622	394	93140440	7.87	3.67785	3.47869	0	A21_peak_1468
7	97936105	97936580	476	97936275	7.08	2.9599	2.69331	0	A21_peak_1469
7	99796928	99797284	357	99797102	7.08	3.12266	2.80087	0	A21_peak_1470
7	100736049	100736354	306	100736200	11.8	5.17975	3.83139	0.37482	A21_peak_1471
7	101088600	101089192	593	101089048	9.44	2.95763	2.60998	0	A21_peak_1472
7	102541543	102542195	653	102541946	8.65	3.62443	3.21776	0	A21_peak_1473
7	103244626	103245115	490	103245009	7.87	3.67785	3.47869	0	A21_peak_1474
7	106218335	106218638	304	106218365	7.08	2.9599	2.69331	0	A21_peak_1475
7	108671547	108672038	492	108671810	7.87	3.67785	3.47869	0	A21_peak_1476
7	111693072	111693379	308	111693178	7.08	3.67785	3.17006	0	A21_peak_1477
7	112352321	112352979	659	112352430	8.65	3.71139	3.27718	0	A21_peak_1478
7	116784723	116785073	351	116784979	7.87	3.21366	3.13973	0	A21_peak_1479
7	117229249	117229621	373	117229439	10.23	5.66064	4.10809	0.6663	A21_peak_1480
7	121339058	121339421	364	121339285	7.87	2.9599	2.95553	0	A21_peak_1481
7	128317627	128318012	386	128317806	9.44	2.95763	2.60998	0	A21_peak_1482
7	128405240	128405625	386	128405331	7.08	2.37928	2.31331	0	A21_peak_1483
7	130180464	130180767	304	130180686	9.44	4.6043	3.65748	0.00661	A21_peak_1484
7	132045412	132045715	304	132045504	7.08	2.79247	2.5831	0	A21_peak_1485
7	135186557	135187017	461	135186821	10.23	5.06774	3.73423	0.29944	A21_peak_1486
7	139570921	139571224	304	139571133	7.08	3.35746	2.95665	0	A21_peak_1487
7	140049334	140049637	304	140049433	7.08	3.61897	3.13079	0	A21_peak_1488
7	144249687	144250002	316	144249826	14.16	4.70046	3.03198	0.0639	A21_peak_1489
7	148213580	148214017	438	148213816	7.87	2.9104	2.91972	0	A21_peak_1490
7	149225653	149225967	315	149225884	9.44	3.872	3.1829	0	A21_peak_1491
7	149882907	149883211	305	149883005	7.87	3.21366	3.13973	0	A21_peak_1492
7	150325405	150325708	304	150325577	7.08	2.68088	2.50992	0	A21_peak_1493
7	150479683	150480140	458	150479907	8.65	3.91705	3.4183	0	A21_peak_1494
7	150513808	150514111	304	150514019	8.65	3.91705	3.4183	0	A21_peak_1495
7	150706715	150707018	304	150706810	7.87	3.40747	3.28101	0	A21_peak_1496
7	151034491	151034961	471	151034585	7.08	2.9599	2.69331	0	A21_peak_1497
7	151453129	151453447	319	151453279	9.44	4.01399	3.27394	0	A21_peak_1498
7	151805079	151805382	304	151805219	8.65	4.02623	3.49351	0	A21_peak_1499
7	153330259	153330714	456	153330582	6.29	2.95412	2.86142	0	A21_peak_1500
7	154854552	154854959	408	154854656	6.29	2.34354	2.43109	0	A21_peak_1501
7	155287071	155287383	313	155287241	7.87	2.9104	2.91972	0	A21_peak_1502
7	155497443	155497780	338	155497624	8.65	3.91705	3.4183	0	A21_peak_1503
7	157629811	157630179	369	157629911	7.87	2.79247	2.83459	0	A21_peak_1504
7	157809580	157809894	315	157809704	7.08	2.44237	2.3543	0	A21_peak_1505
7	158274203	158274506	304	158274342	8.65	2.41987	2.41332	0	A21_peak_1506
7	159203270	159203638	369	159203381	8.65	2.38321	2.38942	0	A21_peak_1507
8	643060	643487	428	643218	7.87	3.07852	3.04151	0	A21_peak_1508
8	1179279	1179660	382	1179547	7.87	3.1677	3.10629	0	A21_peak_1509
8	1210492	1210795	304	1210622	7.08	2.99282	2.71503	0	A21_peak_1510
8	1906508	1907092	585	1906646	6.29	2.95412	2.86142	0	A21_peak_1511
8	3255615	3255996	382	3255756	7.87	2.9599	2.95553	0	A21_peak_1512
8	6819270	6819573	304	6819476	9.44	4.6043	3.65748	0.00661	A21_peak_1513
8	7068984	7069379	396	7069083	6.29	2.34354	2.43109	0	A21_peak_1514
8	8170485	8171110	626	8170768	8.65	2.41987	2.41332	0	A21_peak_1515
8	8722998	8723678	681	8723243	8.65	4.45053	3.78733	0	A21_peak_1516
8	10607640	10608507	868	10608393	8.65	2.41987	2.41332	0	A21_peak_1517
8	10645923	10646226	304	10646133	10.23	4.61649	3.45476	0.01385	A21_peak_1518
8	10915848	10916262	415	10916022	9.44	4.33257	3.47997	0	A21_peak_1519
8	11788743	11789046	304	11788877	8.65	3.62443	3.21776	0	A21_peak_1520
8	11932990	11933354	365	11933261	10.23	4.3154	3.27115	0	A21_peak_1521
8	12148623	12149122	500	12148778	10.23	3.52259	2.79993	0	A21_peak_1522
8	12202934	12203512	579	12203132	11.01	5.01657	3.50036	0.27373	A21_peak_1523
8	12206256	12206651	396	12206397	10.23	2.54672	2.24532	0	A21_peak_1524a
8	12206256	12206651	396	12206570	8.65	3.02492	2.81272	0	A21_peak_1524b
8	12208098	12208401	304	12208279	11.01	4.14638	3.00331	0	A21_peak_1525
8	12216120	12216441	322	12216254	11.01	5.86499	4.00442	0.8146	A21_peak_1526
8	12554845	12555251	407	12554965	16.52	3.01855	2.18998	0	A21_peak_1527
8	20155899	20156202	304	20156045	7.87	2.9599	2.95553	0	A21_peak_1528
8	20248090	20248552	463	20248368	9.44	2.95763	2.60998	0	A21_peak_1529
8	22045941	22046607	667	22046424	9.44	2.95763	2.60998	0	A21_peak_1530
8	22048127	22048430	304	22048366	10.23	4.2212	3.21421	0	A21_peak_1531
8	22120981	22121453	473	22121086	7.08	2.68088	2.50992	0	A21_peak_1532
8	22477980	22478505	526	22478187	6.29	2.34354	2.43109	0	A21_peak_1533
8	22880641	22881195	555	22880751	6.29	2.51971	2.5551	0	A21_peak_1534
8	22925008	22925444	437	22925217	9.44	3.78122	3.12498	0	A21_peak_1535
8	23192259	23192562	304	23192470	8.65	4.45053	3.78733	0	A21_peak_1536
8	23946668	23947065	398	23946843	7.08	2.9599	2.69331	0	A21_peak_1537
8	27541511	27541814	304	27541673	7.87	2.87035	2.89078	0	A21_peak_1538
8	27877837	27878235	399	27878188	7.87	2.645	2.72852	0	A21_peak_1539
8	30575249	30575552	304	30575356	7.87	3.26059	3.1739	0	A21_peak_1540
8	36413538	36413841	304	36413763	8.65	3.91705	3.4183	0	A21_peak_1541
8	38621542	38621929	388	38621647	7.87	2.60975	2.70323	0	A21_peak_1542
8	40299889	40300192	304	40300020	7.87	3.67785	3.47869	0	A21_peak_1543
8	40797032	40797365	334	40797144	7.08	2.44237	2.3543	0	A21_peak_1544
8	41660534	41660945	412	41660691	9.44	3.52581	2.96319	0	A21_peak_1545
8	41785166	41785493	328	41785347	6.29	2.33618	2.42592	0	A21_peak_1546
8	46121706	46122009	304	46121815	7.08	2.95121	2.68758	0	A21_peak_1547
8	46242619	46243044	426	46242718	7.08	3.21366	2.86117	0	A21_peak_1548
8	46274672	46275044	373	46274786	7.08	3.1677	2.8307	0	A21_peak_1549
8	52373796	52374137	342	52374015	7.87	2.9599	2.95553	0	A21_peak_1550
8	54262990	54263402	413	54263085	6.29	2.55875	2.58261	0	A21_peak_1551
8	54293171	54293474	304	54293417	7.87	2.9599	2.95553	0	A21_peak_1552
8	54356126	54356429	304	54356391	7.87	3.12266	3.07356	0	A21_peak_1553
8	56085795	56086178	384	56085964	7.87	2.57511	2.67841	0	A21_peak_1554
8	57205879	57206235	357	57206098	25.17	3.51179	2.01332	0	A21_peak_1555
8	60387517	60387895	379	60387709	7.08	3.07852	2.77166	0	A21_peak_1556
8	60444558	60444882	325	60444681	8.65	2.41987	2.41332	0	A21_peak_1557
8	66411923	66412226	304	66412191	7.87	2.79247	2.83459	0	A21_peak_1558
8	67778114	67778555	442	67778219	6.29	2.95412	2.86142	0	A21_peak_1559
8	72170410	72170859	450	72170660	9.44	4.66427	3.69686	0.04175	A21_peak_1560
8	72257000	72257324	325	72257256	7.87	3.51085	3.35653	0	A21_peak_1561
8	74198076	74198379	304	74198303	6.29	2.34354	2.43109	0	A21_peak_1562
8	80278260	80278682	423	80278392	7.08	2.37928	2.31331	0	A21_peak_1563
8	80391795	80392129	335	80391945	10.23	5.25419	3.85105	0.37482	A21_peak_1564
8	81204726	81205206	481	81204798	7.87	3.67785	3.47869	0	A21_peak_1565
8	83086615	83086918	304	83086727	7.08	3.67785	3.17006	0	A21_peak_1566
8	85653601	85653907	307	85653712	20.45	4.02702	2.38369	0	A21_peak_1567
8	85655599	85655913	315	85655800	25.96	4.75251	2.45089	0.09675	A21_peak_1568
8	85734356	85734767	412	85734544	25.96	10.5157	4.4933	4.63313	A21_peak_1569
8	85741597	85741942	346	85741748	9.44	4.33257	3.47997	0	A21_peak_1570
8	85811056	85811385	330	85811232	36.97	7.38965	2.71236	1.99799	A21_peak_1571
8	86984460	86984931	472	86984590	6.29	2.95412	2.86142	0	A21_peak_1572
8	92342604	92343038	435	92342763	7.87	3.67785	3.47869	0	A21_peak_1573
8	94045597	94046038	442	94045978	7.08	2.79247	2.5831	0	A21_peak_1574
8	95200695	95201025	331	95200771	7.87	3.12266	3.07356	0	A21_peak_1575
8	96452417	96452834	418	96452703	7.08	3.21366	2.86117	0	A21_peak_1576
8	98298248	98298631	384	98298400	7.87	2.41057	2.56083	0	A21_peak_1577
8	98970868	98971189	322	98971001	8.65	4.45053	3.78733	0	A21_peak_1578
8	100480480	100480783	304	100480715	8.65	3.34402	3.02724	0	A21_peak_1579
8	101671660	101672295	636	101671939	8.65	2.41987	2.41332	0	A21_peak_1580
8	106696684	106696987	304	106696788	7.87	3.21366	3.13973	0	A21_peak_1581
8	118272003	118272347	345	118272298	8.65	3.62443	3.21776	0	A21_peak_1582
8	122847097	122847699	603	122847224	7.87	3.35746	3.24451	0	A21_peak_1583
8	122990610	122990913	304	122990752	7.08	3.67785	3.17006	0	A21_peak_1584
8	123698350	123698679	330	123698499	7.08	3.45859	3.02393	0	A21_peak_1585
8	123704648	123704951	304	123704752	7.08	3.21366	2.86117	0	A21_peak_1586
8	126676920	126677329	410	126677082	9.44	4.66427	3.69686	0.04175	A21_peak_1587
8	128166617	128166920	304	128166761	7.08	3.03525	2.74306	0	A21_peak_1588
8	129823182	129823491	310	129823443	7.08	2.99282	2.71503	0	A21_peak_1589
8	130047373	130047710	338	130047523	9.44	4.11278	3.33757	0	A21_peak_1590
8	132274234	132274537	304	132274359	6.29	2.95412	2.86142	0	A21_peak_1591
8	134724441	134724981	541	134724613	7.87	2.9104	2.91972	0	A21_peak_1592
8	134835138	134835476	339	134835254	8.65	4.32022	3.69687	0	A21_peak_1593
8	140345452	140345828	377	140345675	9.44	4.33257	3.47997	0	A21_peak_1594
8	142865672	142866099	428	142865850	8.65	4.45053	3.78733	0	A21_peak_1595
8	142958740	142959043	304	142958831	6.29	2.34354	2.43109	0	A21_peak_1596
8	142968763	142969389	627	142968897	7.08	3.21366	2.86117	0	A21_peak_1597
8	142974528	142974883	356	142974781	7.08	2.44237	2.3543	0	A21_peak_1598
8	143472444	143473008	565	143472824	8.65	3.38708	3.05638	0	A21_peak_1599
8	143600073	143600376	304	143600193	9.44	3.73694	3.0968	0	A21_peak_1600
8	143795466	143795769	304	143795562	8.65	2.41987	2.41332	0	A21_peak_1601
8	144189203	144189506	304	144189491	7.87	2.41057	2.56083	0	A21_peak_1602
8	144254425	144254815	391	144254672	8.65	3.34402	3.02724	0	A21_peak_1603
8	144261280	144261827	548	144261558	7.87	2.37928	2.53854	0	A21_peak_1604
8	144307315	144307618	304	144307515	10.23	3.75028	2.93337	0	A21_peak_1605
9	3829174	3829546	373	3829355	8.65	4.32022	3.69687	0	A21_peak_1606
9	6369506	6369916	411	6369739	7.87	3.07852	3.04151	0	A21_peak_1607
9	6998611	6998960	350	6998771	9.44	4.33257	3.47997	0	A21_peak_1608
9	8007964	8008344	381	8008134	9.44	5.26738	4.09596	0.37482	A21_peak_1609
9	16151635	16151994	360	16151814	10.23	5.25419	3.85105	0.37482	A21_peak_1610
9	16363532	16363835	304	16363675	7.08	3.35746	2.95665	0	A21_peak_1611
9	33633627	33633974	348	33633803	12.59	6.6833	4.52886	1.42107	A21_peak_1612
9	38301892	38302195	304	38302043	7.08	2.9599	2.69331	0	A21_peak_1613
9	38358934	38359237	304	38359173	8.65	3.52097	3.14726	0	A21_peak_1614
9	40971791	40972104	314	40971959	11.01	5.71936	3.91668	0.71929	A21_peak_1615
9	41040007	41040513	507	41040106	6.29	2.30164	2.40163	0	A21_peak_1616
9	41280490	41281042	553	41280851	6.29	2.55875	2.58261	0	A21_peak_1617
9	41519356	41519758	403	41519523	10.23	6.12444	4.4046	0.97719	A21_peak_1618
9	41617305	41617713	409	41617547	11.01	3.03847	2.40265	0	A21_peak_1619
9	45502920	45503224	305	45503070	11.8	5.86499	4.26664	0.8146	A21_peak_1620
9	62526452	62526759	308	62526605	8.65	2.41987	2.41332	0	A21_peak_1621
9	62815225	62815528	304	62815372	28.32	9.3646	3.66497	3.67078	A21_peak_1622
9	62862511	62862875	365	62862698	14.16	4.26361	2.81908	0	A21_peak_1623
9	62918865	62919183	319	62919010	9.44	4.33257	3.47997	0	A21_peak_1624
9	63861028	63861418	391	63861191	7.87	3.67785	3.47869	0	A21_peak_1625
9	64463460	64463825	366	64463651	7.08	3.21366	2.86117	0	A21_peak_1626
9	65478858	65479161	304	65479027	10.23	5.00783	3.69685	0.27373	A21_peak_1627
9	68604914	68605246	333	68605062	6.29	2.34354	2.43109	0	A21_peak_1628
9	68713978	68714500	523	68714069	6.29	2.33618	2.42592	0	A21_peak_1629
9	68898782	68899297	516	68898934	7.87	3.67493	3.47655	0	A21_peak_1630
9	69671817	69672173	357	69671953	7.08	2.44237	2.3543	0	A21_peak_1631
9	70372074	70372494	421	70372382	7.87	2.79247	2.83459	0	A21_peak_1632
9	78165761	78166064	304	78165946	7.87	3.67785	3.47869	0	A21_peak_1633
9	84925127	84925430	304	84925219	7.87	2.9599	2.95553	0	A21_peak_1634
9	85147254	85147557	304	85147413	8.65	4.45053	3.78733	0	A21_peak_1635
9	86566475	86566965	491	86566705	9.44	4.33257	3.47997	0	A21_peak_1636
9	87197255	87197624	370	87197487	12.59	5.7513	3.95879	0.74507	A21_peak_1637
9	88598050	88598353	304	88598306	7.08	3.21366	2.86117	0	A21_peak_1638
9	89282278	89282735	458	89282504	8.65	3.30171	2.99865	0	A21_peak_1639
9	92155565	92155890	326	92155748	7.08	3.12266	2.80087	0	A21_peak_1640
9	93122871	93123377	507	93122997	8.65	2.38321	2.38942	0	A21_peak_1641
9	93236066	93236519	454	93236238	9.44	2.95763	2.60998	0	A21_peak_1642
9	96006253	96006624	372	96006346	7.87	2.79247	2.83459	0	A21_peak_1643
9	96369955	96370258	304	96370206	9.44	4.33257	3.47997	0	A21_peak_1644
9	98420039	98420435	397	98420241	7.87	2.95121	2.94924	0	A21_peak_1645
9	100411009	100411483	475	100411208	7.08	3.1677	2.8307	0	A21_peak_1646
9	104235382	104235685	304	104235483	7.08	2.9599	2.69331	0	A21_peak_1647
9	104777528	104777831	304	104777635	7.08	2.9599	2.69331	0	A21_peak_1648
9	108052736	108053116	381	108052884	6.29	2.85721	2.79308	0	A21_peak_1649
9	112192559	112192885	327	112192728	9.44	4.32117	3.47257	0	A21_peak_1650
9	113084430	113084733	304	113084601	11.8	7.01839	5.02187	1.67882	A21_peak_1651
9	114196214	114196586	373	114196352	6.29	2.72358	2.69882	0	A21_peak_1652
9	114207691	114207994	304	114207881	9.44	4.01399	3.27394	0	A21_peak_1653
9	114934131	114934472	342	114934293	7.87	3.26059	3.1739	0	A21_peak_1654
9	117380426	117380801	376	117380548	6.29	2.34354	2.43109	0	A21_peak_1655
9	119635935	119636374	440	119636110	7.87	3.61897	3.4356	0	A21_peak_1656
9	121770305	121770608	304	121770543	10.23	4.72357	3.52063	0.0768	A21_peak_1657
9	121924395	121924815	421	121924617	9.44	4.91661	3.8632	0.20653	A21_peak_1658
9	123369422	123369929	508	123369732	10.23	4.41258	3.33015	0	A21_peak_1659
9	123376304	123376607	304	123376421	9.44	3.78122	3.12498	0	A21_peak_1660
9	123970566	123970939	374	123970730	8.65	2.95153	2.76376	0	A21_peak_1661
9	125969578	125969881	304	125969682	7.08	2.79247	2.5831	0	A21_peak_1662
9	126325641	126325956	316	126325790	7.87	3.45859	3.31834	0	A21_peak_1663
9	126486467	126486922	456	126486606	6.29	2.30164	2.40163	0	A21_peak_1664
9	127496187	127496490	304	127496328	7.08	2.57511	2.44078	0	A21_peak_1665
9	127745978	127746282	305	127746079	8.65	2.95153	2.76376	0	A21_peak_1666
9	129088910	129089213	304	129089012	7.08	2.60975	2.4634	0	A21_peak_1667
9	131029398	131029782	385	131029576	7.87	2.34851	2.51663	0	A21_peak_1668
9	131827997	131828304	308	131828147	10.23	4.41258	3.33015	0	A21_peak_1669
9	132016422	132016725	304	132016670	7.08	3.40747	2.98991	0	A21_peak_1670
9	133506718	133507021	304	133507009	7.87	2.37928	2.53854	0	A21_peak_1671
9	133606319	133606623	305	133606463	8.65	3.34402	3.02724	0	A21_peak_1672
9	136378099	136378551	453	136378399	7.08	2.99282	2.71503	0	A21_peak_1673
9	136504894	136505395	502	136505259	6.29	2.37141	2.4507	0	A21_peak_1674
9	136517029	136517344	316	136517180	8.65	3.56725	3.17876	0	A21_peak_1675
9	137548348	137548682	335	137548454	9.44	3.56672	2.98898	0	A21_peak_1676
9	138118700	138119074	375	138118833	8.65	3.10072	2.86345	0	A21_peak_1677
GL000008.2	136300	136603	304	136409	9.44	3.25619	2.79441	0	A21_peak_1678
GL000009.2	119882	120234	353	120085	9.44	3.69336	3.06912	0	A21_peak_1679
GL000009.2	121763	122080	318	121984	11.01	4.09307	2.97358	0	A21_peak_1680
GL000194.1	10777	11369	593	10926	13.37	3.27019	2.4511	0	A21_peak_1681a
GL000194.1	10777	11369	593	11186	18.09	3.18684	2.12147	0	A21_peak_1681b
GL000194.1	190596	190918	323	190726	12.59	4.73293	3.36301	0.08053	A21_peak_1682
GL000195.1	14858	15402	545	15235	10.23	2.54672	2.24532	0	A21_peak_1683
GL000195.1	24878	25186	309	25124	18.09	4.39801	2.58575	0	A21_peak_1684
GL000195.1	91993	92469	477	92179	13.37	3.15615	2.39554	0	A21_peak_1685
GL000205.2	42982	43304	323	43155	22.81	2.51607	1.83178	0	A21_peak_1686
GL000205.2	74358	74704	347	74621	20.45	3.87719	2.32984	0	A21_peak_1687
GL000205.2	78424	78731	308	78578	20.45	3.35729	2.14532	0	A21_peak_1688
GL000214.1	120811	121219	409	121011	64.51	13.0388	2.84809	6.78474	A21_peak_1689
GL000214.1	129091	129722	632	129552	88.89	11.8843	2.30494	5.79429	A21_peak_1690
GL000216.2	513	881	369	660	95.19	3.71987	1.45736	0	A21_peak_1691a
GL000216.2	513	881	369	844	82.6	2.37132	1.34838	0	A21_peak_1691b
GL000216.2	88451	88845	395	88628	14.95	3.24504	2.46393	0	A21_peak_1692
GL000216.2	168593	168910	318	168747	110.13	7.87226	1.76401	2.40733	A21_peak_1693
GL000218.1	19477	19870	394	19625	10.23	2.54672	2.24532	0	A21_peak_1694
GL000218.1	37900	38495	596	38338	11.01	4.05316	2.95137	0	A21_peak_1695
GL000218.1	71195	71519	325	71361	21.24	8.7004	4.11239	3.10599	A21_peak_1696
GL000218.1	104108	104445	338	104248	14.95	3.6454	2.65776	0	A21_peak_1697
GL000220.1	67917	68401	485	68163	19.67	10.0802	5.16663	4.25997	A21_peak_1698
GL000220.1	140590	140905	316	140741	112.49	10.392	1.95677	4.53317	A21_peak_1699
GL000220.1	141934	142266	333	142100	185.65	15.1566	1.90461	8.53235	A21_peak_1700
GL000224.1	1346	1807	462	1636	80.24	3.44104	1.47708	0	A21_peak_1701a
GL000224.1	1346	1807	462	1749	80.24	3.44104	1.47708	0	A21_peak_1701b
GL000224.1	2192	2553	362	2378	127.44	9.47891	1.809	3.76618	A21_peak_1702
GL000224.1	3952	4292	341	4285	165.99	2.61666	1.25553	0	A21_peak_1703
GL000224.1	13913	14324	412	14047	49.56	7.26566	2.29816	1.89279	A21_peak_1704
GL000224.1	38692	38995	304	38784	14.16	2.69812	2.09622	0	A21_peak_1705
GL000225.1	17022	17328	307	17181	44.84	8.65797	2.69645	3.06905	A21_peak_1706
GL000225.1	44322	44642	321	44500	55.85	10.4945	2.70728	4.61522	A21_peak_1707
GL000225.1	57029	57474	446	57263	60.57	4.36684	1.71036	0	A21_peak_1708
GL000225.1	58649	59133	485	58989	30.68	3.98687	2.0518	0	A21_peak_1709
GL000225.1	64920	65261	342	65095	76.31	10.332	2.27371	4.47918	A21_peak_1710
GL000225.1	70633	71322	690	70955	129.01	3.96296	1.39798	0	A21_peak_1711
GL000225.1	78810	79193	384	78979	55.85	7.17811	2.18665	1.81509	A21_peak_1712
GL000225.1	93415	93732	318	93584	58.21	9.5815	2.4672	3.85608	A21_peak_1713
GL000225.1	112335	112784	450	112508	98.33	5.31484	1.60214	0.41095	A21_peak_1714
GL000225.1	122779	123128	350	123014	50.35	5.025	1.90171	0.2815	A21_peak_1715
GL000225.1	127024	127427	404	127169	32.25	2.30567	1.57867	0	A21_peak_1716
GL000226.1	14139	14517	379	14305	18.09	6.87994	3.63265	1.59521	A21_peak_1717
KI270435.1	42041	42370	330	42128	7.08	2.9599	2.69331	0	A21_peak_1718
KI270438.1	19989	20328	340	20223	9.44	4.33257	3.47997	0	A21_peak_1719
KI270442.1	217657	218507	851	217822	14.95	3.19714	2.441	0	A21_peak_1720a
KI270442.1	217657	218507	851	218302	16.52	3.86931	2.55124	0	A21_peak_1720b
KI270442.1	285726	286130	405	285933	13.37	5.40372	3.55773	0.48451	A21_peak_1721
KI270442.1	382533	383062	530	382723	17.31	2.51628	1.92457	0	A21_peak_1722
KI270519.1	26935	27444	510	27022	7.87	2.9599	2.95553	0	A21_peak_1723
KI270519.1	112615	112926	312	112806	9.44	5.26738	4.09596	0.37482	A21_peak_1724
KI270584.1	2129	2539	411	2368	7.87	3.67785	3.47869	0	A21_peak_1725
KI270709.1	39165	39947	783	39312	10.23	2.96597	2.48025	0	A21_peak_1726a
KI270709.1	39165	39947	783	39755	14.95	2.85376	2.27808	0	A21_peak_1726b
KI270713.1	5366	5832	467	5529	15.73	3.2932	2.39046	0	A21_peak_1727
KI270719.1	169765	170137	373	170115	13.37	4.11731	2.87465	0	A21_peak_1728
KI270719.1	170819	171134	316	170976	13.37	5.16773	3.42873	0.37026	A21_peak_1729
KI270719.1	174169	174543	375	174368	15.73	7.43964	4.47891	2.045	A21_peak_1730
KI270720.1	375	802	428	587	10.23	4.46233	3.36045	0	A21_peak_1731
KI270724.1	506	940	435	690	51.92	15.506	3.77997	8.82651	A21_peak_1732
KI270727.1	92172	92672	501	92469	7.87	3.67785	3.47869	0	A21_peak_1733
KI270728.1	1791443	1791747	305	1791597	27.53	4.25308	2.19485	0	A21_peak_1734
KI270733.1	155518	155827	310	155670	122.72	12.1452	2.02818	6.02625	A21_peak_1735
KI270735.1	619	1040	422	895	11.8	3.71564	2.94657	0	A21_peak_1736
KI270735.1	16407	16735	329	16559	10.23	4.26793	3.24243	0	A21_peak_1737
KI270735.1	17021	17324	304	17224	11.01	3.71564	2.76548	0	A21_peak_1738
KI270742.1	67200	67747	548	67308	9.44	2.95763	2.60998	0	A21_peak_1739
KI270742.1	72070	72382	313	72234	7.87	2.9599	2.95553	0	A21_peak_1740
KI270742.1	87102	87666	565	87506	8.65	3.62443	3.21776	0	A21_peak_1741
KI270744.1	108108	108482	375	108247	82.6	6.59574	1.81738	1.36508	A21_peak_1742
KI270744.1	151772	152286	515	152081	19.67	4.62217	2.68815	0.01904	A21_peak_1743
KI270754.1	24075	24416	342	24259	22.03	8.40735	3.83775	2.85362	A21_peak_1744
KI270754.1	39155	39828	674	39316	41.69	3.62271	1.77888	0	A21_peak_1745a
KI270754.1	39155	39828	674	39671	47.2	5.4507	2.00832	0.51344	A21_peak_1745b
X	937676	937981	306	937955	9.44	4.54549	3.61894	0	A21_peak_1746
X	2971829	2972183	355	2971979	6.29	2.81165	2.76093	0	A21_peak_1747
X	6151890	6152217	328	6152049	9.44	5.26738	4.09596	0.37482	A21_peak_1748
X	8783810	8784134	325	8783903	7.08	2.9599	2.69331	0	A21_peak_1749
X	9529415	9529718	304	9529610	8.65	3.56725	3.17876	0	A21_peak_1750
X	9720435	9720803	369	9720723	7.87	2.95121	2.94924	0	A21_peak_1751
X	9876772	9877098	327	9877019	9.44	5.05089	3.95212	0.29944	A21_peak_1752
X	12308652	12308955	304	12308885	9.44	4.33257	3.47997	0	A21_peak_1753
X	13816977	13817461	485	13817086	7.08	2.9599	2.69331	0	A21_peak_1754
X	13959461	13959764	304	13959605	11.01	4.14638	3.00331	0	A21_peak_1755
X	16653627	16653961	335	16653783	11.01	5.40971	3.73175	0.48797	A21_peak_1756
X	17816222	17816525	304	17816229	10.23	3.48639	2.77886	0	A21_peak_1757
X	19329165	19329490	326	19329329	7.87	2.9104	2.91972	0	A21_peak_1758
X	19908538	19908848	311	19908688	9.44	4.91661	3.8632	0.20653	A21_peak_1759
X	23398361	23398664	304	23398533	9.44	2.95763	2.60998	0	A21_peak_1760
X	27820840	27821172	333	27821074	8.65	2.41987	2.41332	0	A21_peak_1761
X	36985135	36985438	304	36985321	9.44	4.66427	3.69686	0.04175	A21_peak_1762
X	38726130	38726734	605	38726222	6.29	2.55875	2.58261	0	A21_peak_1763
X	38892685	38893072	388	38892861	10.23	5.38443	3.93308	0.46817	A21_peak_1764
X	40298666	40299187	522	40298848	6.29	2.34354	2.43109	0	A21_peak_1765
X	42934411	42934846	436	42934731	8.65	2.41987	2.41332	0	A21_peak_1766
X	46396614	46397016	403	46396922	7.87	2.9599	2.95553	0	A21_peak_1767
X	47125765	47126068	304	47125990	8.65	2.95153	2.76376	0	A21_peak_1768
X	47248371	47248688	318	47248461	7.08	2.44237	2.3543	0	A21_peak_1769
X	47491759	47492062	304	47491858	7.87	3.26059	3.1739	0	A21_peak_1770
X	48099927	48100360	434	48100179	9.44	5.26738	4.09596	0.37482	A21_peak_1771
X	48723826	48724186	361	48724029	6.29	2.95412	2.86142	0	A21_peak_1772
X	49589795	49590318	524	49589885	14.16	2.41747	1.97189	0	A21_peak_1773
X	49596000	49596303	304	49596147	15.73	2.6186	2.09165	0	A21_peak_1774
X	49675222	49675525	304	49675396	7.87	2.9599	2.95553	0	A21_peak_1775
X	51161238	51161628	391	51161331	6.29	2.34354	2.43109	0	A21_peak_1776
X	51194956	51195259	304	51195101	8.65	4.44718	3.785	0	A21_peak_1777
X	51280137	51280452	316	51280293	9.44	3.25619	2.79441	0	A21_peak_1778
X	53236225	53237037	813	53236898	8.65	3.13958	2.88951	0	A21_peak_1779
X	53551216	53551549	334	53551397	7.08	3.07852	2.77166	0	A21_peak_1780
X	55303266	55303572	307	55303428	9.44	2.95763	2.60998	0	A21_peak_1781
X	68666104	68666407	304	68666319	7.08	3.1677	2.8307	0	A21_peak_1782
X	68822819	68823196	378	68823058	8.65	3.56725	3.17876	0	A21_peak_1783
X	69367612	69367942	331	69367779	6.29	2.37141	2.4507	0	A21_peak_1784
X	71624194	71624497	304	71624388	6.29	2.30164	2.40163	0	A21_peak_1785
X	71719305	71719608	304	71719450	9.44	5.26738	4.09596	0.37482	A21_peak_1786
X	71876759	71877240	482	71877115	7.08	3.1677	2.8307	0	A21_peak_1787
X	74049408	74049855	448	74049757	7.08	2.9599	2.69331	0	A21_peak_1788
X	76012016	76012319	304	76012055	7.87	3.45859	3.31834	0	A21_peak_1789
X	77815130	77815433	304	77815376	7.87	3.67785	3.47869	0	A21_peak_1790
X	78073950	78074253	304	78074053	6.29	2.55875	2.58261	0	A21_peak_1791
X	85021234	85021569	336	85021411	7.87	3.67785	3.47869	0	A21_peak_1792
X	91134722	91135401	680	91135199	7.87	3.67785	3.47869	0	A21_peak_1793
X	92481237	92481688	452	92481494	7.87	2.44237	2.58351	0	A21_peak_1794
X	92808642	92809058	417	92808799	6.29	2.34354	2.43109	0	A21_peak_1795
X	100415882	100416185	304	100416057	9.44	5.2636	4.09345	0.37482	A21_peak_1796
X	101233361	101233812	452	101233676	7.08	3.67785	3.17006	0	A21_peak_1797
X	102879918	102880262	345	102880110	6.29	2.34354	2.43109	0	A21_peak_1798
X	104040004	104040307	304	104040156	7.87	3.67785	3.47869	0	A21_peak_1799
X	110376657	110376979	323	110376872	7.08	3.67785	3.17006	0	A21_peak_1800
X	110746930	110747233	304	110747082	9.44	4.33257	3.47997	0	A21_peak_1801
X	111648844	111649148	305	111648975	8.65	3.91705	3.4183	0	A21_peak_1802
X	111814691	111815078	388	111814879	7.08	3.67785	3.17006	0	A21_peak_1803
X	112725884	112726262	379	112726044	9.44	5.26738	4.09596	0.37482	A21_peak_1804
X	112764672	112765021	350	112764822	6.29	2.34354	2.43109	0	A21_peak_1805
X	113446260	113446731	472	113446527	9.44	4.11278	3.33757	0	A21_peak_1806
X	114913442	114913745	304	114913691	7.87	3.67785	3.47869	0	A21_peak_1807
X	115191180	115191696	517	115191411	8.65	3.43091	3.08608	0	A21_peak_1808
X	119373990	119374481	492	119374100	6.29	2.34354	2.43109	0	A21_peak_1809
X	121438246	121438656	411	121438334	6.29	2.55875	2.58261	0	A21_peak_1810
X	127401026	127401329	304	127401175	6.29	2.95412	2.86142	0	A21_peak_1811
X	129352430	129352902	473	129352548	6.29	2.95412	2.86142	0	A21_peak_1812
X	130530975	130531388	414	130531263	7.08	2.9599	2.69331	0	A21_peak_1813
X	134725445	134725775	331	134725567	7.87	2.79247	2.83459	0	A21_peak_1814
X	144572285	144572588	304	144572436	7.87	3.67785	3.47869	0	A21_peak_1815
X	147134132	147134435	304	147134273	7.08	2.9599	2.69331	0	A21_peak_1816
X	150319508	150319926	419	150319656	8.65	3.43091	3.08608	0	A21_peak_1817
X	150428751	150429157	407	150428930	7.87	2.44237	2.58351	0	A21_peak_1818
X	151852891	151853232	342	151853039	7.08	3.45859	3.02393	0	A21_peak_1819
X	153271025	153271406	382	153271143	10.23	5.08049	3.7422	0.29944	A21_peak_1820
X	153809979	153810374	396	153810174	6.29	2.34354	2.43109	0	A21_peak_1821
Y	10935352	10935796	445	10935547	22.03	4.94366	2.5585	0.23016	A21_peak_1822
Y	11115621	11116297	677	11115740	14.16	4.07039	2.7266	0	A21_peak_1823a
Y	11115621	11116297	677	11116044	14.16	4.70046	3.03198	0.0639	A21_peak_1823b
Y	11115621	11116297	677	11116273	8.65	2.38321	2.38942	0	A21_peak_1823c
Y	11310612	11310954	343	11310774	53.49	9.59969	2.5949	3.87053	A21_peak_1824
Y	11312399	11312724	326	11312560	165.2	8.70323	1.6294	3.10845	A21_peak_1825
Y	11322477	11322825	349	11322651	70.8	9.26477	2.24373	3.58699	A21_peak_1826
Y	11332724	11333608	885	11333440	115.64	11.317	2.01102	5.32035	A21_peak_1827
Y	11333829	11334282	454	11334018	103.84	9.83856	1.9781	4.07727	A21_peak_1828
Y	56879987	56880496	510	56880156	14.16	3.24504	2.34238	0	A21_peak_1829

## Sheet: A22_peaks
chr	start	end	length	abs_summit	pileup	#NAME?	fold_enrichment	#NAME?	name
1	863919	864229	311	863983	7.72	2.9599	2.90816	0	A22_peak_1
1	866150	866583	434	866310	8.69	3.59087	3.20703	0	A22_peak_2
1	1054713	1055034	322	1054864	9.66	3.49	3.00141	0	A22_peak_3
1	2429068	2429471	404	2429179	8.69	2.61491	2.55068	0	A22_peak_4
1	2653099	2653451	353	2653376	26.07	3.87501	2.08232	0.01276	A22_peak_5
1	2654561	2655176	616	2654949	37.66	9.78053	3.22141	4.41616	A22_peak_6
1	2979039	2979349	311	2979151	6.76	2.34354	2.58631	0	A22_peak_7
1	3517172	3517482	311	3517439	8.69	2.88438	2.72944	0	A22_peak_8
1	3639364	3639674	311	3639508	9.66	2.95763	2.6639	0	A22_peak_9
1	5017962	5018294	333	5018112	10.62	5.42727	4.09932	0.77623	A22_peak_10
1	6253697	6254007	311	6253877	11.59	4.14638	3.14668	0.13467	A22_peak_11
1	6325685	6325995	311	6325783	7.72	2.3216	2.45746	0	A22_peak_12
1	6593520	6593834	315	6593730	9.66	3.61585	3.08242	0	A22_peak_13
1	7585908	7586433	526	7586254	8.69	3.36064	3.05006	0	A22_peak_14
1	7631810	7632214	405	7632042	8.69	3.11038	2.88086	0	A22_peak_15
1	11440941	11441251	311	11441043	8.69	2.32064	2.35768	0	A22_peak_16
1	11766303	11766654	352	11766562	9.66	3.07504	2.73761	0	A22_peak_17
1	12786794	12787104	311	12786981	8.69	3.73984	3.30922	0	A22_peak_18
1	12797928	12798283	356	12798074	12.55	6.27512	4.26575	1.39055	A22_peak_19
1	13269118	13269428	311	13269233	6.76	2.34354	2.58631	0	A22_peak_20
1	16565252	16565570	319	16565507	27.04	8.74288	3.50446	3.4948	A22_peak_21
1	16719871	16720329	459	16720131	14.48	3.6454	2.58057	0	A22_peak_22
1	16794679	16795026	348	16794839	11.59	4.00192	3.06247	0.10346	A22_peak_23
1	16946517	16946854	338	16946668	8.69	2.41987	2.42251	0	A22_peak_24
1	18750000	18750404	405	18750190	8.69	4.18438	3.6165	0.13467	A22_peak_25
1	25163728	25164164	437	25163864	6.76	2.89813	3.0021	0	A22_peak_26
1	25803854	25804174	321	25804078	11.59	4.97331	3.64105	0.55337	A22_peak_27
1	34660482	34660881	400	34660634	7.72	2.38419	2.50129	0	A22_peak_28
1	34714345	34714692	348	34714630	8.69	3.27428	2.9915	0	A22_peak_29
1	34795974	34796284	311	34796123	10.62	3.78719	3.05901	0	A22_peak_30
1	37368167	37368556	390	37368268	7.72	3.39404	3.21878	0	A22_peak_31
1	38530838	38531203	366	38531019	7.72	3.29343	3.14657	0	A22_peak_32
1	39738250	39738750	501	39738332	8.69	3.89794	3.41813	0.02424	A22_peak_33
1	40700854	40701458	605	40701434	6.76	2.34354	2.58631	0	A22_peak_34
1	43701617	43702062	446	43701826	8.69	3.45018	3.11097	0	A22_peak_35
1	46643268	46643640	373	46643454	9.66	4.33257	3.55187	0.13467	A22_peak_36
1	50326110	50326744	635	50326538	8.69	3.62443	3.23002	0	A22_peak_37
1	50893081	50893512	432	50893178	6.76	2.89813	3.0021	0	A22_peak_38
1	53293020	53293339	320	53293164	11.59	4.42875	3.31317	0.17392	A22_peak_39
1	53314629	53314939	311	53314864	9.66	2.95763	2.6639	0	A22_peak_40
1	53438686	53439050	365	53438795	10.62	3.78719	3.05901	0	A22_peak_41
1	53460670	53461008	339	53460769	6.76	2.34354	2.58631	0	A22_peak_42
1	55040685	55041077	393	55040818	8.69	3.1503	2.90774	0	A22_peak_43
1	56310316	56310661	346	56310473	6.76	2.89813	3.0021	0	A22_peak_44
1	57064240	57064713	474	57064514	7.72	3.61226	3.3757	0	A22_peak_45
1	58860142	58860539	398	58860264	8.69	4.12461	3.57501	0.13467	A22_peak_46
1	58999732	59000042	311	58999873	8.69	4.37193	3.74697	0.13467	A22_peak_47
1	59486428	59486738	311	59486591	9.66	5.18241	4.1229	0.58852	A22_peak_48
1	59607091	59607401	311	59607241	11.59	4.14638	3.14668	0.13467	A22_peak_49
1	62670628	62670969	342	62670862	9.66	4.33257	3.55187	0.13467	A22_peak_50
1	63952252	63952601	350	63952441	8.69	3.68921	3.27444	0	A22_peak_51
1	68046807	68047153	347	68047072	9.66	2.95763	2.6639	0	A22_peak_52
1	71987395	71987705	311	71987657	7.72	2.73176	2.74614	0	A22_peak_53
1	73668078	73668388	311	73668228	9.66	5.18241	4.1229	0.58852	A22_peak_54
1	73815323	73815633	311	73815475	10.62	6.02973	4.49649	1.19261	A22_peak_55
1	76209184	76209494	311	76209321	8.69	2.41987	2.42251	0	A22_peak_56
1	77651727	77652037	311	77651873	9.66	2.95763	2.6639	0	A22_peak_57
1	79884766	79885076	311	79884798	7.72	3.61226	3.3757	0	A22_peak_58
1	81617239	81617629	391	81617384	9.66	4.58172	3.71794	0.27345	A22_peak_59
1	81990665	81991185	521	81990775	6.76	2.89813	3.0021	0	A22_peak_60
1	88898463	88898882	420	88898611	7.72	2.9599	2.90816	0	A22_peak_61
1	88918973	88919344	372	88919074	9.66	3.57323	3.05493	0	A22_peak_62
1	89464298	89464788	491	89464639	6.76	2.89813	3.0021	0	A22_peak_63
1	91738161	91738473	313	91738315	7.72	3.19707	3.07753	0	A22_peak_64
1	93916172	93916489	318	93916259	8.69	4.00888	3.49481	0.1036	A22_peak_65
1	103717406	103717842	437	103717646	13.52	7.53305	4.83929	2.43571	A22_peak_66
1	106412605	106412926	322	106412756	7.72	3.61226	3.3757	0	A22_peak_67
1	108927773	108928138	366	108927961	6.76	2.50503	2.70723	0	A22_peak_68
1	109756982	109757292	311	109757082	7.72	3.34318	3.18226	0	A22_peak_69
1	111842069	111842379	311	111842171	8.69	3.62443	3.23002	0	A22_peak_70
1	112448155	112448510	356	112448268	8.69	3.73984	3.30922	0	A22_peak_71
1	112695080	112695610	531	112695198	8.69	2.6468	2.57174	0	A22_peak_72
1	116862751	116863061	311	116863046	7.72	2.93084	2.88747	0	A22_peak_73
1	121747421	121747785	365	121747603	28.97	15.1622	5.99337	9.30815	A22_peak_74
1	122433691	122434001	311	122433838	9.66	5.18241	4.1229	0.58852	A22_peak_75
1	124804388	124804760	373	124804556	24.14	5.931	2.79323	1.1645	A22_peak_76
1	124911898	124912208	311	124912070	16.41	7.66459	4.35364	2.54466	A22_peak_77
1	124925730	124926102	373	124925894	28	7.02967	2.90013	1.99359	A22_peak_78
1	125179949	125180450	502	125180221	536.85	2.37152	1.12286	0	A22_peak_79
1	125182333	125182665	333	125182492	319.6	18.4865	1.71444	12.28	A22_peak_80
1	143285413	143285727	315	143285551	11.59	5.86499	4.19558	1.10954	A22_peak_81
1	144103193	144103747	555	144103629	28	5.41423	2.44016	0.76815	A22_peak_82
1	147811606	147811916	311	147811701	6.76	2.50503	2.70723	0	A22_peak_83
1	148245997	148246368	372	148246230	8.69	4.37527	3.7493	0.13467	A22_peak_84
1	148288560	148288936	377	148288746	7.72	3.61226	3.3757	0	A22_peak_85
1	152191557	152191894	338	152191725	9.66	4.03289	3.35399	0.1036	A22_peak_86
1	152309182	152309492	311	152309336	6.76	2.46624	2.67817	0	A22_peak_87
1	152545444	152545754	311	152545574	6.76	2.34354	2.58631	0	A22_peak_88
1	153406512	153406823	312	153406711	10.62	4.22853	3.33176	0.13467	A22_peak_89
1	156947952	156948341	390	156948186	9.66	4.03289	3.35399	0.1036	A22_peak_90
1	157581552	157582030	479	157581647	8.69	2.41987	2.42251	0	A22_peak_91
1	159557695	159558079	385	159557852	6.76	2.89813	3.0021	0	A22_peak_92
1	160224344	160224960	617	160224933	8.69	2.95724	2.77811	0	A22_peak_93
1	166251256	166251652	397	166251418	6.76	2.89813	3.0021	0	A22_peak_94
1	168187483	168187830	348	168187633	8.69	4.37527	3.7493	0.13467	A22_peak_95
1	168453921	168454390	470	168454137	9.66	4.83299	3.88664	0.44433	A22_peak_96
1	171625547	171625857	311	171625725	9.66	4.18698	3.45546	0.13467	A22_peak_97
1	174349833	174350173	341	174350025	11.59	6.91391	4.87009	1.90167	A22_peak_98
1	175614634	175614990	357	175614968	6.76	2.34354	2.58631	0	A22_peak_99
1	175882334	175882777	444	175882471	8.69	3.36064	3.05006	0	A22_peak_100
1	177117286	177117620	335	177117408	8.69	2.41987	2.42251	0	A22_peak_101
1	177677512	177677825	314	177677671	6.76	2.89813	3.0021	0	A22_peak_102
1	177813778	177814117	340	177813944	8.69	3.62443	3.23002	0	A22_peak_103
1	180108274	180108584	311	180108423	10.62	5.86624	4.38816	1.10954	A22_peak_104
1	181762622	181762932	311	181762836	8.69	3.62443	3.23002	0	A22_peak_105
1	182938546	182938856	311	182938696	10.62	6.02973	4.49649	1.19261	A22_peak_106
1	183704607	183704964	358	183704766	9.66	4.34974	3.56327	0.13467	A22_peak_107
1	185586473	185586783	311	185586718	8.69	3.59087	3.20703	0	A22_peak_108
1	189921349	189921678	330	189921606	7.72	3.61226	3.3757	0	A22_peak_109
1	191969404	191969714	311	191969408	7.72	2.9599	2.90816	0	A22_peak_110
1	202287276	202287592	317	202287430	8.69	3.62443	3.23002	0	A22_peak_111
1	205691856	205692257	402	205692089	10.62	4.85888	3.73095	0.4635	A22_peak_112
1	206778269	206778579	311	206778479	9.66	3.57323	3.05493	0	A22_peak_113
1	208104137	208104457	321	208104274	7.72	3.1504	3.04413	0	A22_peak_114
1	208318066	208318493	428	208318276	8.69	3.62443	3.23002	0	A22_peak_115
1	208516354	208516664	311	208516505	11.59	4.92002	3.60858	0.50798	A22_peak_116
1	209415066	209415378	313	209415324	9.66	4.64263	3.75873	0.31958	A22_peak_117
1	209584175	209584489	315	209584385	8.69	4.12461	3.57501	0.13467	A22_peak_118
1	209838630	209838968	339	209838793	9.66	5.17864	4.12034	0.58852	A22_peak_119
1	211025680	211025991	312	211025793	9.66	3.18157	2.80485	0	A22_peak_120
1	212936383	212936737	355	212936535	7.72	3.1504	3.04413	0	A22_peak_121
1	214033350	214033660	311	214033578	7.72	3.1504	3.04413	0	A22_peak_122
1	214698318	214698679	362	214698448	8.69	3.84417	3.38104	0	A22_peak_123
1	215243436	215243746	311	215243549	6.76	2.89813	3.0021	0	A22_peak_124
1	220422296	220422606	311	220422507	8.69	4.37527	3.7493	0.13467	A22_peak_125
1	222373687	222374056	370	222373847	8.69	3.62443	3.23002	0	A22_peak_126
1	225250549	225250869	321	225250725	8.69	3.84417	3.38104	0	A22_peak_127
1	225879585	225879966	382	225879775	12.55	4.95555	3.48182	0.54153	A22_peak_128
1	227768966	227769470	505	227769173	7.72	2.38419	2.50129	0	A22_peak_129
1	227857362	227857672	311	227857510	6.76	2.50503	2.70723	0	A22_peak_130
1	228194945	228195301	357	228195200	8.69	3.89794	3.41813	0.02424	A22_peak_131
1	229197463	229197773	311	229197603	12.55	5.64505	3.88541	0.94353	A22_peak_132
1	231084607	231084917	311	231084768	8.69	3.62443	3.23002	0	A22_peak_133
1	231190212	231190522	311	231190323	9.66	3.88677	3.2583	0.0187	A22_peak_134
1	232531855	232532309	455	232532226	7.72	3.61226	3.3757	0	A22_peak_135
1	232902825	232903135	311	232902974	8.69	3.95283	3.45604	0.06583	A22_peak_136
1	233413754	233414085	332	233413988	9.66	4.76822	3.84305	0.40013	A22_peak_137
1	234307536	234307846	311	234307681	9.66	4.33257	3.55187	0.13467	A22_peak_138
1	234647784	234648094	311	234648051	9.66	5.18241	4.1229	0.58852	A22_peak_139
1	238516562	238516974	413	238516657	6.76	2.34354	2.58631	0	A22_peak_140
1	239996403	239996713	311	239996534	8.69	2.41987	2.42251	0	A22_peak_141
1	242158402	242158727	326	242158497	9.66	4.33257	3.55187	0.13467	A22_peak_142
1	248067692	248068002	311	248067841	7.72	3.61226	3.3757	0	A22_peak_143
10	418034	418521	488	418127	9.66	2.95763	2.6639	0	A22_peak_144
10	1192753	1193079	327	1192895	6.76	2.58515	2.76729	0	A22_peak_145
10	1635945	1636422	478	1636194	7.72	3.61226	3.3757	0	A22_peak_146
10	1643034	1643379	346	1643135	6.76	2.50503	2.70723	0	A22_peak_147
10	3383856	3384251	396	3383959	6.76	2.50503	2.70723	0	A22_peak_148
10	6809217	6809527	311	6809370	8.69	4.2455	3.65897	0.13467	A22_peak_149
10	6971389	6971699	311	6971560	11.59	6.2486	4.43992	1.37029	A22_peak_150
10	7933287	7933714	428	7933408	6.76	2.62654	2.79833	0	A22_peak_151
10	7966208	7966518	311	7966306	7.72	2.9599	2.90816	0	A22_peak_152
10	8228964	8229274	311	8229106	6.76	2.50503	2.70723	0	A22_peak_153
10	12651494	12651804	311	12651783	8.69	3.405	3.08022	0	A22_peak_154
10	13929271	13929581	311	13929558	9.66	4.33257	3.55187	0.13467	A22_peak_155
10	14788353	14788696	344	14788548	9.66	4.58172	3.71794	0.27345	A22_peak_156
10	17535697	17536101	405	17535830	6.76	2.89813	3.0021	0	A22_peak_157
10	17632001	17632311	311	17632129	6.76	2.31894	2.56791	0	A22_peak_158
10	20642835	20643181	347	20642937	7.72	3.61226	3.3757	0	A22_peak_159
10	21834465	21834988	524	21834508	8.69	3.36064	3.05006	0	A22_peak_160
10	21844880	21845287	408	21845013	7.72	2.9599	2.90816	0	A22_peak_161
10	23150050	23150367	318	23150227	9.66	4.33257	3.55187	0.13467	A22_peak_162
10	24549140	24549450	311	24549291	6.76	2.34354	2.58631	0	A22_peak_163
10	24647788	24648160	373	24647974	9.66	4.29447	3.5266	0.13467	A22_peak_164
10	28847728	28848038	311	28847823	9.66	4.33257	3.55187	0.13467	A22_peak_165
10	32437527	32437865	339	32437790	8.69	4.37527	3.7493	0.13467	A22_peak_166
10	32487692	32488050	359	32487783	7.72	3.61226	3.3757	0	A22_peak_167
10	32506761	32507132	372	32506976	9.66	5.18241	4.1229	0.58852	A22_peak_168
10	33480585	33480895	311	33480725	9.66	4.03289	3.35399	0.1036	A22_peak_169
10	33625025	33625423	399	33625228	11.59	5.86499	4.19558	1.10954	A22_peak_170
10	33661505	33661894	390	33661687	9.66	4.70478	3.80042	0.36696	A22_peak_171
10	37752922	37753426	505	37753051	7.72	2.9599	2.90816	0	A22_peak_172
10	40065807	40066130	324	40065980	17.38	8.44714	4.59503	3.23328	A22_peak_173
10	41564563	41564898	336	41564774	22.21	10.1347	4.602	4.7351	A22_peak_174
10	41574686	41575000	315	41574842	12.55	4.79185	3.38807	0.41444	A22_peak_175
10	41576971	41577281	311	41577155	10.62	3.53412	2.90529	0	A22_peak_176
10	42070581	42071066	486	42070825	147.73	12.3349	1.90681	6.74213	A22_peak_177
10	42073321	42073644	324	42073487	89.8	14.197	2.52214	8.43609	A22_peak_178
10	42073949	42074279	331	42074105	56	11.5544	2.8105	6.02735	A22_peak_179
10	42079390	42079986	597	42079545	84.97	3.73187	1.50823	0	A22_peak_180
10	43265544	43265854	311	43265758	8.69	2.77937	2.65954	0	A22_peak_181
10	45382955	45383265	311	45383205	8.69	3.54309	3.17436	0	A22_peak_182
10	46331586	46331896	311	46331745	8.69	4.37527	3.7493	0.13467	A22_peak_183
10	48710650	48710960	311	48710787	8.69	4.00888	3.49481	0.1036	A22_peak_184
10	48896983	48897293	311	48897079	7.72	3.61226	3.3757	0	A22_peak_185
10	49301323	49301651	329	49301476	7.72	2.9599	2.90816	0	A22_peak_186
10	49425708	49426145	438	49425981	8.69	3.84417	3.38104	0	A22_peak_187
10	49510331	49510736	406	49510450	7.72	3.61226	3.3757	0	A22_peak_188
10	50334866	50335176	311	50334872	7.72	2.9599	2.90816	0	A22_peak_189
10	50341218	50341583	366	50341396	10.62	6.02973	4.49649	1.19261	A22_peak_190
10	50614812	50615122	311	50614932	8.69	3.4962	3.14235	0	A22_peak_191
10	51841838	51842158	321	51841990	9.66	5.18241	4.1229	0.58852	A22_peak_192
10	51982811	51983177	367	51982986	9.66	4.33257	3.55187	0.13467	A22_peak_193
10	53111543	53111853	311	53111692	7.72	2.73176	2.74614	0	A22_peak_194
10	59744723	59745080	358	59744999	7.72	2.9599	2.90816	0	A22_peak_195
10	62376295	62376836	542	62376521	10.62	5.08049	3.87372	0.58852	A22_peak_196
10	68658976	68659508	533	68659084	9.66	4.18698	3.45546	0.13467	A22_peak_197
10	71147165	71147495	331	71147350	6.76	2.89813	3.0021	0	A22_peak_198
10	71560277	71560626	350	71560523	8.69	3.1503	2.90774	0	A22_peak_199
10	71764775	71765192	418	71764954	9.66	4.64263	3.75873	0.31958	A22_peak_200
10	78345653	78345963	311	78345785	9.66	3.98334	3.32147	0.08881	A22_peak_201
10	79111309	79111638	330	79111599	8.69	3.1503	2.90774	0	A22_peak_202
10	80720657	80720967	311	80720896	6.76	2.34354	2.58631	0	A22_peak_203
10	85240205	85240515	311	85240312	6.76	2.39107	2.62188	0	A22_peak_204
10	86907887	86908321	435	86908264	7.72	2.9599	2.90816	0	A22_peak_205
10	92757945	92758255	311	92758075	8.69	2.41987	2.42251	0	A22_peak_206
10	92913895	92914205	311	92914111	10.62	2.54672	2.32423	0	A22_peak_207
10	93195056	93195366	311	93195261	6.76	2.62654	2.79833	0	A22_peak_208
10	94303091	94303488	398	94303417	7.72	3.01602	2.94816	0	A22_peak_209
10	96479725	96480035	311	96479862	7.72	3.49923	3.29437	0	A22_peak_210
10	96982167	96982519	353	96982280	8.69	3.68921	3.27444	0	A22_peak_211
10	97946687	97947197	511	97946802	6.76	2.34354	2.58631	0	A22_peak_212
10	99013874	99014184	311	99014022	7.72	3.61226	3.3757	0	A22_peak_213
10	100330709	100331107	399	100331014	10.62	5.03785	3.84616	0.58852	A22_peak_214
10	105241474	105241807	334	105241648	6.76	2.34354	2.58631	0	A22_peak_215
10	110697098	110697408	311	110697355	8.69	3.62443	3.23002	0	A22_peak_216
10	110819432	110819890	459	110819544	8.69	3.36064	3.05006	0	A22_peak_217
10	111887985	111888301	317	111888137	11.59	6.91391	4.87009	1.90167	A22_peak_218
10	112848677	112849106	430	112848862	8.69	3.59087	3.20703	0	A22_peak_219
10	120365415	120365733	319	120365562	11.59	4.14638	3.14668	0.13467	A22_peak_220
10	121306986	121307309	324	121307161	6.76	2.75643	2.89577	0	A22_peak_221
10	122465783	122466093	311	122465875	6.76	2.39107	2.62188	0	A22_peak_222
10	122570199	122570656	458	122570308	7.72	2.84892	2.82923	0	A22_peak_223
10	123079883	123080236	354	123079995	7.72	2.55031	2.618	0	A22_peak_224
10	124728102	124728465	364	124728292	9.66	4.33257	3.55187	0.13467	A22_peak_225
10	125789351	125789730	380	125789483	8.69	4.00888	3.49481	0.1036	A22_peak_226
10	128492055	128492402	348	128492163	8.69	2.41987	2.42251	0	A22_peak_227
10	130039006	130039316	311	130039225	10.62	3.53412	2.90529	0	A22_peak_228
10	132210812	132211211	400	132211039	10.62	4.22853	3.33176	0.13467	A22_peak_229
10	133268742	133269183	442	133268999	10.62	4.74477	3.65791	0.38617	A22_peak_230
10	133288207	133288610	404	133288463	7.72	3.05991	2.97947	0	A22_peak_231
10	133470131	133470508	378	133470411	7.72	2.9599	2.90816	0	A22_peak_232
10	133575904	133576351	448	133576057	8.69	3.62443	3.23002	0	A22_peak_233
10	133619155	133619535	381	133619346	8.69	3.84417	3.38104	0	A22_peak_234
10	133688255	133688580	326	133688407	140.01	17.7966	2.2743	11.6663	A22_peak_235
10	133689699	133690293	595	133689876	83.04	10.0676	2.15483	4.67456	A22_peak_236a
10	133689699	133690293	595	133690237	55.04	6.74219	2.08992	1.78298	A22_peak_236b
11	373671	374101	431	373951	11.59	5.68446	4.0817	0.97674	A22_peak_237
11	379740	380173	434	379925	10.62	4.08909	3.24496	0.13467	A22_peak_238
11	614216	614564	349	614369	11.59	4.42875	3.31317	0.17392	A22_peak_239
11	2374910	2375279	370	2375030	7.72	3.05991	2.97947	0	A22_peak_240
11	3614709	3615019	311	3614919	9.66	3.57323	3.05493	0	A22_peak_241
11	4454770	4455089	320	4454885	8.69	4.37527	3.7493	0.13467	A22_peak_242
11	5923710	5924020	311	5923919	8.69	4.37527	3.7493	0.13467	A22_peak_243
11	6062900	6063210	311	6063003	6.76	2.34354	2.58631	0	A22_peak_244
11	6415099	6415479	381	6415300	10.62	3.5515	2.91579	0	A22_peak_245
11	6545446	6545756	311	6545543	9.66	3.57323	3.05493	0	A22_peak_246
11	6567183	6567493	311	6567306	8.69	2.84881	2.70574	0	A22_peak_247
11	7793430	7793750	321	7793608	10.62	3.53412	2.90529	0	A22_peak_248
11	8068690	8069091	402	8068944	9.66	2.95763	2.6639	0	A22_peak_249
11	8334272	8334614	343	8334550	8.69	3.11038	2.88086	0	A22_peak_250
11	8909910	8910271	362	8910107	9.66	3.33111	2.8998	0	A22_peak_251
11	10131215	10131566	352	10131357	7.72	2.9599	2.90816	0	A22_peak_252
11	12434406	12434716	311	12434504	6.76	2.42826	2.64973	0	A22_peak_253
11	19849581	19849975	395	19849901	7.72	2.9599	2.90816	0	A22_peak_254
11	26113794	26114182	389	26114008	6.76	2.89813	3.0021	0	A22_peak_255
11	27016924	27017317	394	27017029	6.76	2.34354	2.58631	0	A22_peak_256
11	27041237	27041547	311	27041390	8.69	3.62443	3.23002	0	A22_peak_257
11	31816319	31816722	404	31816551	11.59	4.00192	3.06247	0.10346	A22_peak_258
11	32663885	32664272	388	32664022	7.72	2.9599	2.90816	0	A22_peak_259
11	33565699	33566256	558	33565853	7.72	2.9599	2.90816	0	A22_peak_260
11	33920889	33921302	414	33921205	7.72	2.9599	2.90816	0	A22_peak_261
11	35407839	35408149	311	35408061	8.69	3.84417	3.38104	0	A22_peak_262
11	42344178	42344546	369	42344435	8.69	3.84417	3.38104	0	A22_peak_263
11	43439526	43439852	327	43439636	8.69	3.84417	3.38104	0	A22_peak_264
11	44127017	44127327	311	44127173	7.72	2.9599	2.90816	0	A22_peak_265
11	44408448	44408761	314	44408585	6.76	2.35464	2.59461	0	A22_peak_266
11	44417800	44418249	450	44417901	6.76	2.34354	2.58631	0	A22_peak_267
11	44548118	44548428	311	44548284	11.59	6.17333	4.39174	1.30205	A22_peak_268
11	46094652	46094971	320	46094806	7.72	3.49923	3.29437	0	A22_peak_269
11	47025909	47026219	311	47026099	9.66	4.64263	3.75873	0.31958	A22_peak_270
11	48272249	48272586	338	48272350	7.72	3.61226	3.3757	0	A22_peak_271
11	49817935	49818312	378	49818096	9.66	5.18241	4.1229	0.58852	A22_peak_272
11	53372334	53372697	364	53372511	12.55	7.83212	5.24369	2.68551	A22_peak_273
11	58750369	58750817	449	58750562	12.55	6.6833	4.51743	1.73173	A22_peak_274
11	59267399	59267826	428	59267619	7.72	2.80913	2.80098	0	A22_peak_275
11	60831781	60832091	311	60831932	9.66	4.18698	3.45546	0.13467	A22_peak_276
11	61440159	61440505	347	61440252	8.69	3.03253	2.82855	0	A22_peak_277
11	62214074	62214454	381	62214214	7.72	2.88949	2.85805	0	A22_peak_278
11	62273637	62273947	311	62273773	7.72	2.69414	2.71952	0	A22_peak_279
11	67986213	67986620	408	67986404	8.69	3.73984	3.30922	0	A22_peak_280
11	68073698	68074008	311	68073847	7.72	3.44604	3.25614	0	A22_peak_281
11	75011540	75011850	311	75011812	7.72	3.34318	3.18226	0	A22_peak_282
11	76628381	76628840	460	76628549	10.62	4.74477	3.65791	0.38617	A22_peak_283
11	76812906	76813216	311	76813060	6.76	2.89813	3.0021	0	A22_peak_284
11	77158969	77159301	333	77159136	8.69	2.92051	2.75356	0	A22_peak_285
11	78273269	78273779	511	78273509	11.59	5.86499	4.19558	1.10954	A22_peak_286
11	83326086	83326573	488	83326305	9.66	3.57323	3.05493	0	A22_peak_287
11	86553421	86553978	558	86553564	8.69	4.37527	3.7493	0.13467	A22_peak_288
11	91600630	91600940	311	91600744	8.69	3.62443	3.23002	0	A22_peak_289
11	92949145	92949455	311	92949299	8.69	4.37527	3.7493	0.13467	A22_peak_290
11	93028285	93028640	356	93028429	7.72	3.01602	2.94816	0	A22_peak_291
11	94026527	94026839	313	94026643	8.69	3.36064	3.05006	0	A22_peak_292
11	94234529	94234839	311	94234669	21.24	3.15512	2.02203	0	A22_peak_293
11	94886439	94886749	311	94886536	6.76	2.35464	2.59461	0	A22_peak_294
11	100603606	100603996	391	100603896	10.62	6.02973	4.49649	1.19261	A22_peak_295
11	101157906	101158501	596	101158041	8.69	3.62443	3.23002	0	A22_peak_296
11	101852708	101853149	442	101852834	6.76	2.89813	3.0021	0	A22_peak_297
11	108772665	108772975	311	108772900	7.72	3.34318	3.18226	0	A22_peak_298
11	109054395	109054705	311	109054659	9.66	4.33257	3.55187	0.13467	A22_peak_299
11	110013822	110014296	475	110013985	6.76	2.89813	3.0021	0	A22_peak_300
11	111418473	111418783	311	111418736	7.72	2.44892	2.5467	0	A22_peak_301
11	111957934	111958271	338	111958076	9.66	4.03289	3.35399	0.1036	A22_peak_302
11	111972566	111972901	336	111972835	9.66	3.57323	3.05493	0	A22_peak_303
11	112052754	112053064	311	112052988	10.62	4.63455	3.58767	0.31732	A22_peak_304
11	114495641	114496177	537	114496016	11.59	6.91391	4.87009	1.90167	A22_peak_305
11	114662866	114663206	341	114663015	6.76	2.34354	2.58631	0	A22_peak_306
11	115954333	115954643	311	115954489	9.66	2.95763	2.6639	0	A22_peak_307
11	116396718	116397045	328	116396939	10.62	5.42727	4.09932	0.77623	A22_peak_308
11	116605841	116606315	475	116606113	8.69	3.27428	2.9915	0	A22_peak_309
11	117919180	117919563	384	117919370	13.52	5.46828	3.62946	0.8058	A22_peak_310
11	118726672	118726999	328	118726852	17.38	8.21048	4.47204	3.02256	A22_peak_311
11	120053520	120054001	482	120053760	10.62	4.58083	3.55355	0.27345	A22_peak_312
11	120181915	120182315	401	120182101	9.66	3.79344	3.19748	0	A22_peak_313
11	121265259	121265668	410	121265411	7.72	3.61226	3.3757	0	A22_peak_314
11	121605775	121606085	311	121605790	8.69	3.62443	3.23002	0	A22_peak_315
11	121617961	121618271	311	121618210	9.66	3.57323	3.05493	0	A22_peak_316
11	121956469	121956779	311	121956566	6.76	2.50503	2.70723	0	A22_peak_317
11	123205979	123206289	311	123206127	11.59	4.76496	3.51457	0.40013	A22_peak_318
11	126717929	126718316	388	126718126	7.72	2.51592	2.5938	0	A22_peak_319
11	129404091	129404401	311	129404189	6.76	2.31894	2.56791	0	A22_peak_320
11	130790078	130790425	348	130790241	10.62	5.49671	4.14479	0.81662	A22_peak_321
11	130905809	130906119	311	130905963	9.66	3.18157	2.80485	0	A22_peak_322
11	133032342	133032652	311	133032625	9.66	5.03581	4.02357	0.58852	A22_peak_323
11	133160410	133160835	426	133160619	8.69	3.62443	3.23002	0	A22_peak_324
11	133687246	133687661	416	133687461	7.72	3.61226	3.3757	0	A22_peak_325
12	185591	185935	345	185776	9.66	3.74794	3.16792	0	A22_peak_326
12	2580388	2580707	320	2580549	9.66	3.79344	3.19748	0	A22_peak_327
12	3453519	3453895	377	3453716	10.62	5.56757	4.19128	0.87685	A22_peak_328
12	4454482	4455123	642	4454908	8.69	2.41987	2.42251	0	A22_peak_329
12	4606848	4607329	482	4607147	9.66	5.03581	4.02357	0.58852	A22_peak_330
12	5519040	5519381	342	5519246	11.59	5.49309	3.96183	0.81563	A22_peak_331
12	5732021	5732331	311	5732229	9.66	3.88677	3.2583	0.0187	A22_peak_332
12	6066148	6066524	377	6066262	9.66	3.36992	2.92455	0	A22_peak_333
12	7342287	7342597	311	7342543	8.69	3.62443	3.23002	0	A22_peak_334
12	8055823	8056133	311	8055993	9.66	4.64263	3.75873	0.31958	A22_peak_335
12	9226020	9226330	311	9226304	6.76	2.89813	3.0021	0	A22_peak_336
12	9300721	9301101	381	9300817	6.76	2.89813	3.0021	0	A22_peak_337
12	10652947	10653301	355	10653104	9.66	5.18241	4.1229	0.58852	A22_peak_338
12	11547428	11547821	394	11547535	6.76	2.34354	2.58631	0	A22_peak_339
12	11745984	11746294	311	11746146	9.66	4.33257	3.55187	0.13467	A22_peak_340
12	13237238	13237601	364	13237416	8.69	3.62443	3.23002	0	A22_peak_341
12	13592006	13592378	373	13592113	7.72	2.9599	2.90816	0	A22_peak_342
12	25303100	25303440	341	25303372	9.66	4.03289	3.35399	0.1036	A22_peak_343
12	30199598	30199908	311	30199765	9.66	2.95763	2.6639	0	A22_peak_344
12	30941363	30941688	326	30941593	9.66	3.88677	3.2583	0.0187	A22_peak_345
12	31249514	31249824	311	31249812	6.76	2.34354	2.58631	0	A22_peak_346
12	32159781	32160091	311	32159981	8.69	4.37193	3.74697	0.13467	A22_peak_347
12	36609679	36610079	401	36609876	16.41	10.2513	5.80485	4.8362	A22_peak_348
12	42407184	42407505	322	42407339	8.69	4.37527	3.7493	0.13467	A22_peak_349
12	42729383	42729772	390	42729484	6.76	2.34354	2.58631	0	A22_peak_350
12	44434934	44435244	311	44435096	10.62	3.53412	2.90529	0	A22_peak_351
12	44501522	44501832	311	44501660	6.76	2.34354	2.58631	0	A22_peak_352
12	46086493	46086803	311	46086709	8.69	3.62443	3.23002	0	A22_peak_353
12	46292794	46293321	528	46292797	7.72	2.38419	2.50129	0	A22_peak_354
12	47576259	47576671	413	47576436	10.62	5.08049	3.87372	0.58852	A22_peak_355
12	48325379	48325689	311	48325509	8.69	4.37193	3.74697	0.13467	A22_peak_356
12	48474328	48474722	395	48474535	8.69	2.41987	2.42251	0	A22_peak_357
12	52951144	52951481	338	52951295	8.69	2.61491	2.55068	0	A22_peak_358
12	55194255	55194708	454	55194514	8.69	3.62443	3.23002	0	A22_peak_359
12	56827765	56828111	347	56827953	8.69	2.32064	2.35768	0	A22_peak_360
12	57537156	57537466	311	57537430	11.59	5.55577	4.001	0.86869	A22_peak_361
12	64949315	64949764	450	64949471	7.72	3.34318	3.18226	0	A22_peak_362
12	65744354	65744884	531	65744565	7.72	3.10469	3.01146	0	A22_peak_363
12	67669840	67670181	342	67670056	9.66	5.18241	4.1229	0.58852	A22_peak_364
12	75826686	75826996	311	75826824	8.69	4.37527	3.7493	0.13467	A22_peak_365
12	78439606	78440030	425	78439802	6.76	2.50503	2.70723	0	A22_peak_366
12	79672024	79672334	311	79672265	9.66	4.33257	3.55187	0.13467	A22_peak_367
12	80382306	80382637	332	80382549	9.66	5.18241	4.1229	0.58852	A22_peak_368
12	83858037	83858413	377	83858185	8.69	4.37527	3.7493	0.13467	A22_peak_369
12	89110547	89110857	311	89110732	6.76	2.89813	3.0021	0	A22_peak_370
12	89860838	89861148	311	89861001	7.72	2.9599	2.90816	0	A22_peak_371
12	90395937	90396302	366	90396057	9.66	4.33257	3.55187	0.13467	A22_peak_372
12	90428735	90429045	311	90428904	8.69	4.37527	3.7493	0.13467	A22_peak_373
12	93524757	93525104	348	93524925	12.55	6.48522	4.39482	1.56648	A22_peak_374
12	93664214	93664524	311	93664368	7.72	3.1504	3.04413	0	A22_peak_375
12	93759872	93760224	353	93760044	10.62	5.86624	4.38816	1.10954	A22_peak_376
12	95904376	95904774	399	95904611	6.76	2.34354	2.58631	0	A22_peak_377
12	96259595	96260012	418	96259739	7.72	3.19707	3.07753	0	A22_peak_378
12	103691010	103691320	311	103691292	7.72	3.1504	3.04413	0	A22_peak_379
12	109487323	109487672	350	109487461	7.72	2.9599	2.90816	0	A22_peak_380
12	109644490	109644826	337	109644641	10.62	3.53412	2.90529	0	A22_peak_381
12	109918424	109918823	400	109918698	10.62	4.74477	3.65791	0.38617	A22_peak_382
12	119531467	119531777	311	119531618	6.76	2.50503	2.70723	0	A22_peak_383
12	120159996	120160322	327	120160268	8.69	3.07113	2.85446	0	A22_peak_384
12	120178327	120178759	433	120178453	9.66	2.95763	2.6639	0	A22_peak_385
12	122090120	122090430	311	122090273	8.69	2.41987	2.42251	0	A22_peak_386
12	122866409	122866820	412	122866603	12.55	6.14085	4.18384	1.28478	A22_peak_387
12	123760921	123761231	311	123761160	8.69	3.68921	3.27444	0	A22_peak_388
12	125144075	125144638	564	125144205	10.62	4.13486	3.27339	0.13467	A22_peak_389
12	125306542	125306927	386	125306679	8.69	3.54309	3.17436	0	A22_peak_390
12	125420300	125420610	311	125420486	9.66	5.03581	4.02357	0.58852	A22_peak_391
12	127779718	127780028	311	127779955	9.66	5.03581	4.02357	0.58852	A22_peak_392
12	130258922	130259252	331	130259042	9.66	4.70478	3.80042	0.36696	A22_peak_393
12	130392547	130393199	653	130392644	16.41	2.42969	1.93495	0	A22_peak_394
12	131202448	131202758	311	131202597	7.72	2.9599	2.90816	0	A22_peak_395
12	131711456	131711766	311	131711558	6.76	2.34354	2.58631	0	A22_peak_396
12	132132008	132132447	440	132132167	9.66	4.40606	3.60072	0.15932	A22_peak_397
13	18211838	18212310	473	18212002	238.49	14.0428	1.71067	8.29462	A22_peak_398
13	18235011	18235321	311	18235113	6.76	2.50503	2.70723	0	A22_peak_399
13	18603080	18603390	311	18603304	9.66	4.33257	3.55187	0.13467	A22_peak_400
13	19048420	19048730	311	19048643	9.66	2.95763	2.6639	0	A22_peak_401
13	20292310	20292646	337	20292587	7.72	3.55365	3.33352	0	A22_peak_402
13	20296353	20296664	312	20296643	9.66	3.57323	3.05493	0	A22_peak_403
13	20672369	20672890	522	20672694	6.76	2.71214	2.86255	0	A22_peak_404
13	21227194	21227504	311	21227337	7.72	2.88949	2.85805	0	A22_peak_405
13	23393887	23394197	311	23394025	8.69	3.45018	3.11097	0	A22_peak_406
13	23812197	23812578	382	23812446	7.72	3.61226	3.3757	0	A22_peak_407
13	24349407	24349787	381	24349580	8.69	4.00888	3.49481	0.1036	A22_peak_408
13	25756143	25756453	311	25756318	7.72	2.88949	2.85805	0	A22_peak_409
13	26164816	26165126	311	26164962	7.72	3.1504	3.04413	0	A22_peak_410
13	28090439	28090749	311	28090542	8.69	3.59087	3.20703	0	A22_peak_411
13	28415906	28416268	363	28416074	7.72	3.34318	3.18226	0	A22_peak_412
13	29801099	29801488	390	29801255	7.72	3.1504	3.04413	0	A22_peak_413
13	32107898	32108208	311	32108121	8.69	3.62443	3.23002	0	A22_peak_414
13	33335424	33335799	376	33335587	10.62	5.22697	3.96871	0.62477	A22_peak_415
13	37187020	37187367	348	37187238	6.76	2.89813	3.0021	0	A22_peak_416
13	38472326	38472818	493	38472477	7.72	2.73176	2.74614	0	A22_peak_417
13	38765698	38766008	311	38765847	8.69	3.62443	3.23002	0	A22_peak_418
13	40344541	40345069	529	40344639	7.72	3.24474	3.11167	0	A22_peak_419
13	41409739	41410077	339	41409903	9.66	4.58172	3.71794	0.27345	A22_peak_420
13	41479501	41479811	311	41479606	8.69	3.62443	3.23002	0	A22_peak_421
13	44682291	44682609	319	44682572	10.62	5.08049	3.87372	0.58852	A22_peak_422
13	50371808	50372207	400	50372014	9.66	4.58172	3.71794	0.27345	A22_peak_423
13	51206046	51206459	414	51206237	8.69	2.41987	2.42251	0	A22_peak_424
13	51956306	51956667	362	51956429	7.72	2.9599	2.90816	0	A22_peak_425
13	52165002	52165312	311	52165208	7.72	3.24474	3.11167	0	A22_peak_426
13	52335559	52335869	311	52335658	9.66	5.03581	4.02357	0.58852	A22_peak_427
13	54387116	54387426	311	54387268	8.69	4.37527	3.7493	0.13467	A22_peak_428
13	55424980	55425290	311	55425149	9.66	5.18241	4.1229	0.58852	A22_peak_429
13	58856671	58856981	311	58856900	10.62	5.56757	4.19128	0.87685	A22_peak_430
13	63311176	63311486	311	63311416	8.69	3.62443	3.23002	0	A22_peak_431
13	75886212	75886522	311	75886321	8.69	3.95283	3.45604	0.06583	A22_peak_432
13	76161926	76162236	311	76162047	7.72	3.44604	3.25614	0	A22_peak_433
13	76231433	76231937	505	76231587	10.62	5.08049	3.87372	0.58852	A22_peak_434
13	79137067	79137377	311	79137216	6.76	2.34354	2.58631	0	A22_peak_435
13	91426966	91427328	363	91427168	7.72	3.10469	3.01146	0	A22_peak_436
13	95461074	95461409	336	95461227	7.72	3.1504	3.04413	0	A22_peak_437
13	95649552	95649952	401	95649655	6.76	2.34354	2.58631	0	A22_peak_438
13	99016285	99016710	426	99016479	9.66	2.95763	2.6639	0	A22_peak_439
13	99968321	99968631	311	99968482	9.66	5.10642	4.07138	0.58852	A22_peak_440
13	100735620	100736161	542	100735731	7.72	2.9599	2.90816	0	A22_peak_441
13	100801634	100801944	311	100801893	7.72	2.97301	2.9175	0	A22_peak_442
13	101160244	101160554	311	101160359	7.72	2.9599	2.90816	0	A22_peak_443
13	106338162	106338554	393	106338335	9.66	4.03289	3.35399	0.1036	A22_peak_444
13	106840765	106841075	311	106840950	8.69	3.95283	3.45604	0.06583	A22_peak_445
13	109606973	109607283	311	109607133	10.62	5.08049	3.87372	0.58852	A22_peak_446
13	112116918	112117228	311	112117073	8.69	2.41987	2.42251	0	A22_peak_447
13	112424056	112424467	412	112424288	10.62	6.02973	4.49649	1.19261	A22_peak_448
13	113726779	113727251	473	113727068	8.69	3.23223	2.96305	0	A22_peak_449
14	19002623	19002991	369	19002795	11.59	4.14638	3.14668	0.13467	A22_peak_450
14	19168028	19168611	584	19168165	15.45	3.2932	2.34985	0	A22_peak_451a
14	19168028	19168611	584	19168583	13.52	2.92981	2.30919	0	A22_peak_451b
14	19188583	19189319	737	19188724	6.76	2.50503	2.70723	0	A22_peak_452
14	19215246	19215712	467	19215361	6.76	2.71214	2.86255	0	A22_peak_453
14	19273344	19273654	311	19273448	6.76	2.89813	3.0021	0	A22_peak_454
14	19284603	19284915	313	19284753	18.35	7.28745	3.86913	2.21702	A22_peak_455
14	19678030	19678490	461	19678173	9.66	2.95763	2.6639	0	A22_peak_456
14	19833813	19834150	338	19833970	10.62	3.53412	2.90529	0	A22_peak_457
14	19868474	19868847	374	19868683	9.66	3.93463	3.28958	0.05493	A22_peak_458
14	19901256	19901791	536	19901617	7.72	2.73176	2.74614	0	A22_peak_459
14	19936024	19936334	311	19936218	9.66	4.24023	3.49067	0.13467	A22_peak_460
14	22418626	22418960	335	22418727	7.72	2.80913	2.80098	0	A22_peak_461
14	24162929	24163239	311	24163034	10.62	3.40484	2.82754	0	A22_peak_462
14	24502503	24502836	334	24502664	10.62	5.71375	4.28747	1.00107	A22_peak_463
14	24607275	24607598	324	24607493	10.62	5.08049	3.87372	0.58852	A22_peak_464
14	31608062	31608372	311	31608189	6.76	2.62654	2.79833	0	A22_peak_465
14	31973977	31974303	327	31974085	7.72	3.1504	3.04413	0	A22_peak_466
14	34191996	34192472	477	34192290	7.72	3.61226	3.3757	0	A22_peak_467
14	34257465	34257775	311	34257606	8.69	3.62443	3.23002	0	A22_peak_468
14	34717237	34717643	407	34717390	9.66	4.83299	3.88664	0.44433	A22_peak_469
14	52568708	52569119	412	52568917	6.76	2.50503	2.70723	0	A22_peak_470
14	56448612	56449166	555	56448811	7.72	3.61226	3.3757	0	A22_peak_471
14	56869869	56870180	312	56870022	11.59	5.75052	4.12328	1.03514	A22_peak_472
14	59819700	59820100	401	59819805	6.76	2.50503	2.70723	0	A22_peak_473
14	61525935	61526245	311	61526057	8.69	3.62443	3.23002	0	A22_peak_474
14	61724578	61724977	400	61724883	8.69	3.79149	3.34474	0	A22_peak_475
14	62252131	62252498	368	62252313	7.72	3.24474	3.11167	0	A22_peak_476
14	63072436	63072839	404	63072756	9.66	2.95763	2.6639	0	A22_peak_477
14	64491605	64491915	311	64491807	8.69	3.59087	3.20703	0	A22_peak_478
14	64623309	64623689	381	64623564	10.62	5.08049	3.87372	0.58852	A22_peak_479
14	66982971	66983281	311	66983116	9.66	4.33257	3.55187	0.13467	A22_peak_480
14	68098495	68098828	334	68098652	9.66	4.33257	3.55187	0.13467	A22_peak_481
14	68756687	68757091	405	68756913	7.72	3.19707	3.07753	0	A22_peak_482
14	70724955	70725265	311	70725128	9.66	4.03289	3.35399	0.1036	A22_peak_483
14	72586298	72586645	348	72586574	7.72	2.9599	2.90816	0	A22_peak_484
14	72740477	72740922	446	72740579	8.69	2.41987	2.42251	0	A22_peak_485
14	76359537	76359847	311	76359683	9.66	5.03581	4.02357	0.58852	A22_peak_486
14	76781290	76781736	447	76781440	8.69	2.92051	2.75356	0	A22_peak_487
14	78053591	78053901	311	78053827	8.69	3.95283	3.45604	0.06583	A22_peak_488
14	78121511	78121821	311	78121650	7.72	3.61226	3.3757	0	A22_peak_489
14	81402326	81402665	340	81402467	6.76	2.35464	2.59461	0	A22_peak_490
14	82465345	82465655	311	82465508	9.66	2.95763	2.6639	0	A22_peak_491
14	84754589	84754899	311	84754702	8.69	4.37527	3.7493	0.13467	A22_peak_492
14	88674841	88675286	446	88675086	10.62	5.08049	3.87372	0.58852	A22_peak_493
14	90189152	90189462	311	90189337	12.55	7.36119	4.94321	2.28288	A22_peak_494
14	90206480	90206790	311	90206615	6.76	2.34354	2.58631	0	A22_peak_495
14	94949544	94950117	574	94949662	8.69	3.36064	3.05006	0	A22_peak_496
14	97377260	97377719	460	97377490	10.62	5.08049	3.87372	0.58852	A22_peak_497
14	97533669	97534095	427	97533827	6.76	2.50503	2.70723	0	A22_peak_498
14	99327331	99327641	311	99327545	8.69	3.62443	3.23002	0	A22_peak_499
14	100261757	100262086	330	100262056	9.66	3.57323	3.05493	0	A22_peak_500
14	104622050	104622360	311	104622261	11.59	4.42875	3.31317	0.17392	A22_peak_501
14	105762112	105762626	515	105762207	8.69	3.36064	3.05006	0	A22_peak_502
14	105817758	105818209	452	105817987	10.62	5.78918	4.33723	1.0672	A22_peak_503
14	105831044	105831357	314	105831186	10.62	5.78918	4.33723	1.0672	A22_peak_504
14	105839375	105839762	388	105839563	7.72	2.73176	2.74614	0	A22_peak_505
14	105878292	105878602	311	105878505	9.66	4.64263	3.75873	0.31958	A22_peak_506
14	106346554	106346943	390	106346717	24.14	5.1475	2.54068	0.58852	A22_peak_507
14	106347323	106347755	433	106347663	22.21	3.76817	2.18738	0	A22_peak_508
14	106877723	106878059	337	106877953	10.62	3.53412	2.90529	0	A22_peak_509
15	20065505	20065815	311	20065682	14.48	5.98329	3.76726	1.19261	A22_peak_510
15	20095719	20096144	426	20095903	12.55	5.64505	3.88541	0.94353	A22_peak_511
15	20301061	20301494	434	20301209	24.14	4.32837	2.28537	0.13467	A22_peak_512
15	20349762	20350169	408	20349999	23.17	3.39647	2.03395	0	A22_peak_513
15	20420761	20421165	405	20420929	15.45	6.16376	3.72065	1.30205	A22_peak_514
15	20422391	20422701	311	20422562	13.52	6.09494	3.98459	1.24639	A22_peak_515
15	20648505	20648867	363	20648719	14.48	4.70046	3.09668	0.36696	A22_peak_516
15	20659283	20659656	374	20659465	16.41	5.07888	3.07406	0.58852	A22_peak_517
15	21110378	21110794	417	21110552	50.21	5.4748	1.96958	0.80982	A22_peak_518
15	21262469	21262801	333	21262697	13.52	2.30729	2.01078	0	A22_peak_519
15	21331877	21332463	587	21331948	9.66	4.33257	3.55187	0.13467	A22_peak_520
15	22247790	22248130	341	22247976	13.52	3.2018	2.44207	0	A22_peak_521
15	22903599	22903909	311	22903831	10.62	3.78719	3.05901	0	A22_peak_522
15	25171683	25172256	574	25171843	7.72	3.24474	3.11167	0	A22_peak_523
15	25538977	25539328	352	25539132	8.69	3.62443	3.23002	0	A22_peak_524
15	26731510	26731834	325	26731654	7.72	2.73176	2.74614	0	A22_peak_525
15	30022890	30023200	311	30023151	8.69	3.62443	3.23002	0	A22_peak_526
15	30162317	30162634	318	30162566	10.62	4.22853	3.33176	0.13467	A22_peak_527
15	30263768	30264239	472	30264100	6.76	2.89813	3.0021	0	A22_peak_528
15	31568342	31568833	492	31568602	10.62	5.35919	4.05484	0.71837	A22_peak_529
15	39985822	39986144	323	39986041	8.69	3.59087	3.20703	0	A22_peak_530
15	40498299	40498609	311	40498445	10.62	4.13486	3.27339	0.13467	A22_peak_531
15	41575329	41575639	311	41575463	10.62	3.95588	3.16257	0.06751	A22_peak_532
15	44651436	44651746	311	44651679	9.66	4.83299	3.88664	0.44433	A22_peak_533
15	48843303	48843613	311	48843505	6.76	2.71214	2.86255	0	A22_peak_534
15	48979691	48980001	311	48979851	6.76	2.31894	2.56791	0	A22_peak_535
15	50812781	50813350	570	50812892	7.72	2.73176	2.74614	0	A22_peak_536
15	52129622	52129984	363	52129960	7.72	2.97301	2.9175	0	A22_peak_537
15	52573617	52573927	311	52573762	8.69	3.68921	3.27444	0	A22_peak_538
15	55110431	55110885	455	55110699	9.66	5.17864	4.12034	0.58852	A22_peak_539
15	55299460	55299770	311	55299696	7.72	3.1504	3.04413	0	A22_peak_540
15	57737757	57738111	355	57737848	6.76	2.34354	2.58631	0	A22_peak_541
15	58386784	58387094	311	58386898	6.76	2.89813	3.0021	0	A22_peak_542
15	59938818	59939186	369	59939020	9.66	5.18241	4.1229	0.58852	A22_peak_543
15	61301912	61302325	414	61302068	8.69	3.84417	3.38104	0	A22_peak_544
15	61415687	61415997	311	61415809	7.72	3.10469	3.01146	0	A22_peak_545
15	62920616	62921288	673	62920778	10.62	5.08049	3.87372	0.58852	A22_peak_546
15	63338929	63339324	396	63339198	8.69	2.41987	2.42251	0	A22_peak_547
15	66065942	66066281	340	66065972	8.69	2.95724	2.77811	0	A22_peak_548
15	66311729	66312039	311	66311877	7.72	3.55365	3.33352	0	A22_peak_549
15	66914721	66915382	662	66914873	7.72	3.60935	3.37361	0	A22_peak_550
15	71437013	71437354	342	71437219	9.66	4.58172	3.71794	0.27345	A22_peak_551
15	72398643	72399200	558	72398743	6.76	2.34354	2.58631	0	A22_peak_552
15	73279954	73280372	419	73280156	8.69	2.41987	2.42251	0	A22_peak_553
15	73408515	73408987	473	73408624	7.72	2.62093	2.6678	0	A22_peak_554
15	75076170	75076660	491	75076333	6.76	2.34354	2.58631	0	A22_peak_555
15	75151082	75151392	311	75151190	6.76	2.34354	2.58631	0	A22_peak_556
15	75332480	75332833	354	75332625	9.66	3.70319	3.1389	0	A22_peak_557
15	78058756	78059142	387	78059006	9.66	4.89915	3.93124	0.49616	A22_peak_558
15	78741071	78741485	415	78741231	7.72	3.19707	3.07753	0	A22_peak_559
15	79279636	79280062	427	79279755	6.76	2.66886	2.83007	0	A22_peak_560
15	79750706	79751038	333	79750892	6.76	2.58515	2.76729	0	A22_peak_561
15	79936954	79937314	361	79937149	7.72	3.44604	3.25614	0	A22_peak_562
15	80317610	80318188	579	80317924	6.76	2.62654	2.79833	0	A22_peak_563
15	81495909	81496293	385	81496201	8.69	4.00888	3.49481	0.1036	A22_peak_564
15	81531168	81531478	311	81531305	6.76	2.89813	3.0021	0	A22_peak_565
15	82337864	82338530	667	82338278	6.76	2.34354	2.58631	0	A22_peak_566
15	82472444	82472868	425	82472660	7.72	2.73176	2.74614	0	A22_peak_567
15	82557987	82558366	380	82558115	7.72	2.38419	2.50129	0	A22_peak_568
15	92586744	92587181	438	92587010	10.62	4.74477	3.65791	0.38617	A22_peak_569
15	96216162	96216534	373	96216350	10.62	5.35919	4.05484	0.71837	A22_peak_570
15	100167879	100168297	419	100167987	7.72	2.9599	2.90816	0	A22_peak_571
15	101552271	101552683	413	101552513	8.69	2.99458	2.8031	0	A22_peak_572
16	556832	557341	510	557112	6.76	2.34354	2.58631	0	A22_peak_573
16	557573	557944	372	557877	9.66	4.34974	3.56327	0.13467	A22_peak_574
16	653585	653895	311	653750	8.69	3.19091	2.93513	0	A22_peak_575
16	1101823	1102242	420	1101977	7.72	2.77008	2.77329	0	A22_peak_576
16	1393730	1394040	311	1393761	7.72	3.01602	2.94816	0	A22_peak_577
16	2036288	2036733	446	2036450	11.59	5.19498	3.77696	0.5979	A22_peak_578
16	6074167	6074508	342	6074320	6.76	2.58515	2.76729	0	A22_peak_579
16	7116052	7116453	402	7116266	8.69	4.37527	3.7493	0.13467	A22_peak_580
16	10901956	10902304	349	10902152	7.72	2.97301	2.9175	0	A22_peak_581
16	11108636	11108946	311	11108883	6.76	2.42826	2.64973	0	A22_peak_582
16	13220505	13220888	384	13220654	7.72	3.29343	3.14657	0	A22_peak_583
16	13546769	13547079	311	13547000	8.69	4.00888	3.49481	0.1036	A22_peak_584
16	13816609	13816919	311	13816707	8.69	4.37193	3.74697	0.13467	A22_peak_585
16	14913471	14913785	315	14913608	11.59	5.86499	4.19558	1.10954	A22_peak_586
16	15177026	15177336	311	15177290	8.69	3.59087	3.20703	0	A22_peak_587
16	15672609	15673015	407	15672845	12.55	5.53038	3.81733	0.84803	A22_peak_588
16	15750130	15750440	311	15750260	10.62	3.8703	3.10993	0.00846	A22_peak_589
16	20398909	20399219	311	20399047	7.72	2.38419	2.50129	0	A22_peak_590
16	22795055	22795509	455	22795249	8.69	3.84417	3.38104	0	A22_peak_591
16	26379178	26379514	337	26379331	8.69	3.89794	3.41813	0.02424	A22_peak_592
16	27096397	27096707	311	27096437	8.69	3.95283	3.45604	0.06583	A22_peak_593
16	28601637	28602191	555	28601772	11.59	3.62717	2.84703	0	A22_peak_594
16	31082494	31082804	311	31082582	7.72	2.6572	2.69341	0	A22_peak_595
16	31578856	31579251	396	31578996	6.76	2.89813	3.0021	0	A22_peak_596
16	31607888	31608231	344	31608195	7.72	3.44604	3.25614	0	A22_peak_597
16	31879589	31879899	311	31879717	7.72	2.9599	2.90816	0	A22_peak_598
16	33913100	33913431	332	33913238	11.59	6.17333	4.39174	1.30205	A22_peak_599
16	34135975	34136415	441	34136133	7.72	2.38419	2.50129	0	A22_peak_600
16	34287656	34288078	423	34287863	18.35	13.9396	7.48527	8.1991	A22_peak_601
16	34576239	34576631	393	34576464	244.29	20.7747	1.94672	14.3347	A22_peak_602
16	34582903	34583646	744	34583047	215.32	2.3031	1.19514	0	A22_peak_603a
16	34582903	34583646	744	34583470	318.64	8.67002	1.41432	3.43139	A22_peak_603b
16	34585760	34586074	315	34585872	146.77	4.77625	1.43461	0.40758	A22_peak_604
16	34593224	34593542	319	34593385	174.77	33.5984	2.92944	25.4592	A22_peak_605
16	34595427	34595744	318	34595576	180.56	17.5422	2.04	11.4376	A22_peak_606
16	35567806	35568292	487	35568021	7.72	2.73176	2.74614	0	A22_peak_607
16	35685928	35686238	311	35686171	7.72	3.61226	3.3757	0	A22_peak_608
16	46387704	46388122	419	46387928	405.54	20.4444	1.65258	14.0474	A22_peak_609
16	46400171	46400909	739	46400343	409.4	6.36254	1.28651	1.46719	A22_peak_610
16	47559709	47560019	311	47559954	7.72	3.61226	3.3757	0	A22_peak_611
16	48109632	48110172	541	48109839	6.76	2.71214	2.86255	0	A22_peak_612
16	50031966	50032427	462	50032193	6.76	2.54466	2.73693	0	A22_peak_613
16	55831842	55832152	311	55831992	8.69	3.23223	2.96305	0	A22_peak_614
16	55898687	55899184	498	55898889	10.62	5.35919	4.05484	0.71837	A22_peak_615
16	56740387	56740700	314	56740652	9.66	4.76822	3.84305	0.40013	A22_peak_616
16	56971103	56971780	678	56971635	9.66	2.95763	2.6639	0	A22_peak_617
16	57339853	57340223	371	57340054	7.72	2.73176	2.74614	0	A22_peak_618
16	58521459	58521769	311	58521729	9.66	4.03289	3.35399	0.1036	A22_peak_619
16	59265523	59265833	311	59265669	9.66	5.18241	4.1229	0.58852	A22_peak_620
16	63904468	63904778	311	63904740	8.69	4.37527	3.7493	0.13467	A22_peak_621
16	65160649	65161054	406	65160750	6.76	2.89813	3.0021	0	A22_peak_622
16	66434358	66434850	493	66434590	8.69	2.41987	2.42251	0	A22_peak_623
16	67731220	67731530	311	67731327	9.66	3.33111	2.8998	0	A22_peak_624
16	68863224	68863539	316	68863460	10.62	4.18133	3.30231	0.13467	A22_peak_625
16	69759270	69759580	311	69759418	10.62	3.8703	3.10993	0.00846	A22_peak_626
16	70754636	70755061	426	70754878	10.62	3.53412	2.90529	0	A22_peak_627
16	71338011	71338321	311	71338139	8.69	3.62443	3.23002	0	A22_peak_628
16	75172967	75173277	311	75173079	7.72	3.19707	3.07753	0	A22_peak_629
16	77112565	77112966	402	77112778	8.69	4.37527	3.7493	0.13467	A22_peak_630
16	77962099	77962441	343	77962274	12.55	6.01094	4.10502	1.19261	A22_peak_631
16	80910850	80911160	311	80911047	8.69	2.95724	2.77811	0	A22_peak_632
16	81686544	81686915	372	81686651	7.72	2.38419	2.50129	0	A22_peak_633
16	82624587	82624965	379	82624769	11.59	6.09951	4.3446	1.25006	A22_peak_634
16	84853086	84853396	311	84853174	9.66	3.61585	3.08242	0	A22_peak_635
16	85648381	85648733	353	85648604	9.66	3.65917	3.1104	0	A22_peak_636
16	87255687	87256105	419	87255782	8.69	2.95724	2.77811	0	A22_peak_637
16	88503015	88503529	515	88503465	7.72	2.9599	2.90816	0	A22_peak_638
16	88542674	88542984	311	88542844	11.59	4.14638	3.14668	0.13467	A22_peak_639
17	198281	198656	376	198458	17.38	4.24476	2.62573	0.13467	A22_peak_640
17	203840	204314	475	204088	9.66	4.70478	3.80042	0.36696	A22_peak_641
17	748385	748733	349	748595	12.55	5.82372	3.99219	1.09495	A22_peak_642
17	1312956	1313323	368	1313132	6.76	2.34354	2.58631	0	A22_peak_643
17	1939978	1940310	333	1940164	7.72	2.9599	2.90816	0	A22_peak_644
17	2085426	2085736	311	2085589	8.69	3.4962	3.14235	0	A22_peak_645
17	3031057	3031451	395	3031241	12.55	4.79185	3.38807	0.41444	A22_peak_646
17	3348627	3348937	311	3348770	6.76	2.89813	3.0021	0	A22_peak_647
17	4046957	4047332	376	4047154	8.69	3.23223	2.96305	0	A22_peak_648
17	8027644	8028174	531	8027776	7.72	2.5853	2.64266	0	A22_peak_649
17	9090706	9091016	311	9090930	11.59	4.00192	3.06247	0.10346	A22_peak_650
17	11096110	11096420	311	11096260	6.76	2.42826	2.64973	0	A22_peak_651
17	18056299	18056609	311	18056572	7.72	2.41628	2.52379	0	A22_peak_652
17	18424356	18424666	311	18424586	9.66	3.18157	2.80485	0	A22_peak_653
17	18612778	18613197	420	18613010	11.59	4.86755	3.57669	0.47038	A22_peak_654
17	20284335	20284696	362	20284525	11.59	5.55577	4.001	0.86869	A22_peak_655
17	21343367	21343812	446	21343648	8.69	2.55256	2.5096	0	A22_peak_656
17	21494480	21494802	323	21494661	11.59	4.92002	3.60858	0.50798	A22_peak_657
17	21686322	21686779	458	21686651	10.62	3.99962	3.18956	0.10346	A22_peak_658
17	21850656	21850980	325	21850791	11.59	2.73424	2.3509	0	A22_peak_659
17	22044915	22045233	319	22045073	12.55	7.83212	5.24369	2.68551	A22_peak_660
17	22374772	22375085	314	22374964	7.72	3.60935	3.37361	0	A22_peak_661
17	22823218	22823528	311	22823414	7.72	3.61226	3.3757	0	A22_peak_662
17	22955562	22955872	311	22955712	13.52	2.44027	2.07398	0	A22_peak_663
17	25074308	25074626	319	25074480	169.94	8.73039	1.62799	3.48536	A22_peak_664
17	25353097	25353483	387	25353443	19.31	3.59699	2.2568	0	A22_peak_665
17	25389795	25390164	370	25389962	102.35	17.5851	2.64999	11.4748	A22_peak_666
17	26573014	26573327	314	26573172	43.45	13.2598	3.70419	7.58127	A22_peak_667
17	26589124	26589434	311	26589340	6.76	2.34354	2.58631	0	A22_peak_668
17	26603799	26604310	512	26603980	443.19	13.0671	1.44688	7.4079	A22_peak_669
17	26612259	26612665	407	26612418	14.48	3.6454	2.58057	0	A22_peak_670
17	26619435	26620070	636	26619705	478.92	6.47667	1.26628	1.56165	A22_peak_671
17	26991903	26992213	311	26992187	6.76	2.35464	2.59461	0	A22_peak_672
17	27263165	27263622	458	27263561	8.69	2.61491	2.55068	0	A22_peak_673
17	28496877	28497187	311	28497119	10.62	4.04402	3.21702	0.11305	A22_peak_674
17	28906501	28906811	311	28906701	9.66	3.70319	3.1389	0	A22_peak_675
17	28956370	28956718	349	28956551	11.59	5.49309	3.96183	0.81563	A22_peak_676
17	32731816	32732126	311	32731923	7.72	2.9599	2.90816	0	A22_peak_677
17	32956593	32957016	424	32956840	8.69	3.68921	3.27444	0	A22_peak_678
17	37693047	37693417	371	37693185	7.72	2.48213	2.57003	0	A22_peak_679
17	41369366	41369682	317	41369569	11.59	6.82042	4.80924	1.85346	A22_peak_680
17	43232016	43232488	473	43232211	71.45	5.84301	1.81129	1.10954	A22_peak_681
17	45283179	45283559	381	45283454	9.66	3.53129	3.02794	0	A22_peak_682
17	47797750	47798060	311	47798017	10.62	5.49671	4.14479	0.81662	A22_peak_683
17	50614461	50614992	532	50614615	8.69	2.95724	2.77811	0	A22_peak_684
17	51251821	51252250	430	51251979	7.72	2.9599	2.90816	0	A22_peak_685
17	60435105	60435415	311	60435251	8.69	3.1503	2.90774	0	A22_peak_686
17	63841342	63841750	409	63841602	8.69	2.77937	2.65954	0	A22_peak_687
17	63897520	63897838	319	63897742	8.69	3.36064	3.05006	0	A22_peak_688
17	64162752	64163578	827	64162962	11.59	6.17333	4.39174	1.30205	A22_peak_689
17	65269255	65269672	418	65269438	6.76	2.34354	2.58631	0	A22_peak_690
17	69384924	69385260	337	69385019	7.72	2.38419	2.50129	0	A22_peak_691
17	70083930	70084377	448	70084119	6.76	2.50503	2.70723	0	A22_peak_692
17	71052846	71053156	311	71053054	10.62	6.02973	4.49649	1.19261	A22_peak_693
17	73885468	73885778	311	73885724	10.62	4.85888	3.73095	0.4635	A22_peak_694
17	75661860	75662170	311	75662018	12.55	5.47431	3.78418	0.80964	A22_peak_695
17	81231942	81232417	476	81232173	8.69	3.45018	3.11097	0	A22_peak_696
17	81505551	81505981	431	81505681	8.69	2.41987	2.42251	0	A22_peak_697
17	82053515	82053870	356	82053655	9.66	3.53129	3.02794	0	A22_peak_698
17	82157349	82157929	581	82157448	10.62	2.54672	2.32423	0	A22_peak_699
17	83072947	83073257	311	83073098	9.66	3.98334	3.32147	0.08881	A22_peak_700
17	83145567	83145877	311	83145723	8.69	3.68921	3.27444	0	A22_peak_701
18	107188	107506	319	107367	124.56	21.0045	2.65579	14.5337	A22_peak_702
18	107966	108714	749	108208	430.64	12.5241	1.44361	6.918	A22_peak_703a
18	107966	108714	749	108683	196.01	3.69445	1.29487	0	A22_peak_703b
18	110263	110723	461	110456	340.84	19.0688	1.70071	12.803	A22_peak_704
18	288699	289094	396	288834	7.72	2.9599	2.90816	0	A22_peak_705
18	2179875	2180207	333	2180005	7.72	2.9599	2.90816	0	A22_peak_706
18	3372106	3372544	439	3372226	7.72	2.73176	2.74614	0	A22_peak_707
18	3878214	3878524	311	3878354	9.66	4.96674	3.97687	0.54847	A22_peak_708
18	4835676	4836111	436	4835912	8.69	3.84417	3.38104	0	A22_peak_709
18	6224360	6224834	475	6224534	7.72	2.73176	2.74614	0	A22_peak_710
18	7814228	7814567	340	7814513	9.66	4.64263	3.75873	0.31958	A22_peak_711
18	8198292	8198614	323	8198442	6.76	2.34354	2.58631	0	A22_peak_712
18	8529462	8529909	448	8529569	7.72	3.61226	3.3757	0	A22_peak_713
18	8951477	8951823	347	8951583	8.69	3.07113	2.85446	0	A22_peak_714
18	12770611	12770931	321	12770894	6.76	2.39107	2.62188	0	A22_peak_715
18	13600330	13600640	311	13600503	7.72	3.61226	3.3757	0	A22_peak_716
18	13914209	13914657	449	13914592	7.72	2.9599	2.90816	0	A22_peak_717
18	19275677	19276029	353	19275864	12.55	4.79185	3.38807	0.41444	A22_peak_718
18	21888448	21888837	390	21888572	8.69	2.95724	2.77811	0	A22_peak_719
18	21902137	21902447	311	21902231	7.72	3.34318	3.18226	0	A22_peak_720
18	23887379	23887689	311	23887484	6.76	2.34354	2.58631	0	A22_peak_721
18	24400326	24400636	311	24400472	9.66	3.93463	3.28958	0.05493	A22_peak_722
18	24472050	24472481	432	24472145	7.72	2.48213	2.57003	0	A22_peak_723
18	24760438	24760861	424	24760607	11.59	6.91391	4.87009	1.90167	A22_peak_724
18	25208350	25208660	311	25208568	9.66	5.18241	4.1229	0.58852	A22_peak_725
18	25393247	25393557	311	25393400	9.66	5.18241	4.1229	0.58852	A22_peak_726
18	27896865	27897320	456	27897229	9.66	4.03289	3.35399	0.1036	A22_peak_727
18	29201498	29201980	483	29201812	7.72	2.9599	2.90816	0	A22_peak_728
18	34315580	34315911	332	34315826	9.66	4.33257	3.55187	0.13467	A22_peak_729
18	35556943	35557364	422	35557094	9.66	5.18241	4.1229	0.58852	A22_peak_730
18	36394196	36394525	330	36394464	8.69	3.62443	3.23002	0	A22_peak_731
18	39972488	39972807	320	39972581	8.69	4.37527	3.7493	0.13467	A22_peak_732
18	46469001	46469393	393	46469112	8.69	2.41987	2.42251	0	A22_peak_733
18	46943255	46943565	311	46943530	7.72	3.01602	2.94816	0	A22_peak_734
18	48581468	48581778	311	48581572	8.69	3.1503	2.90774	0	A22_peak_735
18	48853633	48854105	473	48853733	7.72	2.6572	2.69341	0	A22_peak_736
18	51228342	51228652	311	51228468	9.66	4.89915	3.93124	0.49616	A22_peak_737
18	56133636	56133946	311	56133823	8.69	2.41987	2.42251	0	A22_peak_738
18	58536555	58536947	393	58536667	7.72	3.05991	2.97947	0	A22_peak_739
18	63624188	63624506	319	63624394	7.72	2.9599	2.90816	0	A22_peak_740
18	67690892	67691202	311	67691100	7.72	2.38419	2.50129	0	A22_peak_741
18	68924548	68924880	333	68924693	8.69	4.37527	3.7493	0.13467	A22_peak_742
18	73964159	73964469	311	73964304	6.76	2.89813	3.0021	0	A22_peak_743
18	74881660	74882104	445	74881941	11.59	6.91391	4.87009	1.90167	A22_peak_744
18	78793957	78794267	311	78794159	8.69	4.12461	3.57501	0.13467	A22_peak_745
18	79338372	79338682	311	79338532	6.76	2.75643	2.89577	0	A22_peak_746
18	79627067	79627442	376	79627270	10.62	4.42494	3.45498	0.17392	A22_peak_747
19	373939	374255	317	374170	9.66	4.03289	3.35399	0.1036	A22_peak_748
19	434155	434473	319	434287	9.66	4.03289	3.35399	0.1036	A22_peak_749
19	474359	474706	348	474533	9.66	3.74794	3.16792	0	A22_peak_750
19	1290707	1291168	462	1290830	6.76	2.50503	2.70723	0	A22_peak_751
19	1845772	1846151	380	1845867	9.66	2.95763	2.6639	0	A22_peak_752
19	3208050	3208432	383	3208258	11.59	4.76496	3.51457	0.40013	A22_peak_753
19	7450522	7450843	322	7450770	60.83	5.4806	1.87365	0.8152	A22_peak_754
19	8100502	8100831	330	8100775	10.62	3.53412	2.90529	0	A22_peak_755
19	10138039	10138371	333	10138181	6.76	2.54466	2.73693	0	A22_peak_756
19	10907883	10908193	311	10908093	10.62	3.62788	2.96202	0	A22_peak_757
19	11485180	11485647	468	11485303	8.69	3.11038	2.88086	0	A22_peak_758
19	11769955	11770406	452	11770275	7.72	2.73176	2.74614	0	A22_peak_759
19	13757864	13758303	440	13758079	8.69	2.95724	2.77811	0	A22_peak_760
19	14962066	14962376	311	14962301	9.66	4.24023	3.49067	0.13467	A22_peak_761
19	15642352	15642705	354	15642611	10.62	3.53412	2.90529	0	A22_peak_762
19	15675787	15676276	490	15676092	6.76	2.34354	2.58631	0	A22_peak_763
19	15683023	15683346	324	15683163	8.69	2.41987	2.42251	0	A22_peak_764
19	18585625	18585935	311	18585822	10.62	3.78718	3.05901	0	A22_peak_765
19	19301912	19302241	330	19302014	10.62	2.54672	2.32423	0	A22_peak_766
19	19988945	19989263	319	19989150	7.72	2.9599	2.90816	0	A22_peak_767
19	20412356	20412666	311	20412510	7.72	2.9599	2.90816	0	A22_peak_768
19	20993487	20993797	311	20993702	8.69	3.62443	3.23002	0	A22_peak_769
19	22700380	22700824	445	22700522	6.76	2.89813	3.0021	0	A22_peak_770
19	22719103	22719413	311	22719253	10.62	5.08049	3.87372	0.58852	A22_peak_771
19	27358905	27359349	445	27359131	8.69	3.62443	3.23002	0	A22_peak_772
19	28726632	28727141	510	28726763	6.76	2.34354	2.58631	0	A22_peak_773
19	29248993	29249479	487	29249075	9.66	4.58172	3.71794	0.27345	A22_peak_774
19	31439497	31439928	432	31439638	6.76	2.89813	3.0021	0	A22_peak_775
19	32199549	32200035	487	32199714	7.72	3.60935	3.37361	0	A22_peak_776
19	32288786	32289122	337	32288961	8.69	2.41987	2.42251	0	A22_peak_777
19	37117091	37117417	327	37117142	8.69	3.84417	3.38104	0	A22_peak_778
19	38699877	38700187	311	38699992	7.72	2.3216	2.45746	0	A22_peak_779
19	40118463	40118773	311	40118553	9.66	2.95763	2.6639	0	A22_peak_780
19	41094027	41094459	433	41094134	7.72	2.48213	2.57003	0	A22_peak_781
19	42977266	42977576	311	42977411	8.69	4.37527	3.7493	0.13467	A22_peak_782
19	43175449	43175759	311	43175727	9.66	5.18241	4.1229	0.58852	A22_peak_783
19	53425811	53426176	366	53425978	7.72	2.35263	2.47918	0	A22_peak_784
19	53995557	53995867	311	53995707	14.48	6.14422	3.85476	1.28732	A22_peak_785
19	55764164	55764630	467	55764467	8.69	2.41987	2.42251	0	A22_peak_786
19	57158692	57159037	346	57158839	7.72	2.5853	2.64266	0	A22_peak_787
19	58147276	58147748	473	58147502	8.69	2.52207	2.48954	0	A22_peak_788
2	132612	133026	415	132808	8.69	3.62443	3.23002	0	A22_peak_789
2	214266	214646	381	214510	10.62	5.08049	3.87372	0.58852	A22_peak_790
2	2444490	2444919	430	2444659	7.72	3.61226	3.3757	0	A22_peak_791
2	3692735	3693057	323	3692884	9.66	4.46348	3.63896	0.20165	A22_peak_792
2	5833245	5833578	334	5833523	7.72	3.61226	3.3757	0	A22_peak_793
2	11877251	11877592	342	11877479	11.59	4.92002	3.60858	0.50798	A22_peak_794
2	14958039	14958349	311	14958152	6.76	2.71214	2.86255	0	A22_peak_795
2	20676310	20676794	485	20676570	8.69	3.36064	3.05006	0	A22_peak_796
2	23053557	23053867	311	23053709	7.72	3.1504	3.04413	0	A22_peak_797
2	25223151	25223509	359	25223305	10.62	3.78718	3.05901	0	A22_peak_798
2	27000485	27000808	324	27000654	11.59	3.03847	2.51735	0	A22_peak_799
2	28649264	28649769	506	28649423	8.69	4.37527	3.7493	0.13467	A22_peak_800
2	34587337	34587647	311	34587569	6.76	2.34354	2.58631	0	A22_peak_801
2	36778697	36779223	527	36778884	8.69	3.36064	3.05006	0	A22_peak_802
2	37841341	37841720	380	37841435	8.69	3.79149	3.34474	0	A22_peak_803
2	37869125	37869492	368	37869414	8.69	3.79149	3.34474	0	A22_peak_804
2	38070583	38070947	365	38070691	7.72	2.88949	2.85805	0	A22_peak_805
2	38129108	38129702	595	38129427	7.72	3.39404	3.21878	0	A22_peak_806
2	39277195	39277679	485	39277461	9.66	4.33257	3.55187	0.13467	A22_peak_807
2	40021152	40021462	311	40021278	8.69	4.37193	3.74697	0.13467	A22_peak_808
2	44632540	44632850	311	44632688	6.76	2.62654	2.79833	0	A22_peak_809
2	46129274	46129584	311	46129407	7.72	3.24474	3.11167	0	A22_peak_810
2	50180147	50180690	544	50180263	7.72	3.61226	3.3757	0	A22_peak_811
2	53709784	53710101	318	53709903	7.72	3.1504	3.04413	0	A22_peak_812
2	56192977	56193361	385	56193175	10.62	4.74477	3.65791	0.38617	A22_peak_813
2	56444574	56444891	318	56444663	7.72	2.9599	2.90816	0	A22_peak_814
2	57850318	57850628	311	57850441	8.69	4.37527	3.7493	0.13467	A22_peak_815
2	59378125	59378522	398	59378401	7.72	2.9599	2.90816	0	A22_peak_816
2	62158390	62158729	340	62158560	10.62	5.49671	4.14479	0.81662	A22_peak_817
2	62443736	62444046	311	62443876	6.76	2.80174	2.92978	0	A22_peak_818
2	63199606	63199931	326	63199759	8.69	4.37527	3.7493	0.13467	A22_peak_819
2	64198121	64198577	457	64198430	7.72	3.61226	3.3757	0	A22_peak_820
2	64340685	64340995	311	64340817	6.76	2.54466	2.73693	0	A22_peak_821
2	65198682	65198995	314	65198817	7.72	2.9599	2.90816	0	A22_peak_822
2	65531008	65531400	393	65531191	6.76	2.50503	2.70723	0	A22_peak_823
2	65828788	65829098	311	65828903	8.69	3.62443	3.23002	0	A22_peak_824
2	66495742	66496052	311	66495815	7.72	3.61226	3.3757	0	A22_peak_825
2	68380090	68380400	311	68380228	6.76	2.89813	3.0021	0	A22_peak_826
2	69354979	69355409	431	69355145	7.72	2.9599	2.90816	0	A22_peak_827
2	74575883	74576290	408	74576125	7.72	2.88949	2.85805	0	A22_peak_828
2	75459619	75459929	311	75459778	10.62	6.02973	4.49649	1.19261	A22_peak_829
2	75598107	75598526	420	75598210	8.69	2.32064	2.35768	0	A22_peak_830
2	79336490	79336905	416	79336678	9.66	5.10642	4.07138	0.58852	A22_peak_831
2	82845891	82846201	311	82846048	8.69	3.62443	3.23002	0	A22_peak_832
2	83602763	83603130	368	83602913	6.76	2.89813	3.0021	0	A22_peak_833
2	83851270	83851642	373	83851418	7.72	2.9599	2.90816	0	A22_peak_834
2	86037161	86037649	489	86037310	8.69	2.41987	2.42251	0	A22_peak_835
2	86566218	86566528	311	86566472	9.66	4.46348	3.63896	0.20165	A22_peak_836
2	88284296	88284761	466	88284446	8.69	3.54309	3.17436	0	A22_peak_837
2	88474053	88474400	348	88474214	7.72	2.6572	2.69341	0	A22_peak_838
2	88674614	88674979	366	88674764	8.69	4.37527	3.7493	0.13467	A22_peak_839
2	88827382	88827693	312	88827680	8.69	3.36064	3.05006	0	A22_peak_840
2	88920580	88920896	317	88920773	9.66	4.33257	3.55187	0.13467	A22_peak_841
2	89756521	89756845	325	89756675	17.38	8.44714	4.59503	3.23328	A22_peak_842
2	90253546	90253892	347	90253770	9.66	4.33257	3.55187	0.13467	A22_peak_843
2	90382443	90382798	356	90382627	52.14	10.7446	2.79686	5.28867	A22_peak_844
2	90383591	90383976	386	90383803	56.97	6.99214	2.14697	1.96694	A22_peak_845
2	90385959	90386287	329	90386116	65.66	5.7137	1.85162	1.00107	A22_peak_846
2	90387786	90388139	354	90387878	78.21	4.59244	1.61654	0.2835	A22_peak_847
2	90390486	90390879	394	90390713	107.18	11.5824	2.08033	6.05191	A22_peak_848
2	91427138	91427472	335	91427378	11.59	5.49309	3.96183	0.81563	A22_peak_849
2	91508779	91509181	403	91508967	20.28	8.71601	4.25536	3.47252	A22_peak_850
2	91528496	91528911	416	91528762	7.72	2.9599	2.90816	0	A22_peak_851
2	91981964	91982342	379	91982075	6.76	2.34354	2.58631	0	A22_peak_852
2	92602265	92602575	311	92602372	6.76	2.34354	2.58631	0	A22_peak_853
2	92674302	92674612	311	92674441	12.55	6.6833	4.51743	1.73173	A22_peak_854
2	92727791	92728145	355	92727960	12.55	7.83212	5.24369	2.68551	A22_peak_855
2	94207682	94208165	484	94207818	12.55	2.6949	2.25872	0	A22_peak_856
2	94906500	94906921	422	94906858	6.76	2.89813	3.0021	0	A22_peak_857
2	94985245	94985555	311	94985473	7.72	3.29343	3.14657	0	A22_peak_858
2	96082539	96082849	311	96082680	8.69	3.36064	3.05006	0	A22_peak_859
2	100157480	100157824	345	100157769	8.69	3.62443	3.23002	0	A22_peak_860
2	100925029	100925395	367	100925152	6.76	2.89813	3.0021	0	A22_peak_861
2	101341651	101341961	311	101341897	12.55	5.10365	3.56733	0.58852	A22_peak_862
2	102061196	102061506	311	102061319	9.66	3.79344	3.19748	0	A22_peak_863
2	106127986	106128296	311	106128082	7.72	2.9599	2.90816	0	A22_peak_864
2	106747328	106747803	476	106747472	6.76	2.80174	2.92978	0	A22_peak_865
2	109199332	109199687	356	109199506	28	6.11664	2.63648	1.2643	A22_peak_866
2	109470737	109471047	311	109470877	9.66	4.24023	3.49067	0.13467	A22_peak_867
2	111101793	111102134	342	111101957	7.72	3.61226	3.3757	0	A22_peak_868
2	112410643	112411204	562	112411081	9.66	5.18241	4.1229	0.58852	A22_peak_869
2	118080299	118080789	491	118080489	9.66	5.18241	4.1229	0.58852	A22_peak_870
2	121433670	121433980	311	121433831	10.62	4.85888	3.73095	0.4635	A22_peak_871
2	121845710	121846159	450	121845913	10.62	5.09971	3.88616	0.58852	A22_peak_872
2	121925695	121926091	397	121925832	6.76	2.34354	2.58631	0	A22_peak_873
2	126926139	126926449	311	126926240	8.69	4.37527	3.7493	0.13467	A22_peak_874
2	128235573	128235883	311	128235688	7.72	2.38419	2.50129	0	A22_peak_875
2	130296165	130296475	311	130296385	10.62	3.53412	2.90529	0	A22_peak_876
2	131354894	131355348	455	131355094	9.66	4.33257	3.55187	0.13467	A22_peak_877
2	132316090	132316415	326	132316238	9.66	5.18241	4.1229	0.58852	A22_peak_878
2	141338240	141338550	311	141338511	8.69	4.37527	3.7493	0.13467	A22_peak_879
2	146678504	146678913	410	146678647	9.66	5.18241	4.1229	0.58852	A22_peak_880
2	147314325	147314741	417	147314583	9.66	5.18241	4.1229	0.58852	A22_peak_881
2	148599454	148599998	545	148599902	7.72	3.1504	3.04413	0	A22_peak_882
2	148679854	148680164	311	148679986	8.69	2.41987	2.42251	0	A22_peak_883
2	149020283	149020593	311	149020469	9.66	4.83299	3.88664	0.44433	A22_peak_884
2	149099962	149100272	311	149100213	7.72	2.9599	2.90816	0	A22_peak_885
2	149155216	149155596	381	149155474	10.62	5.22697	3.96871	0.62477	A22_peak_886
2	151619586	151619896	311	151619739	9.66	4.33257	3.55187	0.13467	A22_peak_887
2	151756207	151756517	311	151756476	6.76	2.58515	2.76729	0	A22_peak_888
2	152059306	152059680	375	152059468	11.59	5.81778	4.16572	1.08986	A22_peak_889
2	158416166	158416476	311	158416375	8.69	3.62443	3.23002	0	A22_peak_890
2	167547116	167547489	374	167547256	7.72	2.73176	2.74614	0	A22_peak_891
2	168955875	168956249	375	168956032	7.72	3.61226	3.3757	0	A22_peak_892
2	169428260	169428573	314	169428406	7.72	2.9599	2.90816	0	A22_peak_893
2	169756335	169756695	361	169756519	10.62	4.22853	3.33176	0.13467	A22_peak_894
2	173895602	173895919	318	173895741	9.66	4.03289	3.35399	0.1036	A22_peak_895
2	174025578	174026188	611	174025687	7.72	2.9599	2.90816	0	A22_peak_896
2	178273399	178273806	408	178273504	6.76	2.89813	3.0021	0	A22_peak_897
2	178570005	178570505	501	178570334	6.76	2.58515	2.76729	0	A22_peak_898
2	180122955	180123344	390	180123175	7.72	3.61226	3.3757	0	A22_peak_899
2	187338332	187338864	533	187338721	7.72	2.9599	2.90816	0	A22_peak_900
2	187461707	187462045	339	187461889	10.62	5.35919	4.05484	0.71837	A22_peak_901
2	190167586	190167913	328	190167740	9.66	5.18241	4.1229	0.58852	A22_peak_902
2	195228422	195228736	315	195228579	9.66	5.18241	4.1229	0.58852	A22_peak_903
2	197794352	197794708	357	197794533	9.66	4.33257	3.55187	0.13467	A22_peak_904
2	200896585	200897030	446	200896740	6.76	2.34354	2.58631	0	A22_peak_905
2	201517306	201517616	311	201517471	7.72	3.55365	3.33352	0	A22_peak_906
2	203190756	203191203	448	203190927	7.72	2.38419	2.50129	0	A22_peak_907
2	203379408	203379718	311	203379557	9.66	5.18241	4.1229	0.58852	A22_peak_908
2	205896162	205896604	443	205896329	9.66	4.34974	3.56327	0.13467	A22_peak_909
2	206594718	206595028	311	206594830	8.69	3.62443	3.23002	0	A22_peak_910
2	207862705	207863165	461	207862951	9.66	4.33257	3.55187	0.13467	A22_peak_911
2	208751849	208752159	311	208751860	8.69	4.37527	3.7493	0.13467	A22_peak_912
2	217642330	217642745	416	217642589	6.76	2.34354	2.58631	0	A22_peak_913
2	217787132	217787478	347	217787377	8.69	3.07113	2.85446	0	A22_peak_914
2	221057933	221058319	387	221058079	7.72	3.61226	3.3757	0	A22_peak_915
2	224684203	224684612	410	224684309	6.76	2.80174	2.92978	0	A22_peak_916
2	227691312	227691622	311	227691555	8.69	4.37527	3.7493	0.13467	A22_peak_917
2	229414336	229414735	400	229414475	8.69	4.2455	3.65897	0.13467	A22_peak_918
2	230871075	230871445	371	230871265	11.59	5.43146	3.92342	0.77796	A22_peak_919
2	231260907	231261274	368	231261085	14.48	7.25611	4.47899	2.19085	A22_peak_920
2	232791138	232791448	311	232791369	6.76	2.34354	2.58631	0	A22_peak_921
2	232891752	232892198	447	232892045	7.72	3.01602	2.94816	0	A22_peak_922
2	233285256	233285639	384	233285424	7.72	2.69414	2.71952	0	A22_peak_923
2	233545452	233545838	387	233545719	8.69	4.37527	3.7493	0.13467	A22_peak_924
2	236553638	236553956	319	236553737	8.69	3.62443	3.23002	0	A22_peak_925
2	236888425	236888735	311	236888691	9.66	5.18241	4.1229	0.58852	A22_peak_926
2	238503223	238503564	342	238503359	11.59	4.66539	3.45457	0.33932	A22_peak_927
2	239591267	239591591	325	239591521	9.66	4.03289	3.35399	0.1036	A22_peak_928
2	240576347	240576925	579	240576526	7.72	2.97301	2.9175	0	A22_peak_929
2	240748200	240748510	311	240748455	9.66	2.95763	2.6639	0	A22_peak_930
2	241130435	241131091	657	241130550	9.66	4.18698	3.45546	0.13467	A22_peak_931
20	1369166	1369476	311	1369258	6.76	2.89813	3.0021	0	A22_peak_932
20	1862357	1862667	311	1862535	8.69	3.95283	3.45604	0.06583	A22_peak_933
20	5425673	5425983	311	5425825	6.76	2.34354	2.58631	0	A22_peak_934
20	7914090	7914414	325	7914246	11.59	6.91391	4.87009	1.90167	A22_peak_935
20	11232037	11232347	311	11232188	8.69	3.62443	3.23002	0	A22_peak_936
20	11375623	11375933	311	11375765	9.66	4.03289	3.35399	0.1036	A22_peak_937
20	13593497	13594121	625	13593800	7.72	3.44604	3.25614	0	A22_peak_938
20	16103188	16103581	394	16103300	6.76	2.89813	3.0021	0	A22_peak_939
20	18402782	18403252	471	18402996	6.76	2.46624	2.67817	0	A22_peak_940
20	19097917	19098368	452	19098275	7.72	3.1504	3.04413	0	A22_peak_941
20	19498555	19499050	496	19498715	9.66	2.54852	2.41023	0	A22_peak_942
20	21995821	21996242	422	21996057	9.66	4.33257	3.55187	0.13467	A22_peak_943
20	22889750	22890060	311	22889853	8.69	3.84417	3.38104	0	A22_peak_944
20	23011129	23011462	334	23011399	9.66	2.84343	2.59261	0	A22_peak_945
20	23603437	23603822	386	23603614	12.55	5.64505	3.88541	0.94353	A22_peak_946
20	24718817	24719149	333	24718914	6.76	2.58515	2.76729	0	A22_peak_947
20	26340100	26340410	311	26340204	8.69	3.84417	3.38104	0	A22_peak_948
20	26474732	26475062	331	26474904	30.9	14.3451	5.31633	8.56292	A22_peak_949
20	26489623	26489933	311	26489778	32.83	5.61949	2.41636	0.92474	A22_peak_950
20	28513368	28513760	393	28513612	46.35	6.72025	2.25462	1.76565	A22_peak_951
20	28531168	28531506	339	28531393	13.52	4.11731	2.90357	0.13467	A22_peak_952
20	28534426	28534736	311	28534591	26.07	6.98403	3.00779	1.96088	A22_peak_953
20	28535595	28535938	344	28535785	12.55	3.5627	2.71046	0	A22_peak_954
20	28841285	28841685	401	28841509	28.97	6.11664	2.72426	1.2643	A22_peak_955
20	29119837	29120307	471	29120054	14.48	2.32961	1.97442	0	A22_peak_956
20	29497568	29498008	441	29497677	22.21	2.98199	1.93399	0	A22_peak_957
20	29885451	29885761	311	29885600	14.48	6.79072	4.21363	1.82766	A22_peak_958
20	30291768	30292211	444	30292060	8.69	3.405	3.08022	0	A22_peak_959
20	30300139	30300449	311	30300342	9.66	2.95763	2.6639	0	A22_peak_960
20	30383935	30384382	448	30384080	19.31	5.28566	2.9016	0.67435	A22_peak_961
20	30813823	30814134	312	30813967	22.21	5.86828	2.90099	1.10983	A22_peak_962
20	30849597	30850205	609	30849953	18.35	4.75456	2.76367	0.39354	A22_peak_963
20	31385490	31386023	534	31385736	11.59	4.14638	3.14668	0.13467	A22_peak_964
20	31387477	31387876	400	31387700	12.55	5.10365	3.56733	0.58852	A22_peak_965
20	31427315	31427774	460	31427584	10.62	3.40484	2.82754	0	A22_peak_966
20	32313837	32314147	311	32313939	11.59	3.69843	2.88766	0	A22_peak_967
20	32456219	32456654	436	32456442	12.55	3.99096	2.94129	0.09637	A22_peak_968
20	33113122	33113441	320	33113285	11.59	4.00192	3.06247	0.10346	A22_peak_969
20	33328063	33328458	396	33328231	13.52	3.15615	2.41964	0	A22_peak_970
20	34458658	34458968	311	34458752	8.69	3.62443	3.23002	0	A22_peak_971
20	37577736	37578165	430	37577866	7.72	2.41628	2.52379	0	A22_peak_972
20	37710642	37710952	311	37710923	9.66	2.95763	2.6639	0	A22_peak_973
20	40310263	40310617	355	40310566	8.69	3.62443	3.23002	0	A22_peak_974
20	40632325	40632682	358	40632483	9.66	5.18241	4.1229	0.58852	A22_peak_975
20	40708399	40708849	451	40708644	7.72	2.9599	2.90816	0	A22_peak_976
20	40979152	40979462	311	40979448	6.76	2.34354	2.58631	0	A22_peak_977
20	41861424	41861734	311	41861566	8.69	3.73984	3.30922	0	A22_peak_978
20	44410031	44410341	311	44410138	9.66	2.84343	2.59261	0	A22_peak_979
20	45189211	45189521	311	45189380	11.59	4.14638	3.14668	0.13467	A22_peak_980
20	46995932	46996242	311	46996157	10.62	5.03785	3.84616	0.58852	A22_peak_981
20	48129901	48130211	311	48130104	11.59	4.14638	3.14668	0.13467	A22_peak_982
20	50341415	50341760	346	50341555	8.69	2.41987	2.42251	0	A22_peak_983
20	56417627	56417937	311	56417817	11.59	5.02742	3.6741	0.58852	A22_peak_984
20	56982824	56983134	311	56982928	7.72	3.34318	3.18226	0	A22_peak_985
20	57458062	57458383	322	57458189	7.72	2.3216	2.45746	0	A22_peak_986
20	59661177	59661487	311	59661348	9.66	4.24023	3.49067	0.13467	A22_peak_987
20	60055213	60055558	346	60055354	7.72	3.34318	3.18226	0	A22_peak_988
20	60467282	60467740	459	60467495	7.72	3.61226	3.3757	0	A22_peak_989
20	60779659	60779969	311	60779805	8.69	4.30799	3.70245	0.13467	A22_peak_990
20	61616040	61616418	379	61616162	6.76	2.34354	2.58631	0	A22_peak_991
20	61779174	61779869	696	61779312	6.76	2.34354	2.58631	0	A22_peak_992
20	62563474	62564057	584	62563585	6.76	2.50503	2.70723	0	A22_peak_993
20	63110499	63110926	428	63110692	7.72	3.05991	2.97947	0	A22_peak_994
20	63332597	63332974	378	63332728	8.69	3.03253	2.82855	0	A22_peak_995
20	64180569	64180954	386	64180688	6.76	2.46624	2.67817	0	A22_peak_996
21	5235779	5236270	492	5235942	20.28	2.79908	1.93425	0	A22_peak_997a
21	5235779	5236270	492	5236126	15.45	2.5288	2.01754	0	A22_peak_997b
21	5313634	5313956	323	5313780	9.66	5.18241	4.1229	0.58852	A22_peak_998
21	7236427	7237030	604	7236537	9.66	4.33257	3.55187	0.13467	A22_peak_999
21	7962783	7963148	366	7963090	9.66	2.54852	2.41023	0	A22_peak_1000
21	9006947	9007297	351	9007113	18.35	4.7826	2.77508	0.41365	A22_peak_1001
21	9008240	9008752	513	9008497	19.31	2.79595	1.96624	0	A22_peak_1002
21	9657711	9658050	340	9657834	11.59	3.29534	2.65992	0	A22_peak_1003
21	9689621	9689946	326	9689785	13.52	8.78195	5.61729	3.51754	A22_peak_1004
21	9795582	9796054	473	9795718	9.66	2.95763	2.6639	0	A22_peak_1005
21	9832698	9833155	458	9832907	44.42	5.43924	2.06436	0.78534	A22_peak_1006
21	9927474	9927885	412	9927632	6.76	2.34354	2.58631	0	A22_peak_1007
21	9958278	9958635	358	9958386	14.48	4.2894	2.89193	0.13467	A22_peak_1008
21	9977837	9978341	505	9977949	9.66	4.29447	3.5266	0.13467	A22_peak_1009
21	9979125	9979500	376	9979309	8.69	3.59087	3.20703	0	A22_peak_1010
21	10024659	10024985	327	10024821	11.59	5.49309	3.96183	0.81563	A22_peak_1011
21	10347082	10347405	324	10347313	21.24	3.95374	2.29114	0.06667	A22_peak_1012
21	10355031	10355487	457	10355254	14.48	2.70595	2.14452	0	A22_peak_1013
21	10361545	10361968	424	10361709	18.35	3.88655	2.41821	0.0187	A22_peak_1014
21	10390946	10391576	631	10391095	16.41	2.38477	1.91663	0	A22_peak_1015
21	10535918	10536228	311	10536028	8.69	3.19091	2.93513	0	A22_peak_1016
21	10789022	10789379	358	10789201	9.66	4.89915	3.93124	0.49616	A22_peak_1017
21	12996810	12997255	446	12996976	7.72	2.38419	2.50129	0	A22_peak_1018
21	13845577	13845887	311	13845851	8.69	3.62443	3.23002	0	A22_peak_1019
21	33253370	33253680	311	33253530	10.62	5.16274	3.927	0.58852	A22_peak_1020
21	33774027	33774338	312	33774082	10.62	4.74477	3.65791	0.38617	A22_peak_1021
21	35825030	35825340	311	35825199	8.69	2.41987	2.42251	0	A22_peak_1022
21	35908536	35908907	372	35908643	6.76	2.34354	2.58631	0	A22_peak_1023
21	36963402	36963712	311	36963512	8.69	2.41987	2.42251	0	A22_peak_1024
21	37545836	37546262	427	37546143	6.76	2.89813	3.0021	0	A22_peak_1025
21	38655892	38656202	311	38656062	7.72	2.9599	2.90816	0	A22_peak_1026
21	40969032	40969389	358	40969226	8.69	4.37527	3.7493	0.13467	A22_peak_1027
21	42547644	42548080	437	42547764	6.76	2.42826	2.64973	0	A22_peak_1028
21	43000646	43001126	481	43000990	8.69	3.11038	2.88086	0	A22_peak_1029
21	43869883	43870194	312	43870029	10.62	3.53412	2.90529	0	A22_peak_1030
21	43991652	43992152	501	43991828	7.72	2.97301	2.9175	0	A22_peak_1031
21	44960296	44960606	311	44960578	9.66	3.79344	3.19748	0	A22_peak_1032
21	45224089	45224399	311	45224294	10.62	4.13486	3.27339	0.13467	A22_peak_1033
21	46591977	46592287	311	46592178	8.69	3.84417	3.38104	0	A22_peak_1034
21	46635954	46636354	401	46636100	10.62	3.53412	2.90529	0	A22_peak_1035
21	46660474	46660905	432	46660631	7.72	3.1504	3.04413	0	A22_peak_1036
22	11067458	11067783	326	11067608	14.48	2.85376	2.21192	0	A22_peak_1037
22	11274334	11274644	311	11274490	8.69	4.37527	3.7493	0.13467	A22_peak_1038
22	11298283	11298621	339	11298496	22.21	5.86828	2.90099	1.10983	A22_peak_1039
22	11369595	11369979	385	11369780	30.9	6.22951	2.65816	1.35297	A22_peak_1040
22	11575633	11575997	365	11575819	20.28	5.53309	2.92175	0.8493	A22_peak_1041
22	11578929	11579354	426	11579186	12.55	2.53427	2.17715	0	A22_peak_1042
22	11791666	11792015	350	11791835	12.55	6.6833	4.51743	1.73173	A22_peak_1043
22	11873216	11873777	562	11873607	8.69	3.84417	3.38104	0	A22_peak_1044
22	11926555	11926909	355	11926740	12.55	4.79185	3.38807	0.41444	A22_peak_1045
22	12294986	12295322	337	12295237	8.69	3.62443	3.23002	0	A22_peak_1046
22	12309733	12310091	359	12310034	14.48	5.98329	3.76726	1.19261	A22_peak_1047
22	12609150	12609596	447	12609317	9.66	3.57323	3.05493	0	A22_peak_1048
22	12693673	12694073	401	12693870	73.38	6.01471	1.81421	1.19261	A22_peak_1049
22	15381631	15381941	311	15381873	8.69	3.62443	3.23002	0	A22_peak_1050
22	15553767	15554124	358	15553932	13.52	8.78195	5.61729	3.51754	A22_peak_1051
22	15729560	15729881	322	15729709	15.45	6.9063	4.11225	1.90167	A22_peak_1052
22	15871730	15872040	311	15871874	11.59	4.92002	3.60858	0.50798	A22_peak_1053
22	16056793	16057103	311	16056957	7.72	3.61226	3.3757	0	A22_peak_1054
22	16610613	16610923	311	16610766	9.66	3.88677	3.2583	0.0187	A22_peak_1055
22	16759859	16760169	311	16760120	9.66	5.10642	4.07138	0.58852	A22_peak_1056
22	16874633	16874943	311	16874882	10.62	5.08049	3.87372	0.58852	A22_peak_1057
22	17810832	17811178	347	17810965	8.69	4.06612	3.53445	0.12778	A22_peak_1058
22	17822995	17823305	311	17823146	9.66	4.29447	3.5266	0.13467	A22_peak_1059
22	19863121	19863431	311	19863302	8.69	3.36064	3.05006	0	A22_peak_1060
22	23375753	23376143	391	23375887	8.69	2.41987	2.42251	0	A22_peak_1061
22	23971759	23972129	371	23972110	7.72	2.9599	2.90816	0	A22_peak_1062
22	24706813	24707137	325	24707096	9.66	4.33257	3.55187	0.13467	A22_peak_1063
22	25584894	25585329	436	25585122	11.59	5.86499	4.19558	1.10954	A22_peak_1064
22	27007789	27008140	352	27007944	9.66	2.95763	2.6639	0	A22_peak_1065
22	29706743	29707125	383	29706917	10.62	5.09971	3.88616	0.58852	A22_peak_1066
22	30371105	30371456	352	30371347	8.69	2.41987	2.42251	0	A22_peak_1067
22	31683102	31683412	311	31683317	8.69	3.31707	3.0205	0	A22_peak_1068
22	35699104	35699414	311	35699257	8.69	3.62443	3.23002	0	A22_peak_1069
22	36246701	36247075	375	36246957	10.62	6.02973	4.49649	1.19261	A22_peak_1070
22	38916839	38917248	410	38917059	9.66	4.29447	3.5266	0.13467	A22_peak_1071
22	40038335	40038646	312	40038551	11.59	3.03847	2.51735	0	A22_peak_1072
22	43878851	43879161	311	43878998	9.66	2.95763	2.6639	0	A22_peak_1073
22	44389013	44389379	367	44389266	10.62	3.53412	2.90529	0	A22_peak_1074
22	44590131	44590552	422	44590343	14.48	6.08991	3.82514	1.2432	A22_peak_1075
22	45793542	45793955	414	45793695	7.72	2.9599	2.90816	0	A22_peak_1076
22	46183476	46184073	598	46183577	7.72	3.24474	3.11167	0	A22_peak_1077
22	46533292	46533720	429	46533471	9.66	3.53129	3.02794	0	A22_peak_1078
22	46578374	46578775	402	46578597	10.62	4.52801	3.52007	0.24932	A22_peak_1079
22	47417518	47418076	559	47417590	8.69	3.62443	3.23002	0	A22_peak_1080
22	48594879	48595263	385	48594992	6.76	2.46624	2.67817	0	A22_peak_1081
3	3680739	3681049	311	3680848	8.69	3.62443	3.23002	0	A22_peak_1082
3	8440130	8440594	465	8440299	11.59	4.81587	3.54536	0.43269	A22_peak_1083
3	8466561	8467138	578	8466669	6.76	2.89813	3.0021	0	A22_peak_1084
3	9146614	9147016	403	9146759	13.52	5.92137	3.8851	1.15567	A22_peak_1085
3	9937984	9938476	493	9938207	8.69	2.99458	2.8031	0	A22_peak_1086
3	10918223	10918806	584	10918508	8.69	3.36064	3.05006	0	A22_peak_1087
3	13031419	13031787	369	13031512	7.72	2.55031	2.618	0	A22_peak_1088
3	14212709	14213019	311	14212811	7.72	2.35263	2.47918	0	A22_peak_1089
3	16063052	16063408	357	16063226	9.66	4.58172	3.71794	0.27345	A22_peak_1090
3	16529787	16530097	311	16530053	8.69	4.00888	3.49481	0.1036	A22_peak_1091
3	21255286	21255596	311	21255425	7.72	2.73176	2.74614	0	A22_peak_1092
3	30638902	30639230	329	30639066	7.72	3.34318	3.18226	0	A22_peak_1093
3	30801870	30802266	397	30802014	7.72	3.61226	3.3757	0	A22_peak_1094
3	32181538	32181882	345	32181645	7.72	3.10469	3.01146	0	A22_peak_1095
3	33914687	33915016	330	33914800	7.72	3.10469	3.01146	0	A22_peak_1096
3	37563313	37563839	527	37563532	7.72	2.9599	2.90816	0	A22_peak_1097
3	37564585	37564935	351	37564740	6.76	2.75643	2.89577	0	A22_peak_1098
3	37669066	37669383	318	37669290	8.69	3.36064	3.05006	0	A22_peak_1099
3	42165629	42166041	413	42165837	7.72	2.6572	2.69341	0	A22_peak_1100
3	42202709	42203026	318	42202887	10.62	5.08049	3.87372	0.58852	A22_peak_1101
3	43145892	43146202	311	43146094	9.66	4.33257	3.55187	0.13467	A22_peak_1102
3	43821229	43821549	321	43821428	10.62	4.22853	3.33176	0.13467	A22_peak_1103
3	44066459	44066769	311	44066565	8.69	3.73984	3.30922	0	A22_peak_1104
3	44554072	44554442	371	44554327	8.69	3.84417	3.38104	0	A22_peak_1105
3	44932809	44933119	311	44932917	8.69	3.59087	3.20703	0	A22_peak_1106
3	47867232	47867554	323	47867370	10.62	3.95588	3.16257	0.06751	A22_peak_1107
3	50476157	50476467	311	50476223	9.66	2.95763	2.6639	0	A22_peak_1108
3	50803459	50803889	431	50803667	10.62	5.49671	4.14479	0.81662	A22_peak_1109
3	51321162	51321500	339	51321363	8.69	4.06612	3.53445	0.12778	A22_peak_1110
3	53176245	53176594	350	53176533	11.59	3.03847	2.51735	0	A22_peak_1111
3	53604891	53605213	323	53604998	6.76	2.34354	2.58631	0	A22_peak_1112
3	55061400	55061761	362	55061581	8.69	3.62443	3.23002	0	A22_peak_1113
3	55352242	55352623	382	55352335	6.76	2.34354	2.58631	0	A22_peak_1114
3	55704898	55705291	394	55705042	10.62	5.09971	3.88616	0.58852	A22_peak_1115
3	55730693	55731003	311	55730785	8.69	3.405	3.08022	0	A22_peak_1116
3	56884300	56884653	354	56884494	12.55	7.02136	4.72865	1.9866	A22_peak_1117
3	61957589	61957985	397	61957776	10.62	5.08049	3.87372	0.58852	A22_peak_1118
3	62756952	62757262	311	62757112	8.69	3.59087	3.20703	0	A22_peak_1119
3	63268108	63268523	416	63268440	6.76	2.34354	2.58631	0	A22_peak_1120
3	70261719	70262029	311	70261958	9.66	5.18241	4.1229	0.58852	A22_peak_1121
3	70718643	70718953	311	70718783	7.72	3.61226	3.3757	0	A22_peak_1122
3	71269908	71270218	311	71270069	10.62	5.08049	3.87372	0.58852	A22_peak_1123
3	72246692	72247002	311	72246846	8.69	3.73984	3.30922	0	A22_peak_1124
3	75669024	75669478	455	75669251	319.6	19.783	1.75192	13.4494	A22_peak_1125
3	79929171	79929481	311	79929283	8.69	3.62443	3.23002	0	A22_peak_1126
3	98519327	98519637	311	98519616	6.76	2.89813	3.0021	0	A22_peak_1127
3	100147232	100147542	311	100147322	6.76	2.34354	2.58631	0	A22_peak_1128
3	100851790	100852339	550	100851841	7.72	3.61226	3.3757	0	A22_peak_1129
3	101551771	101552137	367	101551868	6.76	2.34354	2.58631	0	A22_peak_1130
3	104208078	104208388	311	104208239	12.55	7.83212	5.24369	2.68551	A22_peak_1131
3	108622593	108622937	345	108622783	9.66	5.18241	4.1229	0.58852	A22_peak_1132
3	109665112	109665422	311	109665380	6.76	2.89813	3.0021	0	A22_peak_1133
3	110198681	110198991	311	110198817	6.76	2.89813	3.0021	0	A22_peak_1134
3	111341268	111341578	311	111341366	8.69	3.62443	3.23002	0	A22_peak_1135
3	112436726	112437341	616	112436862	9.66	4.33257	3.55187	0.13467	A22_peak_1136
3	113222005	113222315	311	113222166	7.72	3.19707	3.07753	0	A22_peak_1137
3	116574640	116574986	347	116574851	9.66	4.33257	3.55187	0.13467	A22_peak_1138
3	119806885	119807195	311	119807114	8.69	3.405	3.08022	0	A22_peak_1139
3	122148697	122149071	375	122148938	9.66	2.95763	2.6639	0	A22_peak_1140
3	122553807	122554155	349	122553986	10.62	5.71375	4.28747	1.00107	A22_peak_1141
3	122732785	122733095	311	122732897	7.72	2.73176	2.74614	0	A22_peak_1142
3	124333906	124334242	337	124333995	6.76	2.46624	2.67817	0	A22_peak_1143
3	127305017	127305327	311	127305187	9.66	2.95763	2.6639	0	A22_peak_1144
3	127515273	127515609	337	127515433	9.66	4.33257	3.55187	0.13467	A22_peak_1145
3	127606452	127606762	311	127606751	9.66	3.70319	3.1389	0	A22_peak_1146
3	128337167	128337729	563	128337259	6.76	2.34354	2.58631	0	A22_peak_1147
3	129020682	129020992	311	129020931	7.72	2.6572	2.69341	0	A22_peak_1148
3	129926896	129927206	311	129927140	10.62	4.80132	3.69407	0.42021	A22_peak_1149
3	134462001	134462311	311	134462167	7.72	3.05991	2.97947	0	A22_peak_1150
3	138464849	138465228	380	138464985	9.66	4.33257	3.55187	0.13467	A22_peak_1151
3	138469768	138470128	361	138469967	8.69	4.18438	3.6165	0.13467	A22_peak_1152
3	138521143	138521453	311	138521238	7.72	2.73176	2.74614	0	A22_peak_1153
3	139173483	139173940	458	139173731	10.62	6.02973	4.49649	1.19261	A22_peak_1154
3	139316903	139317213	311	139317134	10.62	4.37465	3.42333	0.13467	A22_peak_1155
3	140022692	140023037	346	140022843	9.66	4.70478	3.80042	0.36696	A22_peak_1156
3	140319395	140319955	561	140319794	8.69	3.84417	3.38104	0	A22_peak_1157
3	141445111	141445536	426	141445324	10.62	5.08049	3.87372	0.58852	A22_peak_1158
3	142914562	142914872	311	142914715	7.72	3.60935	3.37361	0	A22_peak_1159
3	148347513	148347943	431	148347745	8.69	4.37527	3.7493	0.13467	A22_peak_1160
3	149163138	149163498	361	149163293	7.72	3.61226	3.3757	0	A22_peak_1161
3	150293619	150294056	438	150293898	7.72	2.9599	2.90816	0	A22_peak_1162
3	154214073	154214420	348	154214212	6.76	2.89813	3.0021	0	A22_peak_1163
3	155198329	155198639	311	155198574	6.76	2.89813	3.0021	0	A22_peak_1164
3	155285807	155286117	311	155285960	8.69	4.06612	3.53445	0.12778	A22_peak_1165
3	158860619	158860929	311	158860828	8.69	3.62443	3.23002	0	A22_peak_1166
3	159459908	159460264	357	159460018	7.72	3.61226	3.3757	0	A22_peak_1167
3	159776806	159777161	356	159776963	10.62	6.02973	4.49649	1.19261	A22_peak_1168
3	160391013	160391425	413	160391264	8.69	4.37527	3.7493	0.13467	A22_peak_1169
3	160730192	160730614	423	160730342	6.76	2.62654	2.79833	0	A22_peak_1170
3	161849325	161849802	478	161849709	9.66	4.29447	3.5266	0.13467	A22_peak_1171
3	164149704	164150037	334	164149868	11.59	6.17333	4.39174	1.30205	A22_peak_1172
3	169846471	169846844	374	169846640	7.72	3.39404	3.21878	0	A22_peak_1173
3	170738557	170738873	317	170738673	7.72	3.19707	3.07753	0	A22_peak_1174
3	173183476	173183786	311	173183621	9.66	4.33257	3.55187	0.13467	A22_peak_1175
3	176068434	176068744	311	176068594	8.69	3.36064	3.05006	0	A22_peak_1176
3	179185786	179186096	311	179185935	7.72	3.39404	3.21878	0	A22_peak_1177
3	184192665	184192975	311	184192919	9.66	4.29447	3.5266	0.13467	A22_peak_1178
3	187064272	187064669	398	187064441	8.69	3.31707	3.0205	0	A22_peak_1179
3	187647108	187647516	409	187647269	8.69	3.59087	3.20703	0	A22_peak_1180
3	188934392	188934796	405	188934553	8.69	4.00888	3.49481	0.1036	A22_peak_1181
3	190223297	190223607	311	190223488	7.72	3.1504	3.04413	0	A22_peak_1182
3	195648280	195648689	410	195648562	11.59	5.86499	4.19558	1.10954	A22_peak_1183
3	197634989	197635299	311	197635137	10.62	4.47605	3.48722	0.21076	A22_peak_1184
3	197658597	197658984	388	197658721	10.62	3.78719	3.05901	0	A22_peak_1185
4	41003	41313	311	41244	13.52	5.80961	3.82149	1.08451	A22_peak_1186
4	1100178	1100496	319	1100383	9.66	4.33257	3.55187	0.13467	A22_peak_1187
4	1758867	1759177	311	1758958	7.72	2.44892	2.5467	0	A22_peak_1188
4	2086218	2086680	463	2086445	6.76	2.89813	3.0021	0	A22_peak_1189
4	2271883	2272193	311	2272030	7.72	2.41628	2.52379	0	A22_peak_1190
4	3460604	3460981	378	3460796	8.69	2.95724	2.77811	0	A22_peak_1191
4	3691217	3691667	451	3691364	6.76	2.75643	2.89577	0	A22_peak_1192
4	4611731	4612160	430	4611905	9.66	4.33257	3.55187	0.13467	A22_peak_1193
4	5154818	5155128	311	5154997	7.72	3.39404	3.21878	0	A22_peak_1194
4	5348730	5349059	330	5348884	10.62	5.08049	3.87372	0.58852	A22_peak_1195
4	5435864	5436200	337	5436038	9.66	5.10642	4.07138	0.58852	A22_peak_1196
4	6495105	6495415	311	6495306	7.72	2.77008	2.77329	0	A22_peak_1197
4	9027768	9028078	311	9027906	7.72	3.10469	3.01146	0	A22_peak_1198
4	9409057	9409573	517	9409232	8.69	3.84417	3.38104	0	A22_peak_1199
4	10344060	10344457	398	10344200	8.69	3.62443	3.23002	0	A22_peak_1200
4	14354126	14354590	465	14354443	7.72	3.61226	3.3757	0	A22_peak_1201
4	15366817	15367127	311	15366961	9.66	4.03289	3.35399	0.1036	A22_peak_1202
4	26843740	26844125	386	26843950	11.59	6.7335	4.75276	1.77484	A22_peak_1203
4	27018054	27018588	535	27018160	8.69	2.41987	2.42251	0	A22_peak_1204
4	33605780	33606090	311	33606005	8.69	3.36064	3.05006	0	A22_peak_1205
4	37194812	37195122	311	37195057	8.69	4.37527	3.7493	0.13467	A22_peak_1206
4	38189733	38190069	337	38189968	8.69	4.18438	3.6165	0.13467	A22_peak_1207
4	41537978	41538288	311	41538247	8.69	2.95724	2.77811	0	A22_peak_1208
4	41874573	41875013	441	41874722	7.72	2.9599	2.90816	0	A22_peak_1209
4	49198048	49198481	434	49198193	8.69	4.37527	3.7493	0.13467	A22_peak_1210
4	49578507	49579134	628	49578680	20.28	8.46638	4.14243	3.24869	A22_peak_1211
4	55290710	55291303	594	55291053	8.69	4.37527	3.7493	0.13467	A22_peak_1212
4	57055333	57055643	311	57055348	7.72	2.9599	2.90816	0	A22_peak_1213
4	57300138	57300448	311	57300346	7.72	2.38419	2.50129	0	A22_peak_1214
4	58359935	58360245	311	58360210	8.69	3.62443	3.23002	0	A22_peak_1215
4	62130101	62130522	422	62130302	6.76	2.50503	2.70723	0	A22_peak_1216
4	67694498	67694808	311	67694649	9.66	5.18241	4.1229	0.58852	A22_peak_1217
4	68682410	68682720	311	68682569	9.66	5.18241	4.1229	0.58852	A22_peak_1218
4	71813583	71813919	337	71813716	8.69	3.36064	3.05006	0	A22_peak_1219
4	72198608	72199014	407	72198809	9.66	5.18241	4.1229	0.58852	A22_peak_1220
4	73632376	73632686	311	73632611	6.76	2.34354	2.58631	0	A22_peak_1221
4	74420716	74421151	436	74420875	8.69	4.37527	3.7493	0.13467	A22_peak_1222
4	76478372	76478682	311	76478581	8.69	4.37527	3.7493	0.13467	A22_peak_1223
4	77062033	77062578	546	77062325	8.69	4.06612	3.53445	0.12778	A22_peak_1224
4	77255735	77256361	627	77255874	6.76	2.50503	2.70723	0	A22_peak_1225
4	85014639	85014949	311	85014789	9.66	4.89915	3.93124	0.49616	A22_peak_1226
4	87725696	87726050	355	87725886	8.69	3.36064	3.05006	0	A22_peak_1227
4	92483547	92483857	311	92483838	7.72	2.9599	2.90816	0	A22_peak_1228
4	93113669	93114160	492	93113951	8.69	3.62443	3.23002	0	A22_peak_1229
4	95139757	95140067	311	95139891	7.72	3.61226	3.3757	0	A22_peak_1230
4	98048480	98048790	311	98048692	9.66	5.18241	4.1229	0.58852	A22_peak_1231
4	99407246	99407556	311	99407398	9.66	5.18241	4.1229	0.58852	A22_peak_1232
4	102243548	102243858	311	102243663	6.76	2.89813	3.0021	0	A22_peak_1233
4	108335333	108335664	332	108335470	10.62	4.74477	3.65791	0.38617	A22_peak_1234
4	108709261	108709885	625	108709392	7.72	2.9599	2.90816	0	A22_peak_1235
4	113373865	113374175	311	113373983	8.69	3.62443	3.23002	0	A22_peak_1236
4	125664397	125664736	340	125664572	10.62	6.02973	4.49649	1.19261	A22_peak_1237
4	125776447	125776760	314	125776685	9.66	4.03289	3.35399	0.1036	A22_peak_1238
4	126895879	126896189	311	126896025	7.72	3.61226	3.3757	0	A22_peak_1239
4	127903749	127904166	418	127903872	6.76	2.34354	2.58631	0	A22_peak_1240
4	129114762	129115188	427	129114957	11.59	6.91391	4.87009	1.90167	A22_peak_1241
4	129167750	129168197	448	129168087	6.76	2.89813	3.0021	0	A22_peak_1242
4	129516302	129516612	311	129516506	9.66	5.18241	4.1229	0.58852	A22_peak_1243
4	137942177	137942487	311	137942289	6.76	2.89813	3.0021	0	A22_peak_1244
4	140251380	140251690	311	140251650	9.66	3.79344	3.19748	0	A22_peak_1245
4	140792327	140792637	311	140792435	7.72	3.24474	3.11167	0	A22_peak_1246
4	140864237	140864547	311	140864389	8.69	4.37527	3.7493	0.13467	A22_peak_1247
4	141050569	141050935	367	141050749	9.66	5.18241	4.1229	0.58852	A22_peak_1248
4	142467147	142467480	334	142467376	10.62	6.02973	4.49649	1.19261	A22_peak_1249
4	143071311	143071755	445	143071527	6.76	2.89813	3.0021	0	A22_peak_1250
4	154121042	154121431	390	154121335	8.69	3.89794	3.41813	0.02424	A22_peak_1251
4	154260042	154260352	311	154260177	8.69	3.36064	3.05006	0	A22_peak_1252
4	157537627	157537937	311	157537766	7.72	3.61226	3.3757	0	A22_peak_1253
4	158386963	158387314	352	158387124	11.59	6.91391	4.87009	1.90167	A22_peak_1254
4	165010830	165011140	311	165011049	8.69	3.89794	3.41813	0.02424	A22_peak_1255
4	166709599	166710003	405	166709755	9.66	5.18241	4.1229	0.58852	A22_peak_1256
4	168853655	168853965	311	168853851	9.66	2.95763	2.6639	0	A22_peak_1257
4	170196324	170196728	405	170196539	6.76	2.50503	2.70723	0	A22_peak_1258
4	180530935	180531253	319	180531116	12.55	5.10365	3.56733	0.58852	A22_peak_1259
4	182305614	182306205	592	182305713	6.76	2.89813	3.0021	0	A22_peak_1260
4	184100010	184100328	319	184100116	6.76	2.35464	2.59461	0	A22_peak_1261
4	185050980	185051290	311	185051173	7.72	2.9599	2.90816	0	A22_peak_1262
4	185675321	185675631	311	185675520	8.69	3.62443	3.23002	0	A22_peak_1263
4	186943890	186944200	311	186944108	6.76	2.46624	2.67817	0	A22_peak_1264
4	190081948	190082285	338	190082118	19.31	6.49391	3.3988	1.5744	A22_peak_1265
4	190108691	190109054	364	190108844	19.31	5.21901	2.87511	0.61879	A22_peak_1266
4	190177568	190177928	361	190177858	66.62	7.84366	2.11324	2.69648	A22_peak_1267
4	190179347	190179842	496	190179604	311.88	5.44556	1.30365	0.79049	A22_peak_1268
5	249229	249539	311	249414	8.69	3.63957	3.24039	0	A22_peak_1269
5	732286	732596	311	732405	6.76	2.34354	2.58631	0	A22_peak_1270
5	2845948	2846258	311	2846092	8.69	4.00888	3.49481	0.1036	A22_peak_1271
5	4104220	4104668	449	4104354	7.72	2.9599	2.90816	0	A22_peak_1272
5	4339146	4339579	434	4339269	8.69	2.41987	2.42251	0	A22_peak_1273
5	4784252	4784603	352	4784537	8.69	4.37527	3.7493	0.13467	A22_peak_1274
5	6494512	6494915	404	6494728	8.69	4.30799	3.70245	0.13467	A22_peak_1275
5	7237332	7237642	311	7237429	11.59	4.14638	3.14668	0.13467	A22_peak_1276
5	7465160	7465493	334	7465357	9.66	4.33257	3.55187	0.13467	A22_peak_1277
5	7959582	7959892	311	7959738	8.69	4.18438	3.6165	0.13467	A22_peak_1278
5	8351549	8351859	311	8351657	6.76	2.34354	2.58631	0	A22_peak_1279
5	9606519	9607011	493	9606612	6.76	2.50503	2.70723	0	A22_peak_1280
5	11185277	11185663	387	11185542	7.72	3.34318	3.18226	0	A22_peak_1281
5	12535309	12535834	526	12535441	7.72	3.1504	3.04413	0	A22_peak_1282
5	17517757	17518080	324	17517898	26.07	6.0158	2.70702	1.19261	A22_peak_1283
5	17586746	17587078	333	17586922	15.45	9.31879	5.48299	3.99679	A22_peak_1284
5	17596038	17596348	311	17596188	30.9	5.47216	2.45369	0.80868	A22_peak_1285
5	17598983	17599351	369	17599163	71.45	10.236	2.33715	4.82509	A22_peak_1286
5	18438946	18439256	311	18439103	7.72	3.61226	3.3757	0	A22_peak_1287
5	25180896	25181206	311	25181125	12.55	6.27512	4.26575	1.39055	A22_peak_1288
5	32678497	32678807	311	32678606	6.76	2.46624	2.67817	0	A22_peak_1289
5	34190695	34191029	335	34190804	28.97	3.23446	1.91886	0	A22_peak_1290
5	39716332	39716646	315	39716613	7.72	2.9599	2.90816	0	A22_peak_1291
5	40992430	40992740	311	40992578	6.76	2.89813	3.0021	0	A22_peak_1292
5	42338991	42339301	311	42339103	8.69	3.62443	3.23002	0	A22_peak_1293
5	43349969	43350279	311	43350209	8.69	3.84417	3.38104	0	A22_peak_1294
5	44975255	44975565	311	44975342	8.69	4.37527	3.7493	0.13467	A22_peak_1295
5	45344815	45345352	538	45345097	9.66	4.03289	3.35399	0.1036	A22_peak_1296
5	46926393	46926802	410	46926571	23.17	8.62976	3.84499	3.3958	A22_peak_1297
5	47068570	47068960	391	47068801	11.59	3.03847	2.51735	0	A22_peak_1298
5	47115666	47115999	334	47115825	12.55	6.6833	4.51743	1.73173	A22_peak_1299
5	47128028	47128380	353	47128182	9.66	2.95763	2.6639	0	A22_peak_1300
5	47307320	47307670	351	47307487	13.52	7.0885	4.56967	2.0418	A22_peak_1301
5	49599509	49600739	1231	49599699	150.63	8.54779	1.66624	3.32145	A22_peak_1302a
5	49599509	49600739	1231	49600531	191.18	8.27253	1.54985	3.07951	A22_peak_1302b
5	53501920	53502358	439	53502093	8.69	4.37527	3.7493	0.13467	A22_peak_1303
5	61188109	61188577	469	61188248	7.72	3.61226	3.3757	0	A22_peak_1304
5	62993717	62994027	311	62993978	7.72	3.1504	3.04413	0	A22_peak_1305
5	64583003	64583330	328	64583153	11.59	6.91391	4.87009	1.90167	A22_peak_1306
5	66810173	66810624	452	66810325	6.76	2.71214	2.86255	0	A22_peak_1307
5	68167497	68167807	311	68167643	7.72	3.44604	3.25614	0	A22_peak_1308
5	72139161	72139471	311	72139275	6.76	2.62654	2.79833	0	A22_peak_1309
5	72925512	72925822	311	72925621	6.76	2.34354	2.58631	0	A22_peak_1310
5	74736829	74737139	311	74737015	7.72	3.49923	3.29437	0	A22_peak_1311
5	78253249	78253609	361	78253318	8.69	4.37527	3.7493	0.13467	A22_peak_1312
5	78391182	78391645	464	78391337	7.72	2.9599	2.90816	0	A22_peak_1313
5	78735667	78736008	342	78735840	11.59	5.49309	3.96183	0.81563	A22_peak_1314
5	79259683	79259993	311	79259786	8.69	3.03253	2.82855	0	A22_peak_1315
5	82522016	82522326	311	82522149	6.76	2.34354	2.58631	0	A22_peak_1316
5	82949550	82949954	405	82949693	6.76	2.89813	3.0021	0	A22_peak_1317
5	94116660	94116970	311	94116912	6.76	2.89813	3.0021	0	A22_peak_1318
5	97265355	97265665	311	97265500	7.72	3.1504	3.04413	0	A22_peak_1319
5	99929599	99929950	352	99929802	9.66	4.03289	3.35399	0.1036	A22_peak_1320
5	113262403	113262810	408	113262701	7.72	3.61226	3.3757	0	A22_peak_1321
5	115676255	115676611	357	115676474	8.69	4.37527	3.7493	0.13467	A22_peak_1322
5	115754036	115754380	345	115754195	7.72	2.73176	2.74614	0	A22_peak_1323
5	117242190	117242541	352	117242430	8.69	4.37527	3.7493	0.13467	A22_peak_1324
5	117522802	117523175	374	117522998	9.66	4.33257	3.55187	0.13467	A22_peak_1325
5	119551673	119551983	311	119551848	7.72	2.9599	2.90816	0	A22_peak_1326
5	119991383	119991792	410	119991552	6.76	2.34354	2.58631	0	A22_peak_1327
5	122408425	122408735	311	122408683	7.72	2.88949	2.85805	0	A22_peak_1328
5	122597402	122597712	311	122597656	8.69	4.18438	3.6165	0.13467	A22_peak_1329
5	125034418	125034755	338	125034526	7.72	3.61226	3.3757	0	A22_peak_1330
5	127216239	127216549	311	127216434	7.72	2.9599	2.90816	0	A22_peak_1331
5	132147477	132147811	335	132147677	9.66	4.33257	3.55187	0.13467	A22_peak_1332
5	132148933	132149253	321	132149077	8.69	4.37527	3.7493	0.13467	A22_peak_1333
5	132407473	132407881	409	132407728	8.69	2.95724	2.77811	0	A22_peak_1334
5	132545378	132545741	364	132545556	6.76	2.39107	2.62188	0	A22_peak_1335
5	133468492	133468802	311	133468764	8.69	3.36064	3.05006	0	A22_peak_1336
5	135990371	135990709	339	135990527	7.72	2.73176	2.74614	0	A22_peak_1337
5	136278877	136279259	383	136279080	8.69	2.41987	2.42251	0	A22_peak_1338
5	139508268	139508590	323	139508412	10.62	4.47605	3.48722	0.21076	A22_peak_1339
5	140005748	140006058	311	140005846	6.76	2.50503	2.70723	0	A22_peak_1340
5	140567958	140568339	382	140568156	7.72	2.38419	2.50129	0	A22_peak_1341
5	141340636	141340947	312	141340841	11.59	4.92002	3.60858	0.50798	A22_peak_1342
5	141469225	141469556	332	141469388	8.69	3.79149	3.34474	0	A22_peak_1343
5	141745752	141746062	311	141745864	10.62	3.53412	2.90529	0	A22_peak_1344
5	142314514	142314863	350	142314707	9.66	2.95763	2.6639	0	A22_peak_1345
5	143607365	143607675	311	143607467	6.76	2.89565	3.00024	0	A22_peak_1346
5	143801098	143801408	311	143801223	9.66	4.03289	3.35399	0.1036	A22_peak_1347
5	146402916	146403226	311	146403064	10.62	5.42727	4.09932	0.77623	A22_peak_1348
5	149088904	149089214	311	149089089	8.69	4.12461	3.57501	0.13467	A22_peak_1349
5	149153553	149153959	407	149153705	9.66	5.18241	4.1229	0.58852	A22_peak_1350
5	149759582	149759892	311	149759698	7.72	2.44892	2.5467	0	A22_peak_1351
5	151657050	151657459	410	151657266	7.72	2.9599	2.90816	0	A22_peak_1352
5	154081430	154081809	380	154081646	12.55	6.6833	4.51743	1.73173	A22_peak_1353
5	155239455	155239874	420	155239699	6.76	2.50503	2.70723	0	A22_peak_1354
5	157306504	157306934	431	157306714	7.72	3.29343	3.14657	0	A22_peak_1355
5	159453064	159453456	393	159453297	10.62	5.35919	4.05484	0.71837	A22_peak_1356
5	160288907	160289367	461	160289185	7.72	2.55031	2.618	0	A22_peak_1357
5	163553432	163553917	486	163553680	8.69	2.41987	2.42251	0	A22_peak_1358
5	169087120	169087430	311	169087326	8.69	4.00888	3.49481	0.1036	A22_peak_1359
5	169663125	169663668	544	169663282	7.72	3.61226	3.3757	0	A22_peak_1360
5	170266517	170267194	678	170266676	6.76	2.80174	2.92978	0	A22_peak_1361
5	173505871	173506445	575	173505910	8.69	3.62443	3.23002	0	A22_peak_1362
5	173663203	173663558	356	173663497	12.55	6.07537	4.14405	1.23208	A22_peak_1363
5	175168655	175168974	320	175168856	8.69	3.62443	3.23002	0	A22_peak_1364
5	176170072	176170382	311	176170178	8.69	3.62443	3.23002	0	A22_peak_1365
5	177079523	177079908	386	177079740	11.59	4.00192	3.06247	0.10346	A22_peak_1366
5	179253418	179253728	311	179253578	8.69	4.00888	3.49481	0.1036	A22_peak_1367
5	181384081	181384500	420	181384217	6.76	2.89813	3.0021	0	A22_peak_1368
6	726555	726943	389	726657	7.72	3.61226	3.3757	0	A22_peak_1369
6	1766729	1767039	311	1766764	10.62	4.22853	3.33176	0.13467	A22_peak_1370
6	3276319	3276699	381	3276515	8.69	3.84417	3.38104	0	A22_peak_1371
6	4271507	4271817	311	4271667	7.72	2.9599	2.90816	0	A22_peak_1372
6	7400252	7400562	311	7400396	11.59	6.91391	4.87009	1.90167	A22_peak_1373
6	7432437	7432747	311	7432578	7.72	2.38419	2.50129	0	A22_peak_1374
6	11077991	11078301	311	11078168	9.66	4.03289	3.35399	0.1036	A22_peak_1375
6	13742495	13742805	311	13742729	8.69	3.59087	3.20703	0	A22_peak_1376
6	14242329	14242862	534	14242468	7.72	3.34318	3.18226	0	A22_peak_1377
6	14479717	14480075	359	14479862	7.72	3.01602	2.94816	0	A22_peak_1378
6	19807103	19807413	311	19807253	9.66	4.58172	3.71794	0.27345	A22_peak_1379
6	20319975	20320479	505	20320177	6.76	2.62654	2.79833	0	A22_peak_1380
6	21379744	21380187	444	21379936	6.76	2.66886	2.83007	0	A22_peak_1381
6	21981702	21982013	312	21981978	7.72	2.93084	2.88747	0	A22_peak_1382
6	22214401	22214754	354	22214547	12.55	6.27512	4.26575	1.39055	A22_peak_1383
6	22552442	22552752	311	22552572	6.76	2.89813	3.0021	0	A22_peak_1384
6	24357392	24357702	311	24357506	6.76	2.34354	2.58631	0	A22_peak_1385
6	24606059	24606537	479	24606213	9.66	2.95763	2.6639	0	A22_peak_1386
6	24913927	24914237	311	24914080	11.59	5.55577	4.001	0.86869	A22_peak_1387
6	25403319	25403715	397	25403462	9.66	2.95763	2.6639	0	A22_peak_1388
6	26045900	26046210	311	26046047	6.76	2.50503	2.70723	0	A22_peak_1389
6	28021319	28022177	859	28021344	9.66	5.18241	4.1229	0.58852	A22_peak_1390
6	28386935	28387245	311	28387081	9.66	4.33257	3.55187	0.13467	A22_peak_1391
6	28705753	28706063	311	28706024	9.66	3.33111	2.8998	0	A22_peak_1392
6	29561911	29562297	387	29562116	12.55	7.02136	4.72865	1.9866	A22_peak_1393
6	32980218	32980563	346	32980329	7.72	3.24474	3.11167	0	A22_peak_1394
6	36686642	36687138	497	36686791	6.76	2.34354	2.58631	0	A22_peak_1395
6	37625182	37625564	383	37625302	8.69	3.59087	3.20703	0	A22_peak_1396
6	37703295	37703605	311	37703423	10.62	4.74477	3.65791	0.38617	A22_peak_1397
6	38333741	38334051	311	38333888	6.76	2.31894	2.56791	0	A22_peak_1398
6	38762613	38762952	340	38762718	8.69	3.62443	3.23002	0	A22_peak_1399
6	39140076	39140482	407	39140238	8.69	3.36064	3.05006	0	A22_peak_1400
6	39142898	39143208	311	39143050	7.72	3.05991	2.97947	0	A22_peak_1401
6	39380345	39380655	311	39380514	10.62	5.16274	3.927	0.58852	A22_peak_1402
6	39700966	39701276	311	39701216	7.72	2.9599	2.90816	0	A22_peak_1403
6	39800123	39800495	373	39800271	8.69	3.62443	3.23002	0	A22_peak_1404
6	40099460	40099770	311	40099568	6.76	2.89813	3.0021	0	A22_peak_1405
6	40274750	40275060	311	40274977	8.69	3.31707	3.0205	0	A22_peak_1406
6	42691452	42691773	322	42691601	7.72	2.73176	2.74614	0	A22_peak_1407
6	58257314	58257969	656	58257711	7.72	3.61226	3.3757	0	A22_peak_1408
6	58394162	58394522	361	58394345	10.62	6.02973	4.49649	1.19261	A22_peak_1409
6	58886502	58886847	346	58886666	84.97	23.7706	3.7378	16.9288	A22_peak_1410
6	63730822	63731132	311	63731109	8.69	3.62443	3.23002	0	A22_peak_1411
6	66351795	66352191	397	66352028	8.69	4.37527	3.7493	0.13467	A22_peak_1412
6	68085511	68086031	521	68085617	6.76	2.89813	3.0021	0	A22_peak_1413
6	75103243	75103565	323	75103408	10.62	6.02973	4.49649	1.19261	A22_peak_1414
6	83447317	83447698	382	83447469	7.72	2.9599	2.90816	0	A22_peak_1415
6	84289904	84290214	311	84290052	11.59	4.14638	3.14668	0.13467	A22_peak_1416
6	89644847	89645185	339	89645007	6.76	2.34354	2.58631	0	A22_peak_1417
6	92995929	92996239	311	92996112	8.69	3.84417	3.38104	0	A22_peak_1418
6	96938842	96939152	311	96938880	7.72	3.61226	3.3757	0	A22_peak_1419
6	98408169	98408518	350	98408343	10.62	6.02973	4.49649	1.19261	A22_peak_1420
6	101784223	101784606	384	101784469	7.72	3.61226	3.3757	0	A22_peak_1421
6	104800198	104800551	354	104800380	9.66	4.03289	3.35399	0.1036	A22_peak_1422
6	107637034	107637349	316	107637178	7.72	2.9599	2.90816	0	A22_peak_1423
6	108128443	108128883	441	108128446	8.69	2.41987	2.42251	0	A22_peak_1424
6	108289510	108289820	311	108289700	9.66	2.95763	2.6639	0	A22_peak_1425
6	108585432	108585744	313	108585586	10.62	5.08049	3.87372	0.58852	A22_peak_1426
6	109660526	109660836	311	109660679	8.69	4.37527	3.7493	0.13467	A22_peak_1427
6	109772566	109773080	515	109772776	10.62	5.08049	3.87372	0.58852	A22_peak_1428
6	114102229	114102565	337	114102379	8.69	4.37527	3.7493	0.13467	A22_peak_1429
6	116265264	116265687	424	116265546	7.72	2.9599	2.90816	0	A22_peak_1430
6	116435933	116436258	326	116436093	8.69	3.62443	3.23002	0	A22_peak_1431
6	116638968	116639314	347	116639124	9.66	5.18241	4.1229	0.58852	A22_peak_1432
6	118797986	118798403	418	118798235	10.62	4.80132	3.69407	0.42021	A22_peak_1433
6	119147681	119148057	377	119148046	8.69	2.95724	2.77811	0	A22_peak_1434
6	125541690	125542232	543	125541969	6.76	2.89565	3.00024	0	A22_peak_1435
6	125838863	125839207	345	125839090	7.72	3.61226	3.3757	0	A22_peak_1436
6	127144928	127145281	354	127145035	7.72	3.61226	3.3757	0	A22_peak_1437
6	129416599	129416956	358	129416770	10.62	5.08049	3.87372	0.58852	A22_peak_1438
6	129835718	129836264	547	129835958	13.52	8.78195	5.61729	3.51754	A22_peak_1439
6	130802622	130802932	311	130802772	8.69	4.37527	3.7493	0.13467	A22_peak_1440
6	131420999	131421309	311	131421131	7.72	3.60935	3.37361	0	A22_peak_1441
6	131485795	131486105	311	131485882	7.72	2.69414	2.71952	0	A22_peak_1442
6	131519951	131520500	550	131520076	7.72	2.9599	2.90816	0	A22_peak_1443
6	132305005	132305414	410	132305112	7.72	3.44604	3.25614	0	A22_peak_1444
6	137289528	137289881	354	137289793	8.69	3.54309	3.17436	0	A22_peak_1445
6	138490172	138490482	311	138490270	6.76	2.50503	2.70723	0	A22_peak_1446
6	139748127	139748437	311	139748372	6.76	2.89813	3.0021	0	A22_peak_1447
6	140148281	140148591	311	140148556	6.76	2.89813	3.0021	0	A22_peak_1448
6	142769464	142769975	512	142769890	8.69	4.37527	3.7493	0.13467	A22_peak_1449
6	144035453	144035763	311	144035602	6.76	2.89813	3.0021	0	A22_peak_1450
6	145037876	145038208	333	145038104	6.76	2.34354	2.58631	0	A22_peak_1451
6	146845239	146845549	311	146845446	10.62	6.02973	4.49649	1.19261	A22_peak_1452
6	147156502	147156903	402	147156611	7.72	2.9599	2.90816	0	A22_peak_1453
6	157159050	157159380	331	157159123	9.66	4.52202	3.67803	0.24715	A22_peak_1454
6	157928441	157928803	363	157928610	9.66	5.17864	4.12034	0.58852	A22_peak_1455
6	160557110	160557420	311	160557162	7.72	3.61226	3.3757	0	A22_peak_1456
6	161317071	161317381	311	161317206	6.76	2.42826	2.64973	0	A22_peak_1457
6	161654934	161655244	311	161655027	8.69	4.37527	3.7493	0.13467	A22_peak_1458
6	163255491	163256062	572	163255652	9.66	2.95763	2.6639	0	A22_peak_1459
6	164341629	164342168	540	164341784	8.69	2.41987	2.42251	0	A22_peak_1460
6	165732584	165732894	311	165732749	9.66	5.18241	4.1229	0.58852	A22_peak_1461
6	166475276	166475586	311	166475469	8.69	3.62443	3.23002	0	A22_peak_1462
6	166903609	166904000	392	166903809	10.62	4.47605	3.48722	0.21076	A22_peak_1463
6	168525905	168526221	317	168526057	10.62	6.02973	4.49649	1.19261	A22_peak_1464
6	169978769	169979079	311	169978946	11.59	5.49309	3.96183	0.81563	A22_peak_1465
6	170408572	170408900	329	170408702	9.66	2.95763	2.6639	0	A22_peak_1466
7	236473	236783	311	236676	10.62	6.02973	4.49649	1.19261	A22_peak_1467
7	1487483	1487857	375	1487643	11.59	5.68446	4.0817	0.97674	A22_peak_1468
7	2042915	2043225	311	2043051	9.66	3.83971	3.2276	0	A22_peak_1469
7	3654024	3654334	311	3654150	7.72	3.39404	3.21878	0	A22_peak_1470
7	4158624	4159009	386	4158635	8.69	2.41987	2.42251	0	A22_peak_1471
7	4548912	4549271	360	4549141	9.66	4.03289	3.35399	0.1036	A22_peak_1472
7	10695588	10696168	581	10695762	9.66	5.17864	4.12034	0.58852	A22_peak_1473
7	12190701	12191025	325	12190890	9.66	2.95763	2.6639	0	A22_peak_1474
7	20668366	20668676	311	20668569	10.62	4.74477	3.65791	0.38617	A22_peak_1475
7	21128297	21128607	311	21128388	7.72	3.61226	3.3757	0	A22_peak_1476
7	23454629	23454961	333	23454813	8.69	3.54309	3.17436	0	A22_peak_1477
7	24833499	24833809	311	24833739	7.72	2.9599	2.90816	0	A22_peak_1478
7	25249932	25250457	526	25250181	8.69	3.84417	3.38104	0	A22_peak_1479
7	25291387	25291697	311	25291484	6.76	2.34354	2.58631	0	A22_peak_1480
7	26123798	26124176	379	26124104	7.72	2.9599	2.90816	0	A22_peak_1481
7	27691031	27691395	365	27691219	8.69	4.37527	3.7493	0.13467	A22_peak_1482
7	28573519	28573829	311	28573627	9.66	4.33257	3.55187	0.13467	A22_peak_1483
7	29114619	29114929	311	29114731	9.66	4.96674	3.97687	0.54847	A22_peak_1484
7	29303365	29303702	338	29303528	6.76	2.42826	2.64973	0	A22_peak_1485
7	30718655	30719189	535	30718947	9.66	4.03289	3.35399	0.1036	A22_peak_1486
7	31434527	31434837	311	31434809	7.72	2.9599	2.90816	0	A22_peak_1487
7	32485620	32486009	390	32485811	9.66	4.33257	3.55187	0.13467	A22_peak_1488
7	33552386	33552696	311	33552635	6.76	2.89813	3.0021	0	A22_peak_1489
7	33871812	33872122	311	33871921	6.76	2.89565	3.00024	0	A22_peak_1490
7	34472264	34472701	438	34472369	6.76	2.34354	2.58631	0	A22_peak_1491
7	35951157	35951734	578	35951262	7.72	2.73176	2.74614	0	A22_peak_1492
7	41978166	41978476	311	41978314	7.72	3.61226	3.3757	0	A22_peak_1493
7	41981417	41981821	405	41981590	8.69	3.62443	3.23002	0	A22_peak_1494
7	43268206	43268586	381	43268403	11.59	6.7335	4.75276	1.77484	A22_peak_1495
7	45101419	45101748	330	45101528	7.72	2.73176	2.74614	0	A22_peak_1496
7	45104493	45104815	323	45104657	8.69	4.37193	3.74697	0.13467	A22_peak_1497
7	45163513	45164028	516	45163679	6.76	2.39107	2.62188	0	A22_peak_1498
7	50614420	50614843	424	50614710	7.72	3.19707	3.07753	0	A22_peak_1499
7	50872405	50872753	349	50872512	6.76	2.34354	2.58631	0	A22_peak_1500
7	55256033	55256591	559	55256183	7.72	2.9599	2.90816	0	A22_peak_1501
7	55683389	55683699	311	55683646	6.76	2.89813	3.0021	0	A22_peak_1502
7	56104271	56104581	311	56104497	8.69	4.12461	3.57501	0.13467	A22_peak_1503
7	56370638	56370966	329	56370792	48.28	8.90178	2.59358	3.62423	A22_peak_1504
7	56371537	56371933	397	56371748	94.63	20.5546	3.08468	14.1502	A22_peak_1505
7	56373441	56373763	323	56373606	99.45	13.654	2.33611	7.94341	A22_peak_1506
7	57088699	57089009	311	57088907	8.69	3.62443	3.23002	0	A22_peak_1507
7	62998892	62999214	323	62999177	8.69	3.62443	3.23002	0	A22_peak_1508
7	63951910	63952220	311	63952017	6.76	2.89813	3.0021	0	A22_peak_1509
7	67211503	67212004	502	67211612	7.72	2.9599	2.90816	0	A22_peak_1510
7	70635143	70635538	396	70635353	10.62	4.42494	3.45498	0.17392	A22_peak_1511
7	70664760	70665070	311	70665052	7.72	2.6572	2.69341	0	A22_peak_1512
7	71373500	71373834	335	71373657	10.62	3.53412	2.90529	0	A22_peak_1513
7	72132655	72133098	444	72133066	6.76	2.34354	2.58631	0	A22_peak_1514
7	77103179	77103489	311	77103318	6.76	2.34354	2.58631	0	A22_peak_1515
7	78060470	78060878	409	78060690	8.69	3.95283	3.45604	0.06583	A22_peak_1516
7	78195947	78196366	420	78196137	9.66	2.95763	2.6639	0	A22_peak_1517
7	82641275	82641585	311	82641388	6.76	2.62654	2.79833	0	A22_peak_1518
7	83937400	83937888	489	83937554	8.69	3.84417	3.38104	0	A22_peak_1519
7	87328276	87328636	361	87328503	7.72	3.61226	3.3757	0	A22_peak_1520
7	89246258	89246568	311	89246500	8.69	4.37527	3.7493	0.13467	A22_peak_1521
7	92650887	92651252	366	92651126	9.66	2.95763	2.6639	0	A22_peak_1522
7	93018673	93018983	311	93018775	6.76	2.89813	3.0021	0	A22_peak_1523
7	99598257	99598573	317	99598405	7.72	3.61226	3.3757	0	A22_peak_1524
7	100706842	100707181	340	100706988	9.66	2.97299	2.67353	0	A22_peak_1525
7	100975123	100975655	533	100975392	12.55	4.2171	3.06544	0.13467	A22_peak_1526
7	102635119	102635557	439	102635501	10.62	3.53412	2.90529	0	A22_peak_1527
7	104687095	104687405	311	104687201	6.76	2.31894	2.56791	0	A22_peak_1528
7	105320765	105321325	561	105321255	8.69	4.06612	3.53445	0.12778	A22_peak_1529
7	105610951	105611267	317	105611158	8.69	2.95724	2.77811	0	A22_peak_1530
7	107941055	107941375	321	107941297	9.66	4.58172	3.71794	0.27345	A22_peak_1531
7	108063311	108063621	311	108063554	10.62	5.08049	3.87372	0.58852	A22_peak_1532
7	109730851	109731216	366	109730986	6.76	2.34354	2.58631	0	A22_peak_1533
7	116206991	116207301	311	116207113	8.69	2.41987	2.42251	0	A22_peak_1534
7	116819337	116819647	311	116819512	10.62	6.02973	4.49649	1.19261	A22_peak_1535
7	116971738	116972048	311	116971872	6.76	2.42826	2.64973	0	A22_peak_1536
7	117812951	117813404	454	117813099	7.72	3.61226	3.3757	0	A22_peak_1537
7	117829297	117829637	341	117829560	8.69	3.62443	3.23002	0	A22_peak_1538
7	120161295	120161605	311	120161481	9.66	5.18241	4.1229	0.58852	A22_peak_1539
7	120592113	120592604	492	120592411	9.66	5.18241	4.1229	0.58852	A22_peak_1540
7	121807828	121808138	311	121808006	7.72	3.61226	3.3757	0	A22_peak_1541
7	122316708	122317067	360	122316930	8.69	3.84417	3.38104	0	A22_peak_1542
7	122371271	122371626	356	122371433	6.76	2.58515	2.76729	0	A22_peak_1543
7	123422915	123423253	339	123423045	8.69	3.36064	3.05006	0	A22_peak_1544
7	126623719	126624029	311	126623865	8.69	4.37527	3.7493	0.13467	A22_peak_1545
7	127712074	127712384	311	127712317	8.69	4.37527	3.7493	0.13467	A22_peak_1546
7	133111864	133112258	395	133112006	8.69	4.2455	3.65897	0.13467	A22_peak_1547
7	133590785	133591129	345	133591026	10.62	3.40484	2.82754	0	A22_peak_1548
7	135755453	135755791	339	135755714	7.72	3.55365	3.33352	0	A22_peak_1549
7	138214959	138215269	311	138215107	6.76	2.50503	2.70723	0	A22_peak_1550
7	139079374	139079684	311	139079524	9.66	3.79344	3.19748	0	A22_peak_1551
7	139931346	139931827	482	139931439	8.69	2.41987	2.42251	0	A22_peak_1552
7	139946745	139947055	311	139946845	8.69	2.95724	2.77811	0	A22_peak_1553
7	141095689	141095999	311	141095966	8.69	3.62443	3.23002	0	A22_peak_1554
7	143276181	143276491	311	143276291	6.76	2.80174	2.92978	0	A22_peak_1555
7	146992956	146993266	311	146993080	8.69	3.62443	3.23002	0	A22_peak_1556
7	147089806	147090134	329	147089961	11.59	6.40366	4.53952	1.50089	A22_peak_1557
7	149584798	149585609	812	149584949	7.72	3.01602	2.94816	0	A22_peak_1558
7	149597372	149597830	459	149597495	7.72	2.73176	2.74614	0	A22_peak_1559
7	150340044	150340354	311	150340188	11.59	4.97331	3.64105	0.55337	A22_peak_1560
7	151667913	151668223	311	151668159	8.69	3.62443	3.23002	0	A22_peak_1561
7	154080072	154080569	498	154080278	7.72	3.05991	2.97947	0	A22_peak_1562
7	155381701	155382062	362	155381813	6.76	2.31894	2.56791	0	A22_peak_1563
7	156138429	156138739	311	156138573	7.72	3.61226	3.3757	0	A22_peak_1564
7	156342553	156343022	470	156342705	7.72	3.61226	3.3757	0	A22_peak_1565
8	1558638	1558948	311	1558779	9.66	4.13469	3.42096	0.13467	A22_peak_1566
8	1661281	1661697	417	1661485	9.66	4.33257	3.55187	0.13467	A22_peak_1567
8	1844136	1844461	326	1844391	18.35	4.75456	2.76367	0.39354	A22_peak_1568
8	1944043	1944522	480	1944138	9.66	4.70478	3.80042	0.36696	A22_peak_1569
8	1961811	1962278	468	1962089	9.66	4.18698	3.45546	0.13467	A22_peak_1570
8	2248729	2249039	311	2248860	10.62	2.54672	2.32423	0	A22_peak_1571
8	6162506	6162816	311	6162615	7.72	3.05991	2.97947	0	A22_peak_1572
8	6940227	6940733	507	6940413	10.62	4.22853	3.33176	0.13467	A22_peak_1573
8	8571179	8571773	595	8571729	8.69	2.95724	2.77811	0	A22_peak_1574
8	12202945	12203503	559	12203326	7.72	2.38419	2.50129	0	A22_peak_1575
8	18467476	18467786	311	18467771	6.76	2.84814	2.96459	0	A22_peak_1576
8	22163912	22164222	311	22164074	10.62	4.18133	3.30231	0.13467	A22_peak_1577
8	23028673	23029012	340	23028834	10.62	5.16274	3.927	0.58852	A22_peak_1578
8	24964308	24964618	311	24964473	8.69	4.37527	3.7493	0.13467	A22_peak_1579
8	25263908	25264218	311	25264035	7.72	3.19707	3.07753	0	A22_peak_1580
8	25478312	25478652	341	25478580	10.62	4.22853	3.33176	0.13467	A22_peak_1581
8	26087204	26087514	311	26087329	8.69	2.41987	2.42251	0	A22_peak_1582
8	26771305	26771615	311	26771419	6.76	2.89813	3.0021	0	A22_peak_1583
8	27267178	27267488	311	27267328	9.66	4.08334	3.38714	0.13467	A22_peak_1584
8	27767996	27768306	311	27768085	7.72	2.73176	2.74614	0	A22_peak_1585
8	29101067	29101377	311	29101218	7.72	2.5853	2.64266	0	A22_peak_1586
8	29628729	29629039	311	29629013	7.72	3.24474	3.11167	0	A22_peak_1587
8	29719072	29719392	321	29719319	8.69	4.00888	3.49481	0.1036	A22_peak_1588
8	31489950	31490266	317	31490088	7.72	2.73176	2.74614	0	A22_peak_1589
8	33994905	33995373	469	33995170	8.69	3.95283	3.45604	0.06583	A22_peak_1590
8	35160807	35161162	356	35160985	8.69	4.37527	3.7493	0.13467	A22_peak_1591
8	37506856	37507195	340	37507033	7.72	3.05991	2.97947	0	A22_peak_1592
8	37749833	37750198	366	37750124	7.72	2.97301	2.9175	0	A22_peak_1593
8	39241204	39241514	311	39241366	9.66	4.89915	3.93124	0.49616	A22_peak_1594
8	40269432	40269742	311	40269605	8.69	4.37527	3.7493	0.13467	A22_peak_1595
8	40890664	40890974	311	40890838	9.66	3.93463	3.28958	0.05493	A22_peak_1596
8	43188934	43189244	311	43189115	7.72	2.9599	2.90816	0	A22_peak_1597
8	43246827	43247143	317	43246921	8.69	2.41987	2.42251	0	A22_peak_1598
8	44251340	44251735	396	44251588	10.62	6.02973	4.49649	1.19261	A22_peak_1599
8	46285941	46286584	644	46286357	8.69	4.37527	3.7493	0.13467	A22_peak_1600
8	46434786	46435392	607	46434947	7.72	2.9599	2.90816	0	A22_peak_1601
8	46901653	46901963	311	46901758	6.76	2.34354	2.58631	0	A22_peak_1602
8	46921967	46922367	401	46922071	6.76	2.35464	2.59461	0	A22_peak_1603
8	47741959	47742363	405	47742275	11.59	4.47474	3.34052	0.21076	A22_peak_1604
8	47889235	47889545	311	47889430	9.66	4.18698	3.45546	0.13467	A22_peak_1605
8	49448044	49448509	466	49448351	6.76	2.89813	3.0021	0	A22_peak_1606
8	52480759	52481069	311	52480910	6.76	2.89813	3.0021	0	A22_peak_1607
8	52537614	52538022	409	52537819	7.72	2.9599	2.90816	0	A22_peak_1608
8	53689146	53689456	311	53689294	6.76	2.89813	3.0021	0	A22_peak_1609
8	53907642	53908040	399	53907871	8.69	2.41987	2.42251	0	A22_peak_1610
8	56429132	56429675	544	56429285	8.69	4.37527	3.7493	0.13467	A22_peak_1611
8	60083509	60083841	333	60083680	9.66	5.18241	4.1229	0.58852	A22_peak_1612
8	60835864	60836174	311	60836150	8.69	4.18438	3.6165	0.13467	A22_peak_1613
8	60841583	60842051	469	60841758	8.69	4.2455	3.65897	0.13467	A22_peak_1614
8	66453683	66454044	362	66453816	7.72	3.10469	3.01146	0	A22_peak_1615
8	67611705	67612070	366	67611856	9.66	4.33257	3.55187	0.13467	A22_peak_1616
8	68362384	68362694	311	68362492	10.62	6.02973	4.49649	1.19261	A22_peak_1617
8	69795644	69796055	412	69795832	9.66	3.57323	3.05493	0	A22_peak_1618
8	70260203	70260516	314	70260356	9.66	4.33257	3.55187	0.13467	A22_peak_1619
8	70740689	70741258	570	70740856	8.69	4.37527	3.7493	0.13467	A22_peak_1620
8	73130251	73130561	311	73130521	8.69	4.30799	3.70245	0.13467	A22_peak_1621
8	73835420	73835761	342	73835470	9.66	4.46348	3.63896	0.20165	A22_peak_1622
8	74566964	74567274	311	74567108	7.72	2.38419	2.50129	0	A22_peak_1623
8	75783896	75784206	311	75784026	6.76	2.89813	3.0021	0	A22_peak_1624
8	80367139	80367504	366	80367355	10.62	5.35919	4.05484	0.71837	A22_peak_1625
8	81073617	81073942	326	81073748	6.76	2.34354	2.58631	0	A22_peak_1626
8	82925668	82926047	380	82925769	6.76	2.89813	3.0021	0	A22_peak_1627
8	83290210	83290563	354	83290404	9.66	4.58172	3.71794	0.27345	A22_peak_1628
8	85215592	85215949	358	85215694	9.66	4.40606	3.60072	0.15932	A22_peak_1629
8	85653649	85653959	311	85653766	18.35	2.61504	1.93457	0	A22_peak_1630
8	85734434	85734758	325	85734574	22.21	5.86828	2.90099	1.10983	A22_peak_1631
8	85798653	85798996	344	85798820	16.41	5.94583	3.48291	1.17192	A22_peak_1632
8	85811025	85811372	348	85811209	39.59	7.96785	2.70587	2.80512	A22_peak_1633
8	89808973	89809885	913	89809456	7.72	3.61226	3.3757	0	A22_peak_1634
8	90774758	90775068	311	90774942	6.76	2.58515	2.76729	0	A22_peak_1635
8	95786760	95787273	514	95786950	7.72	3.44604	3.25614	0	A22_peak_1636
8	96145378	96145688	311	96145527	10.62	3.53412	2.90529	0	A22_peak_1637
8	97262427	97262841	415	97262572	6.76	2.31894	2.56791	0	A22_peak_1638
8	97384243	97384578	336	97384391	9.66	4.03289	3.35399	0.1036	A22_peak_1639
8	97968911	97969224	314	97969059	10.62	4.22853	3.33176	0.13467	A22_peak_1640
8	98498351	98498661	311	98498478	7.72	3.60935	3.37361	0	A22_peak_1641
8	101284796	101285106	311	101284901	6.76	2.84814	2.96459	0	A22_peak_1642
8	102740644	102740954	311	102740909	9.66	3.49	3.00141	0	A22_peak_1643
8	103659680	103660149	470	103659781	6.76	2.89813	3.0021	0	A22_peak_1644
8	104308766	104309242	477	104308984	8.69	3.63957	3.24039	0	A22_peak_1645
8	104451184	104451517	334	104451362	9.66	4.89915	3.93124	0.49616	A22_peak_1646
8	114162687	114163012	326	114162829	8.69	3.84417	3.38104	0	A22_peak_1647
8	114254685	114255172	488	114255159	8.69	2.41987	2.42251	0	A22_peak_1648
8	120673283	120673728	446	120673519	10.62	6.02973	4.49649	1.19261	A22_peak_1649
8	124153467	124153900	434	124153689	11.59	6.91391	4.87009	1.90167	A22_peak_1650
8	124724416	124724732	317	124724565	7.72	3.05991	2.97947	0	A22_peak_1651
8	126545164	126545474	311	126545366	8.69	2.32064	2.35768	0	A22_peak_1652
8	127909793	127910128	336	127909945	11.59	4.76496	3.51457	0.40013	A22_peak_1653
8	128833137	128833454	318	128833340	9.66	5.18241	4.1229	0.58852	A22_peak_1654
8	129383343	129383761	419	129383504	7.72	3.61226	3.3757	0	A22_peak_1655
8	130558808	130559286	479	130558994	9.66	4.52202	3.67803	0.24715	A22_peak_1656
8	130728522	130728858	337	130728625	6.76	2.35464	2.59461	0	A22_peak_1657
8	130805771	130806081	311	130805982	8.69	4.12461	3.57501	0.13467	A22_peak_1658
8	132285925	132286235	311	132286026	6.76	2.34354	2.58631	0	A22_peak_1659
8	132349067	132349377	311	132349168	6.76	2.58515	2.76729	0	A22_peak_1660
8	135448342	135448777	436	135448550	8.69	3.84417	3.38104	0	A22_peak_1661
8	138393921	138394280	360	138394116	12.55	6.6833	4.51743	1.73173	A22_peak_1662
8	139311060	139311380	321	139311216	9.66	5.18241	4.1229	0.58852	A22_peak_1663
8	141657266	141657741	476	141657535	8.69	2.41987	2.42251	0	A22_peak_1664
8	142813893	142814434	542	142814374	8.69	2.95724	2.77811	0	A22_peak_1665
8	143441524	143441949	426	143441676	9.66	3.61585	3.08242	0	A22_peak_1666
8	143595720	143596051	332	143595872	10.62	4.52801	3.52007	0.24932	A22_peak_1667
8	143605323	143605691	369	143605632	8.69	2.41987	2.42251	0	A22_peak_1668
8	143698583	143698990	408	143698737	8.69	3.23223	2.96305	0	A22_peak_1669
8	143730059	143730369	311	143730187	8.69	2.32064	2.35768	0	A22_peak_1670
8	144139548	144139915	368	144139699	13.52	3.17595	2.42936	0	A22_peak_1671
9	1719399	1719846	448	1719665	10.62	5.56757	4.19128	0.87685	A22_peak_1672
9	2910514	2910824	311	2910620	9.66	5.18241	4.1229	0.58852	A22_peak_1673
9	3905666	3906040	375	3905842	8.69	4.30799	3.70245	0.13467	A22_peak_1674
9	7025890	7026283	394	7026017	7.72	2.9599	2.90816	0	A22_peak_1675
9	14593323	14593858	536	14593509	7.72	2.9599	2.90816	0	A22_peak_1676
9	15488838	15489162	325	15488948	6.76	2.34354	2.58631	0	A22_peak_1677
9	16338599	16338909	311	16338813	7.72	2.97301	2.9175	0	A22_peak_1678
9	19705398	19705708	311	19705554	8.69	2.41987	2.42251	0	A22_peak_1679
9	24357777	24358087	311	24357915	7.72	3.55365	3.33352	0	A22_peak_1680
9	26817793	26818103	311	26817949	9.66	4.33257	3.55187	0.13467	A22_peak_1681
9	26981249	26981643	395	26981432	8.69	3.62443	3.23002	0	A22_peak_1682
9	33086198	33086751	554	33086707	7.72	2.97301	2.9175	0	A22_peak_1683
9	34496582	34496924	343	34496809	10.62	3.53412	2.90529	0	A22_peak_1684
9	36349972	36350282	311	36350124	9.66	4.76822	3.84305	0.40013	A22_peak_1685
9	37436494	37436914	421	37436643	11.59	4.00192	3.06247	0.10346	A22_peak_1686
9	39533202	39533593	392	39533348	6.76	2.89813	3.0021	0	A22_peak_1687
9	41243371	41243681	311	41243562	8.69	2.41987	2.42251	0	A22_peak_1688
9	41280635	41281034	400	41280938	9.66	4.03289	3.35399	0.1036	A22_peak_1689
9	41704149	41704571	423	41704406	7.72	3.1504	3.04413	0	A22_peak_1690
9	42396343	42396683	341	42396619	13.52	4.83776	3.28384	0.44758	A22_peak_1691
9	43652182	43652515	334	43652336	29.93	7.55824	3.09324	2.45491	A22_peak_1692
9	44442727	44443038	312	44442888	15.45	6.9063	4.11225	1.90167	A22_peak_1693
9	60684183	60684493	311	60684459	9.66	4.33257	3.55187	0.13467	A22_peak_1694
9	62912273	62912583	311	62912442	9.66	2.95763	2.6639	0	A22_peak_1695
9	63792527	63792894	368	63792710	13.52	5.46828	3.62946	0.8058	A22_peak_1696
9	63821175	63821571	397	63821265	19.31	2.31342	1.79345	0	A22_peak_1697
9	63893633	63894110	478	63893826	8.69	3.62443	3.23002	0	A22_peak_1698
9	65478873	65479243	371	65479036	14.48	8.17887	5.02105	2.99476	A22_peak_1699
9	65551043	65551445	403	65551211	9.66	4.52202	3.67803	0.24715	A22_peak_1700
9	68841847	68842157	311	68841977	9.66	2.95763	2.6639	0	A22_peak_1701
9	71689970	71690545	576	71690335	10.62	5.08049	3.87372	0.58852	A22_peak_1702
9	72513464	72513777	314	72513618	6.76	2.58515	2.76729	0	A22_peak_1703
9	73667769	73668169	401	73667896	6.76	2.34354	2.58631	0	A22_peak_1704
9	75231404	75231714	311	75231556	7.72	3.34318	3.18226	0	A22_peak_1705
9	81401419	81401839	421	81401634	9.66	5.18241	4.1229	0.58852	A22_peak_1706
9	84477576	84477894	319	84477827	7.72	3.01602	2.94816	0	A22_peak_1707
9	84824474	84824901	428	84824698	10.62	5.35919	4.05484	0.71837	A22_peak_1708
9	86102727	86103104	378	86102941	10.62	5.56757	4.19128	0.87685	A22_peak_1709
9	89281860	89282681	822	89282165	9.66	3.88677	3.2583	0.0187	A22_peak_1710
9	89724900	89725321	422	89725044	6.76	2.46624	2.67817	0	A22_peak_1711
9	90080366	90080725	360	90080481	6.76	2.50503	2.70723	0	A22_peak_1712
9	90115773	90116083	311	90115925	7.72	3.39404	3.21878	0	A22_peak_1713
9	91804248	91804558	311	91804399	7.72	2.51592	2.5938	0	A22_peak_1714
9	92719629	92720157	529	92719986	7.72	2.9599	2.90816	0	A22_peak_1715
9	93248076	93248480	405	93248180	8.69	2.41987	2.42251	0	A22_peak_1716
9	93387436	93387770	335	93387546	8.69	4.06612	3.53445	0.12778	A22_peak_1717
9	94197284	94197692	409	94197564	9.66	3.57323	3.05493	0	A22_peak_1718
9	96039850	96040386	537	96039955	8.69	2.41987	2.42251	0	A22_peak_1719
9	96381308	96381618	311	96381456	10.62	4.58083	3.55355	0.27345	A22_peak_1720
9	97026152	97026462	311	97026262	6.76	2.34354	2.58631	0	A22_peak_1721
9	97232853	97233163	311	97232968	7.72	3.34318	3.18226	0	A22_peak_1722
9	97376424	97376767	344	97376573	7.72	3.05991	2.97947	0	A22_peak_1723
9	98331487	98331903	417	98331710	9.66	4.03289	3.35399	0.1036	A22_peak_1724
9	98334821	98335192	372	98335017	7.72	2.38419	2.50129	0	A22_peak_1725
9	98631975	98632303	329	98632151	9.66	4.33257	3.55187	0.13467	A22_peak_1726
9	98652807	98653121	315	98653041	11.59	5.86499	4.19558	1.10954	A22_peak_1727
9	99152214	99152524	311	99152329	8.69	2.41987	2.42251	0	A22_peak_1728
9	104899936	104900250	315	104899986	9.66	4.33257	3.55187	0.13467	A22_peak_1729
9	109651042	109651352	311	109651314	7.72	3.61226	3.3757	0	A22_peak_1730
9	109720067	109720377	311	109720179	7.72	3.34318	3.18226	0	A22_peak_1731
9	112209011	112209329	319	112209169	9.66	4.52202	3.67803	0.24715	A22_peak_1732
9	112937124	112937434	311	112937257	7.72	2.38419	2.50129	0	A22_peak_1733
9	113717595	113717905	311	113717749	8.69	3.95283	3.45604	0.06583	A22_peak_1734
9	114732068	114732557	490	114732360	7.72	2.73176	2.74614	0	A22_peak_1735
9	115221963	115222290	328	115222005	10.62	5.35919	4.05484	0.71837	A22_peak_1736
9	115231370	115231680	311	115231474	7.72	3.1504	3.04413	0	A22_peak_1737
9	120540672	120541049	378	120540799	6.76	2.58515	2.76729	0	A22_peak_1738
9	123779299	123779957	659	123779878	10.62	3.40484	2.82754	0	A22_peak_1739
9	124420407	124421017	611	124420480	9.66	3.49	3.00141	0	A22_peak_1740
9	126739359	126739709	351	126739550	9.66	4.34974	3.56327	0.13467	A22_peak_1741
9	127720293	127720664	372	127720480	10.62	3.40484	2.82754	0	A22_peak_1742
9	130580929	130581239	311	130581065	10.62	5.16274	3.927	0.58852	A22_peak_1743
9	131461553	131461863	311	131461728	10.62	4.47605	3.48722	0.21076	A22_peak_1744
9	132792667	132792983	317	132792820	9.66	3.98334	3.32147	0.08881	A22_peak_1745
9	132815068	132815677	610	132815531	9.66	4.08334	3.38714	0.13467	A22_peak_1746
9	132892295	132892605	311	132892497	7.72	2.93084	2.88747	0	A22_peak_1747
9	133191652	133192028	377	133191857	9.66	2.95763	2.6639	0	A22_peak_1748
9	133341131	133341479	349	133341263	10.62	4.97711	3.80698	0.55452	A22_peak_1749
9	135653859	135654180	322	135653958	6.76	2.50503	2.70723	0	A22_peak_1750
9	136827966	136828320	355	136828120	12.55	4.79185	3.38807	0.41444	A22_peak_1751
9	137729825	137730373	549	137729972	12.55	6.63151	4.48529	1.69434	A22_peak_1752
9	137989859	137990386	528	137990147	9.66	4.33257	3.55187	0.13467	A22_peak_1753
9	138166905	138167215	311	138167054	7.72	2.9599	2.90816	0	A22_peak_1754
GL000009.2	64111	64576	466	64302	14.48	5.48722	3.50224	0.81563	A22_peak_1755
GL000009.2	68522	68864	343	68677	16.41	5.88428	3.45321	1.12364	A22_peak_1756
GL000009.2	94560	94877	318	94805	16.41	3.75727	2.48779	0	A22_peak_1757
GL000009.2	114229	114619	391	114405	16.41	5.84028	3.43205	1.10897	A22_peak_1758
GL000009.2	183397	184019	623	183861	9.66	5.18241	4.1229	0.58852	A22_peak_1759
GL000194.1	8273	8614	342	8451	13.52	4.79513	3.2609	0.41751	A22_peak_1760
GL000194.1	10640	11013	374	10830	14.48	4.2894	2.89193	0.13467	A22_peak_1761
GL000194.1	53289	53608	320	53431	12.55	2.6949	2.25872	0	A22_peak_1762
GL000194.1	129494	129849	356	129713	10.62	4.74477	3.65791	0.38617	A22_peak_1763
GL000194.1	138988	139325	338	139081	7.72	2.88949	2.85805	0	A22_peak_1764
GL000194.1	190634	190988	355	190790	11.59	5.49309	3.96183	0.81563	A22_peak_1765
GL000195.1	13951	14261	311	14178	12.55	4.79185	3.38807	0.41444	A22_peak_1766
GL000205.2	60	811	752	312	18.35	4.75456	2.76367	0.39354	A22_peak_1767
GL000205.2	1606	2534	929	1844	18.35	4.01123	2.46693	0.1036	A22_peak_1768a
GL000205.2	1606	2534	929	2373	18.35	3.88655	2.41821	0.0187	A22_peak_1768b
GL000205.2	4018	4402	385	4149	16.41	2.42969	1.93495	0	A22_peak_1769
GL000205.2	5142	5730	589	5468	20.28	3.35729	2.12768	0	A22_peak_1770
GL000205.2	11274	11655	382	11496	18.35	3.67761	2.33717	0	A22_peak_1771
GL000205.2	13808	14190	383	14012	18.35	2.77059	1.99275	0	A22_peak_1772
GL000205.2	21097	21458	362	21212	12.55	3.51925	2.68735	0	A22_peak_1773
GL000205.2	24538	25109	572	24945	12.55	4.25637	3.08715	0.13467	A22_peak_1774
GL000205.2	25606	25916	311	25813	14.48	4.64799	3.07028	0.32313	A22_peak_1775
GL000205.2	28341	28814	474	28571	10.62	2.51218	2.30442	0	A22_peak_1776
GL000205.2	38303	38964	662	38451	20.28	4.44204	2.5138	0.18582	A22_peak_1777a
GL000205.2	38303	38964	662	38805	25.1	4.08592	2.17538	0.13467	A22_peak_1777b
GL000205.2	74823	75231	409	75037	28.97	6.15739	2.7362	1.29873	A22_peak_1778
GL000208.1	90567	90879	313	90715	17.38	7.59209	4.15745	2.48475	A22_peak_1779
GL000214.1	120775	121208	434	121008	55.04	8.36271	2.33487	3.1596	A22_peak_1780
GL000214.1	129108	129701	594	129516	71.45	5.47343	1.76711	0.80964	A22_peak_1781
GL000216.2	147077	147457	381	147261	69.52	6.05992	1.8558	1.21857	A22_peak_1782
GL000216.2	162996	163350	355	163167	96.56	9.01764	1.95112	3.73151	A22_peak_1783
GL000216.2	168584	168940	357	168751	121.66	10.5274	1.91657	5.08955	A22_peak_1784
GL000218.1	39896	40231	336	40068	20.28	5.28029	2.82523	0.6714	A22_peak_1785
GL000218.1	62698	63357	660	62862	20.28	4.83877	2.6596	0.44763	A22_peak_1786
GL000218.1	71252	71657	406	71442	18.35	5.8833	3.23723	1.1236	A22_peak_1787
GL000218.1	121588	122053	466	121782	12.55	4.2171	3.06544	0.13467	A22_peak_1788
GL000219.1	177323	177633	311	177455	18.35	2.61504	1.93457	0	A22_peak_1789
GL000220.1	140553	140898	346	140730	117.8	11.952	2.04825	6.3923	A22_peak_1790
GL000220.1	141923	142265	343	142100	179.59	12.3866	1.78806	6.79042	A22_peak_1791
GL000224.1	1298	1870	573	1449	91.73	6.80837	1.78324	1.84406	A22_peak_1792a
GL000224.1	1298	1870	573	1838	80.14	3.4868	1.4806	0	A22_peak_1792b
GL000224.1	2239	2607	369	2400	140.97	13.2279	1.9996	7.55209	A22_peak_1793
GL000224.1	3957	4666	710	4168	182.49	7.84612	1.54769	2.69876	A22_peak_1794a
GL000224.1	3957	4666	710	4536	197.94	7.51089	1.50712	2.42008	A22_peak_1794b
GL000224.1	8166	8503	338	8331	126.49	11.5911	1.96136	6.05939	A22_peak_1795
GL000224.1	36920	37461	542	37123	18.35	3.70043	2.34598	0	A22_peak_1796
GL000225.1	22711	23178	468	22854	26.07	3.87501	2.08232	0.01276	A22_peak_1797
GL000225.1	25501	25818	318	25658	137.11	5.33205	1.48505	0.70587	A22_peak_1798
GL000225.1	31896	32756	861	32012	43.45	2.50771	1.53277	0	A22_peak_1799a
GL000225.1	31896	32756	861	32396	35.73	4.39756	2.04032	0.15481	A22_peak_1799b
GL000225.1	42023	42398	376	42200	67.59	6.29679	1.90526	1.41014	A22_peak_1800
GL000225.1	44332	44774	443	44517	54.07	7.97122	2.29464	2.8078	A22_peak_1801
GL000225.1	51829	52157	329	52023	119.73	17.0584	2.41459	11.0022	A22_peak_1802
GL000225.1	64900	65210	311	65092	70.49	8.1846	2.10253	2.99957	A22_peak_1803
GL000225.1	70607	71296	690	70995	149.66	7.46499	1.60279	2.37786	A22_peak_1804
GL000225.1	92565	92905	341	92721	58.9	5.72614	1.93223	1.01236	A22_peak_1805
GL000225.1	99212	99543	332	99363	149.66	10.247	1.77249	4.83497	A22_peak_1806
GL000225.1	104807	105124	318	104951	26.07	9.19802	3.74933	3.89069	A22_peak_1807
GL000225.1	112327	112915	589	112539	104.28	6.38463	1.67112	1.48703	A22_peak_1808
GL000225.1	115033	115409	377	115194	56.97	4.373	1.75661	0.13467	A22_peak_1809
GL000225.1	119051	119427	377	119209	65.66	8.02075	2.15026	2.8531	A22_peak_1810
GL000225.1	122738	123163	426	122995	59.86	6.49594	2.02883	1.57546	A22_peak_1811
GL000225.1	125608	126005	398	125821	112.01	18.2369	2.5683	12.0546	A22_peak_1812
GL000225.1	127029	127492	464	127180	49.24	2.98827	1.57011	0	A22_peak_1813
GL000225.1	129082	129410	329	129250	106.21	6.54674	1.67518	1.62041	A22_peak_1814
GL000225.1	130224	130707	484	130471	109.11	6.63411	1.66831	1.69679	A22_peak_1815
GL000225.1	131621	131980	360	131767	134.21	16.1862	2.21661	10.2355	A22_peak_1816
GL000225.1	134768	135109	342	134976	108.14	10.4907	1.98442	5.05616	A22_peak_1817
GL000226.1	1821	2208	388	2003	72.42	14.2805	2.82373	8.51169	A22_peak_1818
GL000226.1	9464	9774	311	9662	21.24	7.72913	3.70268	2.60169	A22_peak_1819
GL000226.1	14062	14508	447	14294	16.41	5.46279	3.25262	0.8058	A22_peak_1820
KI270310.1	605	958	354	791	17.38	11.2084	6.1267	5.70343	A22_peak_1821
KI270438.1	166	842	677	347	8.69	2.61491	2.55068	0	A22_peak_1822
KI270438.1	1075	1385	311	1164	9.66	2.54852	2.41023	0	A22_peak_1823
KI270442.1	217273	217737	465	217375	14.48	2.85376	2.21192	0	A22_peak_1824
KI270442.1	218025	218507	483	218345	20.28	5.80011	3.02511	1.07743	A22_peak_1825
KI270442.1	242547	242861	315	242677	14.48	3.66721	2.59093	0	A22_peak_1826
KI270442.1	248230	248629	400	248535	15.45	3.13043	2.27825	0	A22_peak_1827
KI270442.1	375058	375475	418	375278	13.52	3.15615	2.41964	0	A22_peak_1828
KI270442.1	380159	380486	328	380462	24.14	2.70021	1.79565	0	A22_peak_1829
KI270507.1	3614	4173	560	4125	8.69	4.37527	3.7493	0.13467	A22_peak_1830
KI270519.1	87832	88238	407	88019	11.59	3.62717	2.84703	0	A22_peak_1831
KI270519.1	112629	113003	375	112807	11.59	6.91391	4.87009	1.90167	A22_peak_1832
KI270538.1	80923	81482	560	81326	46.35	6.1436	2.15213	1.28693	A22_peak_1833
KI270538.1	83707	84198	492	83946	35.73	4.93094	2.16034	0.51838	A22_peak_1834
KI270590.1	781	1208	428	1050	12.55	4.2171	3.06544	0.13467	A22_peak_1835
KI270706.1	45828	46352	525	45977	13.52	4.83776	3.28384	0.44758	A22_peak_1836
KI270713.1	23836	24192	357	24005	21.24	4.47616	2.47137	0.21076	A22_peak_1837
KI270718.1	29866	30176	311	30005	13.52	4.11731	2.90357	0.13467	A22_peak_1838
KI270718.1	35667	35977	311	35808	16.41	5.94583	3.48291	1.17192	A22_peak_1839
KI270719.1	169662	170056	395	169897	16.41	5.88428	3.45321	1.12364	A22_peak_1840
KI270719.1	170513	171156	644	170675	11.59	3.69843	2.88766	0	A22_peak_1841a
KI270719.1	170513	171156	644	170919	11.59	3.80867	2.95082	0	A22_peak_1841b
KI270723.1	35128	35439	312	35306	62.76	4.88616	1.77115	0.48813	A22_peak_1842
KI270723.1	36391	36711	321	36606	24.14	5.06283	2.5139	0.58852	A22_peak_1843
KI270724.1	492	811	320	671	45.38	12.0057	3.31296	6.44287	A22_peak_1844
KI270725.1	85294	85604	311	85450	10.62	6.02973	4.49649	1.19261	A22_peak_1845
KI270725.1	123621	124045	425	123832	12.55	4.79185	3.38807	0.41444	A22_peak_1846
KI270732.1	401	815	415	531	10.62	3.5515	2.91579	0	A22_peak_1847
KI270733.1	234	616	383	349	11.59	3.03847	2.51735	0	A22_peak_1848
KI270733.1	48008	48446	439	48224	10.62	5.08049	3.87372	0.58852	A22_peak_1849
KI270733.1	158539	158913	375	158732	257.8	20.0444	1.88909	13.6814	A22_peak_1850
KI270733.1	159989	160329	341	160165	126.49	21.7399	2.68604	15.172	A22_peak_1851
KI270735.1	28702	29057	356	28813	13.52	4.11731	2.90357	0.13467	A22_peak_1852
KI270742.1	14655	14965	311	14843	19.31	3.53879	2.23544	0	A22_peak_1853
KI270744.1	108095	108468	374	108309	97.52	5.3779	1.61511	0.73324	A22_peak_1854
KI270744.1	111087	111668	582	111302	89.8	3.07331	1.41576	0	A22_peak_1855
KI270744.1	141140	141455	316	141273	12.55	4.79185	3.38807	0.41444	A22_peak_1856
KI270746.1	24685	24996	312	24925	16.41	3.75727	2.48779	0	A22_peak_1857
KI270746.1	30575	31046	472	30866	17.38	5.55578	3.19193	0.86869	A22_peak_1858
KI270750.1	92006	92449	444	92172	12.55	3.5627	2.71046	0	A22_peak_1859
KI270751.1	140732	141256	525	141088	24.14	3.70177	2.09492	0	A22_peak_1860
KI270754.1	39345	39838	494	39639	49.24	6.67569	2.18451	1.73173	A22_peak_1861
X	1491998	1492308	311	1492157	6.76	2.42826	2.64973	0	A22_peak_1862
X	4935847	4936157	311	4936003	7.72	2.9599	2.90816	0	A22_peak_1863
X	9411655	9412022	368	9411967	15.45	2.6186	2.05612	0	A22_peak_1864
X	10020985	10021295	311	10021106	6.76	2.89813	3.0021	0	A22_peak_1865
X	10100476	10100786	311	10100697	9.66	4.18698	3.45546	0.13467	A22_peak_1866
X	11403033	11403343	311	11403265	8.69	4.37527	3.7493	0.13467	A22_peak_1867
X	11764697	11765026	330	11764854	10.62	6.02973	4.49649	1.19261	A22_peak_1868
X	12106717	12107164	448	12106979	7.72	3.1504	3.04413	0	A22_peak_1869
X	12756471	12756781	311	12756610	7.72	3.55365	3.33352	0	A22_peak_1870
X	13020252	13020562	311	13020373	8.69	2.41987	2.42251	0	A22_peak_1871
X	13339850	13340163	314	13340000	8.69	3.84417	3.38104	0	A22_peak_1872
X	13518347	13518842	496	13518606	9.66	5.18241	4.1229	0.58852	A22_peak_1873
X	14102504	14103002	499	14102615	6.76	2.89813	3.0021	0	A22_peak_1874
X	14619132	14619585	454	14619363	10.62	5.08049	3.87372	0.58852	A22_peak_1875
X	15712845	15713155	311	15713003	8.69	3.84417	3.38104	0	A22_peak_1876
X	16207543	16207853	311	16207695	7.72	3.61226	3.3757	0	A22_peak_1877
X	17465886	17466199	314	17466014	9.66	2.95763	2.6639	0	A22_peak_1878
X	17931246	17931600	355	17931520	7.72	3.61226	3.3757	0	A22_peak_1879
X	19544382	19544692	311	19544608	10.62	3.53412	2.90529	0	A22_peak_1880
X	23412380	23412731	352	23412565	10.62	6.02973	4.49649	1.19261	A22_peak_1881
X	25378729	25379039	311	25378969	8.69	4.37527	3.7493	0.13467	A22_peak_1882
X	32591679	32592061	383	32591827	6.76	2.89813	3.0021	0	A22_peak_1883
X	35733808	35734289	482	35734086	8.69	4.37527	3.7493	0.13467	A22_peak_1884
X	38719053	38719557	505	38719478	9.66	4.33257	3.55187	0.13467	A22_peak_1885
X	39419501	39419850	350	39419654	6.76	2.34354	2.58631	0	A22_peak_1886
X	42934328	42934638	311	42934579	8.69	3.62443	3.23002	0	A22_peak_1887
X	43821238	43821548	311	43821379	7.72	2.9599	2.90816	0	A22_peak_1888
X	46257771	46258117	347	46257930	8.69	3.36064	3.05006	0	A22_peak_1889
X	46707033	46707409	377	46707263	8.69	3.62443	3.23002	0	A22_peak_1890
X	47051947	47052483	537	47052111	8.69	3.62443	3.23002	0	A22_peak_1891
X	47660933	47661277	345	47661103	8.69	4.18438	3.6165	0.13467	A22_peak_1892
X	49590041	49590351	311	49590254	34.76	5.13681	2.23501	0.58852	A22_peak_1893
X	49595951	49596360	410	49596159	19.31	5.28566	2.9016	0.67435	A22_peak_1894
X	51032461	51032893	433	51032775	6.76	2.89813	3.0021	0	A22_peak_1895
X	53317846	53318250	405	53318025	10.62	5.08049	3.87372	0.58852	A22_peak_1896
X	53372755	53373241	487	53373118	8.69	3.95283	3.45604	0.06583	A22_peak_1897
X	55702411	55702721	311	55702513	8.69	4.37527	3.7493	0.13467	A22_peak_1898
X	57989604	57989966	363	57989893	9.66	5.18241	4.1229	0.58852	A22_peak_1899
X	58271358	58271693	336	58271539	6.76	2.31894	2.56791	0	A22_peak_1900
X	63045150	63045460	311	63045302	7.72	3.61226	3.3757	0	A22_peak_1901
X	65631829	65632265	437	65632013	6.76	2.50503	2.70723	0	A22_peak_1902
X	65765150	65765460	311	65765251	7.72	3.60935	3.37361	0	A22_peak_1903
X	68508979	68509425	447	68509185	10.62	5.35919	4.05484	0.71837	A22_peak_1904
X	72039654	72039964	311	72039908	7.72	3.44604	3.25614	0	A22_peak_1905
X	72270151	72270588	438	72270268	6.76	2.35464	2.59461	0	A22_peak_1906
X	74097712	74098022	311	74097953	8.69	3.62443	3.23002	0	A22_peak_1907
X	74531047	74531357	311	74531190	6.76	2.35464	2.59461	0	A22_peak_1908
X	75740692	75741002	311	75740790	6.76	2.89813	3.0021	0	A22_peak_1909
X	77089108	77089418	311	77089294	9.66	4.58172	3.71794	0.27345	A22_peak_1910
X	81143412	81143776	365	81143623	10.62	6.02973	4.49649	1.19261	A22_peak_1911
X	82762644	82763010	367	82762924	6.76	2.89813	3.0021	0	A22_peak_1912
X	85620000	85620310	311	85620097	6.76	2.89813	3.0021	0	A22_peak_1913
X	93235641	93236018	378	93235794	7.72	3.61226	3.3757	0	A22_peak_1914
X	95637719	95638317	599	95638251	8.69	4.37527	3.7493	0.13467	A22_peak_1915
X	96689486	96689796	311	96689694	8.69	4.37527	3.7493	0.13467	A22_peak_1916
X	97353761	97354109	349	97353999	8.69	3.36064	3.05006	0	A22_peak_1917
X	104433984	104434296	313	104434131	8.69	3.62443	3.23002	0	A22_peak_1918
X	109630899	109631209	311	109631158	7.72	3.61226	3.3757	0	A22_peak_1919
X	112824858	112825399	542	112825024	9.66	5.17864	4.12034	0.58852	A22_peak_1920
X	113521636	113521946	311	113521796	7.72	2.9599	2.90816	0	A22_peak_1921
X	115204145	115204667	523	115204270	6.76	2.46624	2.67817	0	A22_peak_1922
X	115732521	115732831	311	115732619	25.1	3.51179	2.00805	0	A22_peak_1923
X	116035379	116035815	437	116035685	7.72	3.61226	3.3757	0	A22_peak_1924
X	116052101	116052458	358	116052317	8.69	3.62443	3.23002	0	A22_peak_1925
X	117122849	117123237	389	117123095	7.72	2.9599	2.90816	0	A22_peak_1926
X	118740386	118740830	445	118740638	9.66	4.33257	3.55187	0.13467	A22_peak_1927
X	118949758	118950291	534	118950029	7.72	2.9599	2.90816	0	A22_peak_1928
X	118982880	118983397	518	118982980	6.76	2.84814	2.96459	0	A22_peak_1929
X	119944300	119944680	381	119944498	10.62	5.08049	3.87372	0.58852	A22_peak_1930
X	121775442	121775821	380	121775634	10.62	5.08049	3.87372	0.58852	A22_peak_1931
X	122686051	122686361	311	122686165	7.72	3.61226	3.3757	0	A22_peak_1932
X	122913378	122913688	311	122913529	6.76	2.89813	3.0021	0	A22_peak_1933
X	125358969	125359449	481	125359128	6.76	2.89813	3.0021	0	A22_peak_1934
X	131619481	131619791	311	131619690	6.76	2.34354	2.58631	0	A22_peak_1935
X	134640454	134640872	419	134640738	7.72	3.61226	3.3757	0	A22_peak_1936
X	135445077	135445459	383	135445302	8.69	3.62443	3.23002	0	A22_peak_1937
X	135876390	135876766	377	135876495	6.76	2.89813	3.0021	0	A22_peak_1938
X	139448132	139448474	343	139448290	9.66	5.18241	4.1229	0.58852	A22_peak_1939
X	139900988	139901298	311	139901258	7.72	2.9599	2.90816	0	A22_peak_1940
X	139986093	139986419	327	139986256	7.72	3.34318	3.18226	0	A22_peak_1941
X	140011607	140011995	389	140011813	9.66	4.03289	3.35399	0.1036	A22_peak_1942
X	140553841	140554239	399	140553992	8.69	4.37527	3.7493	0.13467	A22_peak_1943
X	142919456	142919766	311	142919711	9.66	5.18241	4.1229	0.58852	A22_peak_1944
X	143501139	143501511	373	143501412	7.72	3.61226	3.3757	0	A22_peak_1945
X	143588365	143588675	311	143588464	7.72	3.61226	3.3757	0	A22_peak_1946
X	149887311	149887656	346	149887465	7.72	3.1504	3.04413	0	A22_peak_1947
X	149909055	149909602	548	149909224	7.72	2.9599	2.90816	0	A22_peak_1948
X	151130225	151130569	345	151130560	6.76	2.89813	3.0021	0	A22_peak_1949
X	151471131	151471441	311	151471267	10.62	6.02973	4.49649	1.19261	A22_peak_1950
X	151975321	151975631	311	151975493	9.66	4.52202	3.67803	0.24715	A22_peak_1951
X	153490263	153490573	311	153490550	9.66	4.03289	3.35399	0.1036	A22_peak_1952
X	154021027	154021387	361	154021222	7.72	3.1504	3.04413	0	A22_peak_1953
X	154830396	154830706	311	154830491	7.72	3.55365	3.33352	0	A22_peak_1954
X	155956287	155956597	311	155956447	7.72	3.61226	3.3757	0	A22_peak_1955
Y	11310268	11310951	684	11310420	41.52	4.4516	1.93269	0.19505	A22_peak_1956a
Y	11310268	11310951	684	11310781	55.04	9.73062	2.54714	4.37272	A22_peak_1956b
Y	11312328	11312801	474	11312567	201.8	18.1993	1.98826	12.0213	A22_peak_1957
Y	11318614	11318954	341	11318800	140.01	13.6805	2.01438	7.9682	A22_peak_1958
Y	11320723	11321143	421	11320945	53.11	5.97415	2.00392	1.19261	A22_peak_1959
Y	11322451	11322776	326	11322641	59.86	5.19334	1.84439	0.5979	A22_peak_1960
Y	11329777	11330226	450	11329943	84.97	6.76657	1.82914	1.8054	A22_peak_1961
Y	11332828	11334296	1469	11333463	115.87	10.434	1.94779	5.00435	A22_peak_1962a
Y	11332828	11334296	1469	11334010	104.28	10.1476	1.98643	4.74647	A22_peak_1962b
Y	56845085	56845553	469	56845228	21.24	3.75708	2.22423	0	A22_peak_1963a
Y	56845085	56845553	469	56845368	19.31	2.97636	2.03112	0	A22_peak_1963b
Y	56849181	56849491	311	56849317	17.38	3.39909	2.28049	0	A22_peak_1964
Y	56873587	56874032	446	56873817	28.97	8.21596	3.36729	3.02716	A22_peak_1965

## Sheet: A23_peaks
chr	start	end	length	abs_summit	pileup	#NAME?	fold_enrichment	#NAME?	name
1	15493	15808	316	15645	7	3.26221	2.86475	0.20033	A23_peak_1
1	270591	270906	316	270733	8	4.68646	3.68401	0.55276	A23_peak_2
1	794372	794724	353	794573	6	3.12749	2.86363	0.19859	A23_peak_3
1	797366	797807	442	797515	5	2.43143	2.45601	0.04531	A23_peak_4
1	864201	864534	334	864357	8	3.93711	3.19984	0.34038	A23_peak_5
1	886495	886810	316	886613	6	2.36373	2.34697	0.04531	A23_peak_6
1	1096855	1097252	398	1097029	7	3.23108	2.8443	0.20033	A23_peak_7
1	1637801	1638116	316	1637917	7	3.06315	2.73417	0.19859	A23_peak_8
1	2198390	2198705	316	2198601	9	3.34637	2.73051	0.24326	A23_peak_9
1	2594292	2594607	316	2594434	9	3.89364	3.06204	0.34038	A23_peak_10
1	2653108	2653487	380	2653293	26	4.64884	2.29682	0.55276	A23_peak_11
1	2674992	2675307	316	2675148	12	4.62438	3.15881	0.55276	A23_peak_12
1	2693944	2694396	453	2694203	10	5.41389	3.87193	0.91254	A23_peak_13
1	2697338	2697761	424	2697587	14	5.24774	3.27145	0.91159	A23_peak_14
1	2814260	2814589	330	2814419	11	5.9037	4.02337	1.19277	A23_peak_15
1	2876624	2876939	316	2876902	7	3.32002	2.90276	0.21884	A23_peak_16
1	2914020	2914528	509	2914192	7	3.26221	2.86475	0.20033	A23_peak_17
1	2954089	2954404	316	2954362	7	3.26221	2.86475	0.20033	A23_peak_18
1	2993691	2994212	522	2993806	5	2.43143	2.45601	0.04531	A23_peak_19
1	3084652	3085006	355	3084798	9	3.31353	2.71088	0.21884	A23_peak_20
1	3116847	3117356	510	3116956	7	2.62614	2.44963	0.09466	A23_peak_21
1	3541092	3541491	400	3541249	9	3.64525	2.91059	0.34038	A23_peak_22
1	3883056	3883461	406	3883296	13	6.88103	4.28685	1.88086	A23_peak_23
1	4040670	4041276	607	4040951	6	2.93999	2.73679	0.19859	A23_peak_24
1	4356551	4356866	316	4356698	7	3.23108	2.8443	0.20033	A23_peak_25
1	4389750	4390196	447	4389896	6	2.6	2.50666	0.09244	A23_peak_26
1	4477939	4478254	316	4478209	8	3.65197	3.01753	0.34038	A23_peak_27
1	4518606	4518924	319	4518906	8	3.60736	2.98914	0.34038	A23_peak_28
1	4901616	4902006	391	4901858	7	3.88368	3.27468	0.34038	A23_peak_29
1	5566071	5566507	437	5566304	9	5.17874	3.86689	0.85974	A23_peak_30
1	5650385	5650700	316	5650479	6	2.6	2.50666	0.09244	A23_peak_31
1	5681016	5681435	420	5681182	8	3.9878	3.23239	0.34578	A23_peak_32
1	5865454	5865769	316	5865671	10	4.17892	3.12438	0.45771	A23_peak_33
1	6193357	6193672	316	6193507	10	3.09275	2.50074	0.19859	A23_peak_34
1	6320838	6321153	316	6320986	11	5.05982	3.52173	0.78534	A23_peak_35
1	6450932	6451264	333	6451096	9	3.60598	2.88679	0.34038	A23_peak_36
1	7089402	7089932	531	7089822	8	3.88738	3.16794	0.34038	A23_peak_37
1	7214509	7214824	316	7214647	6	2.6	2.50666	0.09244	A23_peak_38
1	7589396	7589717	322	7589647	9	3.98167	3.11609	0.34534	A23_peak_39
1	8155697	8156012	316	8155800	6	2.46562	2.41579	0.07127	A23_peak_40
1	8205517	8205832	316	8205629	6	2.36373	2.34697	0.04531	A23_peak_41
1	8721091	8721406	316	8721209	8	4.55453	3.59843	0.55276	A23_peak_42
1	8721569	8721908	340	8721733	9	5.31461	3.95348	0.91254	A23_peak_43
1	9287601	9287916	316	9287704	7	2.62614	2.44963	0.09466	A23_peak_44
1	9302637	9302952	316	9302914	7	3.06315	2.73417	0.19859	A23_peak_45
1	9873329	9873837	509	9873484	9	4.63066	3.51993	0.55276	A23_peak_46
1	11129744	11130157	414	11129995	8	3.60736	2.98914	0.34038	A23_peak_47
1	11309260	11309897	638	11309659	9	4.41531	3.38495	0.55276	A23_peak_48
1	11518898	11519213	316	11519123	10	4.09487	3.0749	0.42426	A23_peak_49
1	12484063	12484464	402	12484426	7	2.62614	2.44963	0.09466	A23_peak_50
1	12746419	12746734	316	12746583	7	3.71433	3.16279	0.34038	A23_peak_51
1	12798039	12798448	410	12798294	7	3.36582	2.9329	0.25288	A23_peak_52
1	12841393	12841742	350	12841492	6	2.39705	2.36947	0.04531	A23_peak_53
1	12864547	12864862	316	12864694	9	5.53354	4.09335	0.91254	A23_peak_54
1	12877762	12878195	434	12877923	7	3.41255	2.96368	0.26152	A23_peak_55
1	12911716	12912069	354	12911857	8	2.73009	2.43979	0.12587	A23_peak_56
1	13112687	13113016	330	13112808	7	3.82399	3.23524	0.34038	A23_peak_57
1	13369160	13369475	316	13369453	8	3.65197	3.01753	0.34038	A23_peak_58
1	13430335	13430732	398	13430520	7	3.1879	2.81595	0.20033	A23_peak_59
1	13754643	13754975	333	13754928	6	3.13003	2.86534	0.19859	A23_peak_60
1	14502636	14502951	316	14502897	7	3.02309	2.70796	0.19859	A23_peak_61
1	14520256	14520590	335	14520467	7	2.98375	2.68225	0.19859	A23_peak_62
1	14765600	14765915	316	14765743	10	3.93606	2.98196	0.34038	A23_peak_63
1	16013944	16014345	402	16014224	8	3.31561	2.80448	0.21884	A23_peak_64
1	16760747	16761062	316	16760958	18	3.14519	2.09562	0.20033	A23_peak_65
1	17593223	17593538	316	17593358	7	2.83327	2.58409	0.19859	A23_peak_66
1	18120004	18120439	436	18120133	10	2.90978	2.39906	0.19859	A23_peak_67
1	18189593	18189973	381	18189721	9	4.26344	3.29032	0.5198	A23_peak_68
1	18534874	18535599	726	18535041	9	3.31353	2.71088	0.21884	A23_peak_69
1	18844576	18844956	381	18844683	7	2.98375	2.68225	0.19859	A23_peak_70
1	19731263	19731578	316	19731415	7	3.23108	2.8443	0.20033	A23_peak_71
1	19858159	19858474	316	19858393	8	3.97295	3.22285	0.34038	A23_peak_72
1	20160336	20160745	410	20160468	6	2.5009	2.43963	0.09244	A23_peak_73
1	20199476	20199791	316	20199631	8	3.97295	3.22285	0.34038	A23_peak_74
1	20416630	20416945	316	20416744	7	3.32002	2.90276	0.21884	A23_peak_75
1	21107642	21108210	569	21107920	6	3.07898	2.83083	0.19859	A23_peak_76
1	21736866	21737183	318	21737017	7	3.06315	2.73417	0.19859	A23_peak_77
1	21872634	21872949	316	21872776	11	5.31983	3.67444	0.91254	A23_peak_78
1	21884860	21885277	418	21885182	8	3.20051	2.73214	0.20033	A23_peak_79
1	22122747	22123261	515	22122933	7	2.62614	2.44963	0.09466	A23_peak_80
1	22835421	22835900	480	22835555	7	2.94512	2.65702	0.19859	A23_peak_81
1	23280962	23281298	337	23281112	10	5.52215	3.93903	0.91254	A23_peak_82
1	23529500	23529853	354	23529659	9	3.89364	3.06204	0.34038	A23_peak_83
1	23645429	23645763	335	23645581	8	3.09074	2.66344	0.19859	A23_peak_84
1	24408277	24408657	381	24408494	7	3.88368	3.27468	0.34038	A23_peak_85
1	24459655	24459970	316	24459866	8	3.69736	3.04646	0.34038	A23_peak_86
1	24543352	24543701	350	24543507	7	3.02309	2.70796	0.19859	A23_peak_87
1	25119762	25120320	559	25120218	8	3.9878	3.23239	0.34578	A23_peak_88
1	27685946	27686337	392	27686090	10	5.11546	3.68809	0.80978	A23_peak_89
1	27767437	27767752	316	27767576	7	3.14553	2.78815	0.20033	A23_peak_90
1	27850141	27850456	316	27850321	7	3.1879	2.81595	0.20033	A23_peak_91
1	27972545	27972876	332	27972798	8	3.52045	2.93394	0.33419	A23_peak_92
1	29885641	29886052	412	29885822	9	3.31353	2.71088	0.21884	A23_peak_93
1	30179341	30179656	316	30179591	6	3.13003	2.86534	0.19859	A23_peak_94
1	30552707	30553042	336	30552925	11	5.77931	3.94838	1.10332	A23_peak_95
1	30572443	30572861	419	30572639	6	3.13003	2.86534	0.19859	A23_peak_96
1	31452274	31452589	316	31452296	6	3.13003	2.86534	0.19859	A23_peak_97
1	31742153	31742470	318	31742275	8	2.98593	2.59811	0.19859	A23_peak_98
1	31857665	31858041	377	31857830	8	2.73009	2.43979	0.12587	A23_peak_99
1	32454974	32455290	317	32455180	11	4.59462	3.25305	0.55276	A23_peak_100
1	32481009	32481371	363	32481112	9	3.31353	2.71088	0.21884	A23_peak_101
1	32673317	32673632	316	32673547	8	3.56353	2.96129	0.34038	A23_peak_102
1	32683330	32683671	342	32683599	7	2.98375	2.68225	0.19859	A23_peak_103
1	33190490	33190858	369	33190641	7	2.98375	2.68225	0.19859	A23_peak_104
1	33452572	33452958	387	33452690	8	2.88573	2.53591	0.19859	A23_peak_105
1	33600806	33601172	367	33600977	7	3.26221	2.86475	0.20033	A23_peak_106
1	33615775	33616177	403	33616001	8	3.74358	3.07595	0.34038	A23_peak_107
1	34062529	34062989	461	34062784	6	2.64916	2.53992	0.11108	A23_peak_108
1	34205982	34206611	630	34206130	8	3.56353	2.96129	0.34038	A23_peak_109
1	34331492	34331940	449	34331810	6	3.12749	2.86363	0.19859	A23_peak_110
1	34616896	34617272	377	34617030	8	2.73009	2.43979	0.12587	A23_peak_111
1	34721302	34721617	316	34721596	7	3.88368	3.27468	0.34038	A23_peak_112
1	34793110	34793577	468	34793344	8	3.97295	3.22285	0.34038	A23_peak_113
1	34818347	34818727	381	34818538	6	3.07898	2.83083	0.19859	A23_peak_114
1	34908071	34908386	316	34908201	8	4.31373	3.4425	0.55276	A23_peak_115
1	34947792	34948192	401	34948043	11	4.81781	3.38121	0.61848	A23_peak_116
1	35324470	35324850	381	35324723	7	3.88368	3.27468	0.34038	A23_peak_117
1	36555562	36555983	422	36555725	10	5.11546	3.68809	0.80978	A23_peak_118
1	36798727	36799042	316	36798845	7	2.59358	2.42857	0.09244	A23_peak_119
1	37292531	37292846	316	37292825	7	2.98375	2.68225	0.19859	A23_peak_120
1	37294713	37295607	895	37295370	7	3.71433	3.16279	0.34038	A23_peak_121
1	37763954	37764269	316	37764165	10	2.90978	2.39906	0.19859	A23_peak_122
1	38051873	38052188	316	38052066	10	4.58855	3.36824	0.55276	A23_peak_123
1	38190585	38190996	412	38190798	9	3.89364	3.06204	0.34038	A23_peak_124
1	38236929	38237308	380	38237085	7	2.94512	2.65702	0.19859	A23_peak_125
1	38274173	38274488	316	38274321	9	3.64525	2.91059	0.34038	A23_peak_126
1	38634429	38634893	465	38634651	7	3.88368	3.27468	0.34038	A23_peak_127
1	38654974	38655289	316	38655105	6	2.36373	2.34697	0.04531	A23_peak_128
1	39766922	39767378	457	39767184	9	2.40762	2.18097	0.04531	A23_peak_129
1	39775661	39776251	591	39775807	8	2.58135	2.34849	0.09244	A23_peak_130
1	40939522	40939844	323	40939642	7	3.1879	2.81595	0.20033	A23_peak_131
1	41168805	41169120	316	41168913	5	2.43143	2.45601	0.04531	A23_peak_132
1	41201605	41202098	494	41201717	5	2.42933	2.45454	0.04531	A23_peak_133
1	41333697	41334101	405	41333924	9	4.72755	3.58094	0.55276	A23_peak_134
1	41585765	41586096	332	41585919	10	5.54094	3.9507	0.91441	A23_peak_135
1	42000639	42000968	330	42000729	6	2.5009	2.43963	0.09244	A23_peak_136
1	42530697	42531111	415	42530959	8	4.61808	3.63964	0.55276	A23_peak_137
1	42591825	42592145	321	42591967	6	3.13003	2.86534	0.19859	A23_peak_138
1	42605411	42605941	531	42605528	8	4.68307	3.68181	0.55276	A23_peak_139
1	42664710	42665076	367	42664874	8	3.4781	2.9071	0.30925	A23_peak_140
1	42754798	42755260	463	42754879	8	3.65197	3.01753	0.34038	A23_peak_141
1	42819637	42819952	316	42819848	8	4.2007	3.36949	0.47346	A23_peak_142
1	43037663	43037978	316	43037820	10	3.74372	2.87038	0.34038	A23_peak_143
1	43540769	43541152	384	43540969	7	2.8699	2.60795	0.19859	A23_peak_144
1	43553525	43553896	372	43553708	10	4.1366	3.09944	0.43113	A23_peak_145
1	43705521	43705845	325	43705694	8	3.74358	3.07595	0.34038	A23_peak_146
1	43898958	43899287	330	43899193	8	3.65197	3.01753	0.34038	A23_peak_147
1	44338230	44338649	420	44338607	7	3.26221	2.86475	0.20033	A23_peak_148
1	45030048	45030363	316	45030342	7	3.41255	2.96368	0.26152	A23_peak_149
1	45180114	45180444	331	45180416	8	3.97295	3.22285	0.34038	A23_peak_150
1	45955601	45955916	316	45955790	7	3.88368	3.27468	0.34038	A23_peak_151
1	46040702	46041017	316	46040928	7	3.41255	2.96368	0.26152	A23_peak_152
1	46056550	46057040	491	46056863	7	3.14553	2.78815	0.20033	A23_peak_153
1	46647153	46647710	558	46647308	10	6.42091	4.50268	1.49824	A23_peak_154
1	47049562	47049877	316	47049723	7	3.88368	3.27468	0.34038	A23_peak_155
1	47653631	47654014	384	47653790	8	3.97295	3.22285	0.34038	A23_peak_156
1	47658475	47658841	367	47658573	7	3.26221	2.86475	0.20033	A23_peak_157
1	48104549	48104864	316	48104641	6	2.46562	2.41579	0.07127	A23_peak_158
1	48177311	48177833	523	48177697	7	3.26221	2.86475	0.20033	A23_peak_159
1	48372677	48372992	316	48372920	5	2.43143	2.45601	0.04531	A23_peak_160
1	48477105	48477507	403	48477280	8	4.61808	3.63964	0.55276	A23_peak_161
1	48570987	48571525	539	48571120	6	2.68812	2.56629	0.12587	A23_peak_162
1	49215812	49216127	316	49215937	5	2.43143	2.45601	0.04531	A23_peak_163
1	49427538	49427853	316	49427743	6	3.13003	2.86534	0.19859	A23_peak_164
1	49926888	49927289	402	49926992	7	3.41255	2.96368	0.26152	A23_peak_165
1	49982217	49982540	324	49982420	6	3.13003	2.86534	0.19859	A23_peak_166
1	51745968	51746283	316	51746110	10	5.52215	3.93903	0.91254	A23_peak_167
1	51942058	51942512	455	51942304	8	3.97295	3.22285	0.34038	A23_peak_168
1	52262826	52263268	443	52263017	8	2.73009	2.43979	0.12587	A23_peak_169
1	52285787	52286174	388	52285995	10	5.52215	3.93903	0.91254	A23_peak_170
1	52520868	52521389	522	52521031	7	3.88368	3.27468	0.34038	A23_peak_171
1	53461463	53462038	576	53461684	5	2.34955	2.39895	0.04531	A23_peak_172
1	53562997	53563312	316	53563220	6	3.13003	2.86534	0.19859	A23_peak_173
1	53574788	53575103	316	53574933	10	4.94831	3.58593	0.69836	A23_peak_174
1	54848162	54848593	432	54848318	8	3.79064	3.10601	0.34038	A23_peak_175
1	55541396	55541711	316	55541554	7	3.88368	3.27468	0.34038	A23_peak_176
1	55567655	55567970	316	55567840	8	4.68646	3.68401	0.55276	A23_peak_177
1	55973653	55974408	756	55974168	8	4.68646	3.68401	0.55276	A23_peak_178
1	56217959	56218543	585	56218455	6	3.13003	2.86534	0.19859	A23_peak_179
1	56310097	56310543	447	56310433	6	3.13003	2.86534	0.19859	A23_peak_180
1	56337626	56337957	332	56337897	10	5.35208	3.83371	0.91254	A23_peak_181
1	56722391	56722944	554	56722531	5	2.43143	2.45601	0.04531	A23_peak_182
1	56979827	56980142	316	56980125	7	3.46024	2.9951	0.29559	A23_peak_183
1	57798094	57798540	447	57798353	6	2.64916	2.53992	0.11108	A23_peak_184
1	57869655	57870040	386	57870009	8	3.97295	3.22285	0.34038	A23_peak_185
1	58053719	58054034	316	58053859	6	3.12749	2.86363	0.19859	A23_peak_186
1	58077775	58078090	316	58077926	6	2.64916	2.53992	0.11108	A23_peak_187
1	58259762	58260216	455	58260122	6	2.6	2.50666	0.09244	A23_peak_188
1	58327493	58327860	368	58327616	7	3.26221	2.86475	0.20033	A23_peak_189
1	58455270	58455585	316	58455432	7	2.98375	2.68225	0.19859	A23_peak_190
1	58556844	58557159	316	58556937	5	2.43143	2.45601	0.04531	A23_peak_191
1	58638401	58638716	316	58638503	7	3.88368	3.27468	0.34038	A23_peak_192
1	58754420	58754735	316	58754537	5	2.43143	2.45601	0.04531	A23_peak_193
1	58762083	58762540	458	58762372	5	2.43143	2.45601	0.04531	A23_peak_194
1	58846146	58846480	335	58846377	7	3.26221	2.86475	0.20033	A23_peak_195
1	58865139	58865454	316	58865321	6	3.13003	2.86534	0.19859	A23_peak_196
1	59057451	59057766	316	59057708	7	3.1879	2.81595	0.20033	A23_peak_197
1	59199941	59200332	392	59200187	6	3.03159	2.79878	0.19859	A23_peak_198
1	59203327	59203642	316	59203434	6	2.6	2.50666	0.09244	A23_peak_199
1	59565289	59565631	343	59565409	7	3.41255	2.96368	0.26152	A23_peak_200
1	59735872	59736239	368	59736059	6	2.43101	2.3924	0.04531	A23_peak_201
1	59878540	59878979	440	59878698	6	3.13003	2.86534	0.19859	A23_peak_202
1	60260009	60260367	359	60260140	7	3.88368	3.27468	0.34038	A23_peak_203
1	60561322	60561637	316	60561437	6	3.13003	2.86534	0.19859	A23_peak_204
1	60640994	60641309	316	60641253	6	3.13003	2.86534	0.19859	A23_peak_205
1	61132700	61133150	451	61132918	6	3.13003	2.86534	0.19859	A23_peak_206
1	61479757	61480078	322	61479983	8	3.97295	3.22285	0.34038	A23_peak_207
1	61534187	61534673	487	61534510	5	2.43143	2.45601	0.04531	A23_peak_208
1	61792701	61793234	534	61792841	6	2.93999	2.73679	0.19859	A23_peak_209
1	62347515	62347830	316	62347678	6	2.46562	2.41579	0.07127	A23_peak_210
1	62362269	62362584	316	62362498	9	2.40762	2.18097	0.04531	A23_peak_211
1	62926351	62926824	474	62926654	7	3.41255	2.96368	0.26152	A23_peak_212
1	63015481	63015818	338	63015652	9	4.46771	3.41772	0.55276	A23_peak_213
1	63653989	63654326	338	63654187	8	3.97295	3.22285	0.34038	A23_peak_214
1	63840241	63840606	366	63840516	5	2.43143	2.45601	0.04531	A23_peak_215
1	63846422	63846825	404	63846516	7	2.98375	2.68225	0.19859	A23_peak_216
1	63916244	63916936	693	63916411	10	4.63755	3.39771	0.55276	A23_peak_217
1	63959989	63960443	455	63960368	5	2.43143	2.45601	0.04531	A23_peak_218
1	64006403	64006866	464	64006842	5	2.43143	2.45601	0.04531	A23_peak_219
1	64178324	64178774	451	64178574	8	4.68646	3.68401	0.55276	A23_peak_220
1	64186673	64187092	420	64186905	7	2.8699	2.60795	0.19859	A23_peak_221
1	64247654	64247969	316	64247788	8	3.65197	3.01753	0.34038	A23_peak_222
1	64281964	64282279	316	64282148	6	3.03159	2.79878	0.19859	A23_peak_223
1	64390232	64390547	316	64390246	7	3.76855	3.1986	0.34038	A23_peak_224
1	64439627	64440051	425	64439871	6	2.7279	2.59322	0.12587	A23_peak_225
1	65699108	65699423	316	65699382	7	3.82399	3.23524	0.34038	A23_peak_226
1	65746512	65746827	316	65746664	8	3.23827	2.75583	0.20033	A23_peak_227
1	66396984	66397299	316	66397012	7	3.26221	2.86475	0.20033	A23_peak_228
1	67186596	67186974	379	67186759	9	2.40762	2.18097	0.04531	A23_peak_229
1	67471718	67472033	316	67471833	7	3.26221	2.86475	0.20033	A23_peak_230
1	67473976	67474402	427	67474077	6	2.93999	2.73679	0.19859	A23_peak_231
1	67730544	67730859	316	67730657	6	3.13003	2.86534	0.19859	A23_peak_232
1	67810829	67811241	413	67811058	9	3.31353	2.71088	0.21884	A23_peak_233
1	67927284	67927599	316	67927381	8	3.97295	3.22285	0.34038	A23_peak_234
1	68067147	68067462	316	68067262	7	3.88368	3.27468	0.34038	A23_peak_235
1	68525857	68526172	316	68526013	7	3.88368	3.27468	0.34038	A23_peak_236
1	68786558	68786883	326	68786834	6	2.6	2.50666	0.09244	A23_peak_237
1	68987297	68987612	316	68987441	9	5.53354	4.09335	0.91254	A23_peak_238
1	69394904	69395325	422	69395015	5	2.43143	2.45601	0.04531	A23_peak_239
1	69786743	69787228	486	69786947	8	4.68646	3.68401	0.55276	A23_peak_240
1	70167806	70168121	316	70167960	7	2.98375	2.68225	0.19859	A23_peak_241
1	70468020	70468545	526	70468121	7	3.41255	2.96368	0.26152	A23_peak_242
1	70807492	70807859	368	70807767	7	3.26221	2.86475	0.20033	A23_peak_243
1	71038969	71039340	372	71039216	7	3.88072	3.27272	0.34038	A23_peak_244
1	71173844	71174159	316	71173964	5	2.34955	2.39895	0.04531	A23_peak_245
1	72538626	72539101	476	72538797	6	3.13003	2.86534	0.19859	A23_peak_246
1	72649383	72649786	404	72649487	5	2.43143	2.45601	0.04531	A23_peak_247
1	72683919	72684285	367	72684190	7	3.26221	2.86475	0.20033	A23_peak_248
1	72861836	72862239	404	72861935	6	2.6	2.50666	0.09244	A23_peak_249
1	73576829	73577239	411	73577122	6	3.13003	2.86534	0.19859	A23_peak_250
1	73889281	73889874	594	73889567	8	4.68646	3.68401	0.55276	A23_peak_251
1	74174284	74174599	316	74174374	6	3.13003	2.86534	0.19859	A23_peak_252
1	74674529	74674979	451	74674803	6	3.13003	2.86534	0.19859	A23_peak_253
1	75365119	75365460	342	75365232	6	2.6	2.50666	0.09244	A23_peak_254
1	75478241	75478556	316	75478370	6	3.12749	2.86363	0.19859	A23_peak_255
1	75633647	75633962	316	75633794	6	3.13003	2.86534	0.19859	A23_peak_256
1	76000855	76001386	532	76001025	9	4.92321	3.7046	0.6769	A23_peak_257
1	76699353	76699687	335	76699499	6	3.13003	2.86534	0.19859	A23_peak_258
1	76765122	76765573	452	76765345	8	4.68646	3.68401	0.55276	A23_peak_259
1	76785093	76785461	369	76785247	7	3.88368	3.27468	0.34038	A23_peak_260
1	77272183	77272498	316	77272428	7	3.88368	3.27468	0.34038	A23_peak_261
1	77397153	77397552	400	77397387	6	2.7279	2.59322	0.12587	A23_peak_262
1	77539955	77540640	686	77540362	8	3.69736	3.04646	0.34038	A23_peak_263
1	77692753	77693068	316	77692868	8	3.93711	3.19984	0.34038	A23_peak_264
1	77872136	77872471	336	77872295	10	5.74061	4.07506	1.07326	A23_peak_265
1	78044086	78044401	316	78044227	9	4.63066	3.51993	0.55276	A23_peak_266
1	78176079	78176529	451	78176228	6	3.13003	2.86534	0.19859	A23_peak_267
1	78545031	78545379	349	78545240	9	5.53354	4.09335	0.91254	A23_peak_268
1	78739276	78739591	316	78739523	7	3.26221	2.86475	0.20033	A23_peak_269
1	79026656	79027013	358	79026800	8	3.97295	3.22285	0.34038	A23_peak_270
1	79490754	79491121	368	79490930	6	2.36373	2.34697	0.04531	A23_peak_271
1	79805981	79806296	316	79806138	5	2.43143	2.45601	0.04531	A23_peak_272
1	80638792	80639195	404	80638955	9	5.53354	4.09335	0.91254	A23_peak_273
1	80957527	80957985	459	80957834	8	3.97295	3.22285	0.34038	A23_peak_274
1	81514256	81514581	326	81514407	8	4.68646	3.68401	0.55276	A23_peak_275
1	81602639	81603022	384	81602745	8	2.31583	2.18687	0.04531	A23_peak_276
1	81616062	81616377	316	81616263	9	4.72755	3.58094	0.55276	A23_peak_277
1	81781815	81782134	320	81781967	6	3.03159	2.79878	0.19859	A23_peak_278
1	81999492	81999942	451	81999652	7	3.82399	3.23524	0.34038	A23_peak_279
1	82714910	82715225	316	82715069	8	4.68646	3.68401	0.55276	A23_peak_280
1	82826239	82826726	488	82826344	5	2.43143	2.45601	0.04531	A23_peak_281
1	83050209	83050833	625	83050400	6	3.13003	2.86534	0.19859	A23_peak_282
1	83840989	83841304	316	83841292	6	3.13003	2.86534	0.19859	A23_peak_283
1	84133775	84134115	341	84133901	6	2.6	2.50666	0.09244	A23_peak_284
1	84153235	84153587	353	84153387	7	3.26221	2.86475	0.20033	A23_peak_285
1	84231127	84231495	369	84231239	5	2.43143	2.45601	0.04531	A23_peak_286
1	84259958	84260356	399	84260109	6	2.7279	2.59322	0.12587	A23_peak_287
1	84348061	84348570	510	84348232	6	3.13003	2.86534	0.19859	A23_peak_288
1	84418352	84418693	342	84418635	6	3.13003	2.86534	0.19859	A23_peak_289
1	84529803	84530124	322	84529987	8	4.68646	3.68401	0.55276	A23_peak_290
1	84907112	84907509	398	84907269	8	4.68646	3.68401	0.55276	A23_peak_291
1	84938448	84938805	358	84938645	7	3.6613	3.12776	0.34038	A23_peak_292
1	84976416	84976745	330	84976535	6	2.6	2.50666	0.09244	A23_peak_293
1	85112518	85112907	390	85112681	7	3.88368	3.27468	0.34038	A23_peak_294
1	85195755	85196070	316	85195912	7	3.88368	3.27468	0.34038	A23_peak_295
1	85270964	85271473	510	85271256	6	3.13003	2.86534	0.19859	A23_peak_296
1	85283648	85283963	316	85283832	9	5.31461	3.95348	0.91254	A23_peak_297
1	85378385	85378700	316	85378446	6	2.6	2.50666	0.09244	A23_peak_298
1	85498599	85498995	397	85498848	5	2.42933	2.45454	0.04531	A23_peak_299
1	86027616	86027981	366	86027737	7	3.88368	3.27468	0.34038	A23_peak_300
1	86077365	86077811	447	86077621	7	3.26221	2.86475	0.20033	A23_peak_301
1	86319395	86319733	339	86319529	7	3.26221	2.86475	0.20033	A23_peak_302
1	86746465	86746780	316	86746559	6	3.13003	2.86534	0.19859	A23_peak_303
1	87035926	87036260	335	87036054	6	2.6	2.50666	0.09244	A23_peak_304
1	87256067	87256473	407	87256254	8	4.68646	3.68401	0.55276	A23_peak_305
1	87327532	87327998	467	87327771	5	2.43143	2.45601	0.04531	A23_peak_306
1	87660510	87660825	316	87660676	10	5.11546	3.68809	0.80978	A23_peak_307
1	87951763	87952078	316	87951951	6	3.13003	2.86534	0.19859	A23_peak_308
1	88920137	88920571	435	88920276	8	3.97295	3.22285	0.34038	A23_peak_309
1	89186185	89186534	350	89186297	6	2.6	2.50666	0.09244	A23_peak_310
1	89325167	89325482	316	89325294	6	3.13003	2.86534	0.19859	A23_peak_311
1	89353846	89354518	673	89354369	7	3.88368	3.27468	0.34038	A23_peak_312
1	89473410	89473725	316	89473533	6	3.13003	2.86534	0.19859	A23_peak_313
1	89538846	89539525	680	89538963	7	3.41255	2.96368	0.26152	A23_peak_314
1	89984672	89985098	427	89984807	9	4.41531	3.38495	0.55276	A23_peak_315
1	90126008	90126323	316	90126152	7	3.88368	3.27468	0.34038	A23_peak_316
1	90156716	90157031	316	90157010	6	3.13003	2.86534	0.19859	A23_peak_317
1	90189863	90190178	316	90190010	6	3.13003	2.86534	0.19859	A23_peak_318
1	90355146	90355693	548	90355321	6	3.07898	2.83083	0.19859	A23_peak_319
1	90830959	90831274	316	90831113	6	3.07898	2.83083	0.19859	A23_peak_320
1	91100309	91100677	369	91100487	8	3.93711	3.19984	0.34038	A23_peak_321
1	91289150	91289756	607	91289557	7	3.88368	3.27468	0.34038	A23_peak_322
1	91291629	91292055	427	91291869	5	2.43143	2.45601	0.04531	A23_peak_323
1	91546592	91547124	533	91546960	7	2.98375	2.68225	0.19859	A23_peak_324
1	91647837	91648214	378	91648026	9	4.72755	3.58094	0.55276	A23_peak_325
1	91685958	91686360	403	91686114	6	3.13003	2.86534	0.19859	A23_peak_326
1	92363198	92363635	438	92363415	6	3.13003	2.86534	0.19859	A23_peak_327
1	92806613	92806940	328	92806789	9	4.92321	3.7046	0.6769	A23_peak_328
1	92907507	92908025	519	92907725	7	3.88368	3.27468	0.34038	A23_peak_329
1	92925500	92925815	316	92925538	6	3.13003	2.86534	0.19859	A23_peak_330
1	93774388	93774703	316	93774539	9	4.72755	3.58094	0.55276	A23_peak_331
1	93856545	93856860	316	93856775	7	3.41255	2.96368	0.26152	A23_peak_332
1	93915032	93915347	316	93915315	8	4.61808	3.63964	0.55276	A23_peak_333
1	94286426	94286741	316	94286575	6	3.13003	2.86534	0.19859	A23_peak_334
1	94429619	94430134	516	94429853	9	4.92321	3.7046	0.6769	A23_peak_335
1	94550822	94551193	372	94550940	6	3.07898	2.83083	0.19859	A23_peak_336
1	94554974	94555289	316	94555111	6	3.07898	2.83083	0.19859	A23_peak_337
1	94871102	94871417	316	94871106	7	3.1879	2.81595	0.20033	A23_peak_338
1	94902023	94902338	316	94902116	8	3.97295	3.22285	0.34038	A23_peak_339
1	94955236	94955710	475	94955463	7	3.26221	2.86475	0.20033	A23_peak_340
1	95092516	95092903	388	95092659	6	3.13003	2.86534	0.19859	A23_peak_341
1	95391077	95391441	365	95391189	7	3.88368	3.27468	0.34038	A23_peak_342
1	95853094	95853409	316	95853240	6	3.07898	2.83083	0.19859	A23_peak_343
1	96288515	96289091	577	96288677	5	2.43143	2.45601	0.04531	A23_peak_344
1	96450059	96450374	316	96450211	5	2.43143	2.45601	0.04531	A23_peak_345
1	96473888	96474203	316	96474102	6	2.7279	2.59322	0.12587	A23_peak_346
1	96570806	96571121	316	96571022	7	3.6613	3.12776	0.34038	A23_peak_347
1	96745151	96745466	316	96745376	9	3.31353	2.71088	0.21884	A23_peak_348
1	97317959	97318274	316	97318135	8	4.68646	3.68401	0.55276	A23_peak_349
1	98382684	98382999	316	98382775	5	2.43143	2.45601	0.04531	A23_peak_350
1	98661977	98662292	316	98662115	7	2.98375	2.68225	0.19859	A23_peak_351
1	99305710	99306025	316	99305808	6	3.13003	2.86534	0.19859	A23_peak_352
1	99324266	99324762	497	99324440	6	3.13003	2.86534	0.19859	A23_peak_353
1	99456617	99456932	316	99456665	6	3.13003	2.86534	0.19859	A23_peak_354
1	99663461	99663776	316	99663671	5	2.43143	2.45601	0.04531	A23_peak_355
1	99698548	99699046	499	99698734	6	3.13003	2.86534	0.19859	A23_peak_356
1	99823284	99823757	474	99823389	9	2.40762	2.18097	0.04531	A23_peak_357
1	100260381	100260973	593	100260537	6	3.13003	2.86534	0.19859	A23_peak_358
1	100613999	100614435	437	100614115	5	2.31107	2.37209	0.04531	A23_peak_359
1	100988425	100988740	316	100988620	6	3.13003	2.86534	0.19859	A23_peak_360
1	102833170	102833512	343	102833318	7	3.88368	3.27468	0.34038	A23_peak_361
1	103160564	103160879	316	103160707	8	4.68646	3.68401	0.55276	A23_peak_362
1	104045184	104045586	403	104045396	9	5.53354	4.09335	0.91254	A23_peak_363
1	104136992	104137307	316	104137251	5	2.43143	2.45601	0.04531	A23_peak_364
1	104217736	104218108	373	104217965	7	3.36582	2.9329	0.25288	A23_peak_365
1	105106499	105106814	316	105106632	6	2.6	2.50666	0.09244	A23_peak_366
1	106474175	106474490	316	106474186	6	3.13003	2.86534	0.19859	A23_peak_367
1	106859076	106859391	316	106859225	8	3.97295	3.22285	0.34038	A23_peak_368
1	107091115	107091504	390	107091243	6	3.13003	2.86534	0.19859	A23_peak_369
1	107456150	107456465	316	107456257	5	2.43143	2.45601	0.04531	A23_peak_370
1	107754431	107754775	345	107754717	6	2.6	2.50666	0.09244	A23_peak_371
1	108007293	108007608	316	108007455	7	3.88368	3.27468	0.34038	A23_peak_372
1	108018880	108019195	316	108019022	6	3.13003	2.86534	0.19859	A23_peak_373
1	108097980	108098299	320	108098099	8	4.68646	3.68401	0.55276	A23_peak_374
1	108120032	108120437	406	108120371	7	3.26221	2.86475	0.20033	A23_peak_375
1	108755229	108755544	316	108755401	5	2.43143	2.45601	0.04531	A23_peak_376
1	110325743	110326058	316	110325893	7	3.50893	3.0272	0.32695	A23_peak_377
1	110528323	110528846	524	110528523	6	2.33102	2.32489	0.04531	A23_peak_378
1	111045413	111045728	316	111045563	8	4.68646	3.68401	0.55276	A23_peak_379
1	111047544	111048039	496	111047686	8	3.97295	3.22285	0.34038	A23_peak_380
1	111074776	111075091	316	111075022	8	4.68646	3.68401	0.55276	A23_peak_381
1	111437313	111437658	346	111437409	5	2.43143	2.45601	0.04531	A23_peak_382
1	111451469	111452153	685	111452022	7	3.41255	2.96368	0.26152	A23_peak_383
1	111592080	111592395	316	111592293	6	3.07898	2.83083	0.19859	A23_peak_384
1	111897569	111897988	420	111897810	9	3.68511	2.93478	0.34038	A23_peak_385
1	112109045	112109445	401	112109202	7	3.26221	2.86475	0.20033	A23_peak_386
1	112260499	112261080	582	112260630	7	3.02309	2.70796	0.19859	A23_peak_387
1	112406114	112406429	316	112406389	6	3.07898	2.83083	0.19859	A23_peak_388
1	112517114	112517429	316	112517356	9	4.21452	3.25994	0.48275	A23_peak_389
1	112984430	112984745	316	112984513	8	2.73009	2.43979	0.12587	A23_peak_390
1	113104179	113104494	316	113104278	6	2.7279	2.59322	0.12587	A23_peak_391
1	113444004	113444319	316	113444237	8	4.68646	3.68401	0.55276	A23_peak_392
1	113605633	113606192	560	113606002	6	3.13003	2.86534	0.19859	A23_peak_393
1	113968626	113968941	316	113968872	7	3.26221	2.86475	0.20033	A23_peak_394
1	114134245	114134560	316	114134358	8	2.98593	2.59811	0.19859	A23_peak_395
1	114198003	114198440	438	114198163	6	2.5009	2.43963	0.09244	A23_peak_396
1	114560625	114560940	316	114560735	6	3.03159	2.79878	0.19859	A23_peak_397
1	114666517	114666870	354	114666589	6	2.6	2.50666	0.09244	A23_peak_398
1	115020068	115020423	356	115020185	7	3.88368	3.27468	0.34038	A23_peak_399
1	115243466	115243781	316	115243652	8	3.97295	3.22285	0.34038	A23_peak_400
1	115302530	115302845	316	115302768	7	3.88368	3.27468	0.34038	A23_peak_401
1	115411354	115411821	468	115411464	6	2.6	2.50666	0.09244	A23_peak_402
1	115891823	115892138	316	115892029	7	3.88368	3.27468	0.34038	A23_peak_403
1	116125711	116126026	316	116125916	9	5.38474	3.99825	0.91254	A23_peak_404
1	116783894	116784257	364	116784049	7	3.88368	3.27468	0.34038	A23_peak_405
1	116811761	116812076	316	116811914	5	2.43143	2.45601	0.04531	A23_peak_406
1	116862553	116862954	402	116862795	7	3.1879	2.81595	0.20033	A23_peak_407
1	117224526	117225031	506	117224705	5	2.31107	2.37209	0.04531	A23_peak_408
1	117259652	117259967	316	117259845	9	4.98518	3.74388	0.72889	A23_peak_409
1	117783640	117784082	443	117783878	7	3.88368	3.27468	0.34038	A23_peak_410
1	117815676	117816092	417	117815829	5	2.43143	2.45601	0.04531	A23_peak_411
1	118449143	118449471	329	118449294	8	4.68646	3.68401	0.55276	A23_peak_412
1	118520098	118520413	316	118520385	7	3.88368	3.27468	0.34038	A23_peak_413
1	119211157	119211472	316	119211297	6	3.13003	2.86534	0.19859	A23_peak_414
1	119260608	119260923	316	119260837	8	2.88573	2.53591	0.19859	A23_peak_415
1	119879417	119879887	471	119879722	7	2.62614	2.44963	0.09466	A23_peak_416
1	119896494	119896809	316	119896682	7	2.98375	2.68225	0.19859	A23_peak_417
1	120671803	120672158	356	120671961	9	4.72755	3.58094	0.55276	A23_peak_418
1	120793223	120793538	316	120793341	5	2.43143	2.45601	0.04531	A23_peak_419
1	120805271	120805676	406	120805471	7	3.26221	2.86475	0.20033	A23_peak_420
1	121314303	121314730	428	121314613	9	4.92321	3.7046	0.6769	A23_peak_421
1	121383210	121383529	320	121383363	5	2.43143	2.45601	0.04531	A23_peak_422
1	121399595	121400012	418	121399734	12	3.11022	2.37165	0.19859	A23_peak_423
1	124804415	124804750	336	124804586	17	4.84973	2.82234	0.64529	A23_peak_424
1	124925772	124926100	329	124925920	23	6.22961	2.93749	1.45041	A23_peak_425
1	125179930	125180498	569	125180221	555	8.09645	1.28139	2.89932	A23_peak_426
1	143217240	143217757	518	143217411	223	8.45176	1.5045	3.19637	A23_peak_427
1	143285135	143285743	609	143285352	14	6.76185	4.06631	1.7729	A23_peak_428
1	143405035	143405350	316	143405214	11	3.44718	2.61716	0.28889	A23_peak_429
1	144103096	144103701	606	144103644	23	4.16276	2.25784	0.44657	A23_peak_430
1	145587667	145588011	345	145587810	11	6.03233	4.10126	1.28596	A23_peak_431
1	145764401	145764814	414	145764663	9	4.86245	3.66613	0.6513	A23_peak_432
1	146881872	146882302	431	146882139	6	3.07898	2.83083	0.19859	A23_peak_433
1	147406967	147407282	316	147407123	8	4.49237	3.55814	0.55276	A23_peak_434
1	147456447	147456942	496	147456572	5	2.38896	2.42643	0.04531	A23_peak_435
1	147573016	147573577	562	147573290	7	3.88368	3.27468	0.34038	A23_peak_436
1	147636602	147636917	316	147636895	8	2.73009	2.43979	0.12587	A23_peak_437
1	147657693	147658147	455	147657851	7	3.26221	2.86475	0.20033	A23_peak_438
1	147760081	147760597	517	147760406	8	3.83856	3.13667	0.34038	A23_peak_439
1	147898310	147898758	449	147898417	7	3.23108	2.8443	0.20033	A23_peak_440
1	147971264	147971623	360	147971559	7	3.88368	3.27468	0.34038	A23_peak_441
1	148002610	148002925	316	148002759	7	3.41255	2.96368	0.26152	A23_peak_442
1	148003375	148003711	337	148003423	7	3.82399	3.23524	0.34038	A23_peak_443
1	148246125	148246445	321	148246406	6	3.13003	2.86534	0.19859	A23_peak_444
1	148310188	148310563	376	148310296	6	2.93999	2.73679	0.19859	A23_peak_445
1	151049734	151050066	333	151049902	9	4.57536	3.48519	0.55276	A23_peak_446
1	151290683	151290998	316	151290887	8	3.20051	2.73214	0.20033	A23_peak_447
1	151427062	151427525	464	151427324	8	3.65197	3.01753	0.34038	A23_peak_448
1	151931483	151931878	396	151931628	5	2.43143	2.45601	0.04531	A23_peak_449
1	152019678	152020353	676	152019788	6	2.6	2.50666	0.09244	A23_peak_450
1	152079899	152080214	316	152080160	5	2.43143	2.45601	0.04531	A23_peak_451
1	152085776	152086091	316	152085991	7	3.88368	3.27468	0.34038	A23_peak_452
1	152220552	152220900	349	152220658	6	3.13003	2.86534	0.19859	A23_peak_453
1	152291401	152291926	526	152291702	9	4.36381	3.35281	0.55276	A23_peak_454
1	152755265	152755661	397	152755501	7	3.88368	3.27468	0.34038	A23_peak_455
1	152855235	152855714	480	152855541	7	3.88368	3.27468	0.34038	A23_peak_456
1	152926661	152926976	316	152926814	6	3.13003	2.86534	0.19859	A23_peak_457
1	152958913	152959318	406	152959117	7	3.88368	3.27468	0.34038	A23_peak_458
1	153030141	153030493	353	153030364	6	3.13003	2.86534	0.19859	A23_peak_459
1	153553313	153553729	417	153553559	9	3.68511	2.93478	0.34038	A23_peak_460
1	154051750	154052393	644	154051929	6	2.68812	2.56629	0.12587	A23_peak_461
1	154128117	154128472	356	154128299	8	3.83856	3.13667	0.34038	A23_peak_462
1	154679254	154679651	398	154679461	11	5.26628	3.64285	0.91254	A23_peak_463
1	154773480	154773795	316	154773597	10	4.78922	3.48928	0.59987	A23_peak_464
1	154818813	154819128	316	154818957	10	4.8414	3.52092	0.63817	A23_peak_465
1	155473457	155474031	575	155473738	10	5.47683	3.91092	0.91254	A23_peak_466
1	156624104	156624419	316	156624108	8	2.73009	2.43979	0.12587	A23_peak_467
1	157219298	157219613	316	157219424	6	2.7279	2.59322	0.12587	A23_peak_468
1	157262650	157263166	517	157262842	6	3.13003	2.86534	0.19859	A23_peak_469
1	157643384	157643809	426	157643676	9	5.53354	4.09335	0.91254	A23_peak_470
1	157740152	157740586	435	157740478	5	2.43143	2.45601	0.04531	A23_peak_471
1	157910496	157911076	581	157910845	8	3.97295	3.22285	0.34038	A23_peak_472
1	157940953	157941444	492	157941117	6	2.6	2.50666	0.09244	A23_peak_473
1	159470336	159470866	531	159470425	7	3.88368	3.27468	0.34038	A23_peak_474
1	159493554	159494018	465	159493761	6	2.6	2.50666	0.09244	A23_peak_475
1	159557929	159558244	316	159558080	7	3.88368	3.27468	0.34038	A23_peak_476
1	159573134	159573641	508	159573478	5	2.43143	2.45601	0.04531	A23_peak_477
1	160305316	160305636	321	160305554	8	4.03947	3.26561	0.38186	A23_peak_478
1	160483153	160483468	316	160483310	7	3.06315	2.73417	0.19859	A23_peak_479
1	160496321	160496686	366	160496549	7	3.26221	2.86475	0.20033	A23_peak_480
1	160545813	160546322	510	160546157	7	2.98375	2.68225	0.19859	A23_peak_481
1	160623910	160624251	342	160624053	6	2.98527	2.76744	0.19859	A23_peak_482
1	160717153	160717477	325	160717373	9	3.14307	2.60943	0.20033	A23_peak_483
1	160877752	160878070	319	160877886	11	5.26628	3.64285	0.91254	A23_peak_484
1	160910977	160911313	337	160911105	6	2.6	2.50666	0.09244	A23_peak_485
1	161444773	161445116	344	161444952	31	4.92401	2.21542	0.67751	A23_peak_486
1	161638111	161638604	494	161638275	5	2.43143	2.45601	0.04531	A23_peak_487
1	162522393	162522894	502	162522640	6	3.13003	2.86534	0.19859	A23_peak_488
1	162625089	162625416	328	162625295	9	4.72755	3.58094	0.55276	A23_peak_489
1	162730508	162731002	495	162730735	10	6.42091	4.50268	1.49824	A23_peak_490
1	162902519	162903132	614	162902624	6	2.6	2.50666	0.09244	A23_peak_491
1	162984822	162985239	418	162985011	9	5.53354	4.09335	0.91254	A23_peak_492
1	163542614	163543002	389	163542808	9	4.72755	3.58094	0.55276	A23_peak_493
1	163585032	163585347	316	163585131	5	2.43143	2.45601	0.04531	A23_peak_494
1	164073376	164073691	316	164073486	6	2.6	2.50666	0.09244	A23_peak_495
1	164141707	164142022	316	164141872	6	3.13003	2.86534	0.19859	A23_peak_496
1	164546315	164546630	316	164546484	7	3.82399	3.23524	0.34038	A23_peak_497
1	165175317	165175632	316	165175341	7	3.88368	3.27468	0.34038	A23_peak_498
1	165229212	165229694	483	165229370	5	2.43143	2.45601	0.04531	A23_peak_499
1	165304896	165305291	396	165304994	8	3.97295	3.22285	0.34038	A23_peak_500
1	165316629	165316944	316	165316730	5	2.43143	2.45601	0.04531	A23_peak_501
1	165581482	165582300	819	165582131	9	5.53354	4.09335	0.91254	A23_peak_502
1	165761405	165761720	316	165761582	7	3.88368	3.27468	0.34038	A23_peak_503
1	165768446	165768761	316	165768612	6	3.13003	2.86534	0.19859	A23_peak_504
1	165860116	165860459	344	165860405	7	3.06315	2.73417	0.19859	A23_peak_505
1	165997376	165997691	316	165997532	8	4.68646	3.68401	0.55276	A23_peak_506
1	166008059	166008500	442	166008313	8	4.55453	3.59843	0.55276	A23_peak_507
1	166852187	166852623	437	166852395	7	3.71433	3.16279	0.34038	A23_peak_508
1	166948041	166948583	543	166948418	7	3.88368	3.27468	0.34038	A23_peak_509
1	167323737	167324078	342	167323827	6	2.6	2.50666	0.09244	A23_peak_510
1	167771793	167772108	316	167771893	6	2.85239	2.6775	0.19859	A23_peak_511
1	168187441	168187892	452	168187753	5	2.43143	2.45601	0.04531	A23_peak_512
1	168304873	168305188	316	168305146	8	3.20051	2.73214	0.20033	A23_peak_513
1	168337437	168337752	316	168337547	6	3.13003	2.86534	0.19859	A23_peak_514
1	168397359	168397871	513	168397444	6	3.03159	2.79878	0.19859	A23_peak_515
1	168675172	168675499	328	168675342	8	4.68646	3.68401	0.55276	A23_peak_516
1	168743043	168743475	433	168743278	9	4.36381	3.35281	0.55276	A23_peak_517
1	169137171	169137486	316	169137271	5	2.43143	2.45601	0.04531	A23_peak_518
1	169170187	169170664	478	169170299	6	2.6	2.50666	0.09244	A23_peak_519
1	169190947	169191262	316	169191103	5	2.43143	2.45601	0.04531	A23_peak_520
1	169503505	169503820	316	169503779	7	3.88368	3.27468	0.34038	A23_peak_521
1	169744692	169745284	593	169744887	8	4.68646	3.68401	0.55276	A23_peak_522
1	170554454	170554770	317	170554625	8	3.65197	3.01753	0.34038	A23_peak_523
1	170639409	170639724	316	170639596	6	3.13003	2.86534	0.19859	A23_peak_524
1	171112993	171113421	429	171113149	9	5.53354	4.09335	0.91254	A23_peak_525
1	171574941	171575344	404	171575079	6	2.6	2.50666	0.09244	A23_peak_526
1	171869095	171869500	406	171869326	5	2.43143	2.45601	0.04531	A23_peak_527
1	171956675	171956995	321	171956902	8	4.49237	3.55814	0.55276	A23_peak_528
1	172064786	172065101	316	172064916	6	3.13003	2.86534	0.19859	A23_peak_529
1	172506858	172507173	316	172507080	6	3.13003	2.86534	0.19859	A23_peak_530
1	172619903	172620429	527	172620187	9	3.31353	2.71088	0.21884	A23_peak_531
1	172752963	172753286	324	172753105	8	4.68646	3.68401	0.55276	A23_peak_532
1	173703322	173703671	350	173703607	9	4.72755	3.58094	0.55276	A23_peak_533
1	173726898	173727758	861	173727529	6	3.13003	2.86534	0.19859	A23_peak_534
1	173870632	173871229	598	173870798	9	2.40762	2.18097	0.04531	A23_peak_535
1	174080879	174081194	316	174080945	9	4.57536	3.48519	0.55276	A23_peak_536
1	174123529	174123971	443	174123687	9	5.53354	4.09335	0.91254	A23_peak_537
1	174245104	174245419	316	174245326	7	3.26221	2.86475	0.20033	A23_peak_538
1	174349941	174350414	474	174350141	6	3.13003	2.86534	0.19859	A23_peak_539
1	174529482	174530006	525	174529648	7	3.26221	2.86475	0.20033	A23_peak_540
1	175181722	175182037	316	175181943	7	3.60942	3.09351	0.34038	A23_peak_541
1	175261780	175262095	316	175261912	5	2.43143	2.45601	0.04531	A23_peak_542
1	175550264	175550600	337	175550416	9	4.72755	3.58094	0.55276	A23_peak_543
1	175613824	175614182	359	175614118	7	3.88368	3.27468	0.34038	A23_peak_544
1	175655629	175656148	520	175655849	8	3.97295	3.22285	0.34038	A23_peak_545
1	175663303	175663618	316	175663500	7	3.23108	2.8443	0.20033	A23_peak_546
1	175704282	175704943	662	175704399	5	2.31107	2.37209	0.04531	A23_peak_547
1	175855403	175855807	405	175855602	10	5.52215	3.93903	0.91254	A23_peak_548
1	176337908	176338223	316	176338053	6	3.13003	2.86534	0.19859	A23_peak_549
1	176562464	176562779	316	176562621	7	3.6613	3.12776	0.34038	A23_peak_550
1	176759328	176759643	316	176759510	7	3.26221	2.86475	0.20033	A23_peak_551
1	176975101	176975556	456	176975254	5	2.43143	2.45601	0.04531	A23_peak_552
1	177268373	177268703	331	177268667	6	3.13003	2.86534	0.19859	A23_peak_553
1	177333441	177333829	389	177333686	7	3.88072	3.27272	0.34038	A23_peak_554
1	177411398	177411754	357	177411696	8	3.65197	3.01753	0.34038	A23_peak_555
1	177417613	177418068	456	177417819	6	2.36373	2.34697	0.04531	A23_peak_556
1	177432109	177432431	323	177432326	6	3.13003	2.86534	0.19859	A23_peak_557
1	177555587	177555938	352	177555730	8	3.97295	3.22285	0.34038	A23_peak_558
1	177754514	177755002	489	177754849	5	2.34955	2.39895	0.04531	A23_peak_559
1	177936217	177936722	506	177936357	8	3.65197	3.01753	0.34038	A23_peak_560
1	178552849	178553164	316	178553112	9	4.72755	3.58094	0.55276	A23_peak_561
1	178642992	178643450	459	178643086	6	2.36373	2.34697	0.04531	A23_peak_562
1	179478270	179478619	350	179478455	10	5.52215	3.93903	0.91254	A23_peak_563
1	179564893	179565266	374	179565196	8	3.97295	3.22285	0.34038	A23_peak_564
1	180061187	180061502	316	180061306	6	3.13003	2.86534	0.19859	A23_peak_565
1	180191994	180192439	446	180192242	8	3.20051	2.73214	0.20033	A23_peak_566
1	180201542	180202065	524	180201894	8	3.69736	3.04646	0.34038	A23_peak_567
1	180294877	180295192	316	180294994	6	2.6	2.50666	0.09244	A23_peak_568
1	180628104	180628439	336	180628207	6	2.6	2.50666	0.09244	A23_peak_569
1	181167961	181168357	397	181168156	10	5.29136	3.79624	0.91254	A23_peak_570
1	181387413	181387808	396	181387574	9	4.74437	3.59154	0.56041	A23_peak_571
1	181410894	181411255	362	181411084	8	3.97295	3.22285	0.34038	A23_peak_572
1	181545547	181545923	377	181545757	5	2.43143	2.45601	0.04531	A23_peak_573
1	181710863	181711511	649	181711161	7	3.76855	3.1986	0.34038	A23_peak_574
1	181835845	181836317	473	181836000	7	3.26221	2.86475	0.20033	A23_peak_575
1	182552337	182552975	639	182552601	6	2.61097	2.51408	0.09466	A23_peak_576
1	182818838	182819243	406	182819126	5	2.43143	2.45601	0.04531	A23_peak_577
1	183059170	183059485	316	183059374	6	3.12749	2.86363	0.19859	A23_peak_578
1	183137532	183137897	366	183137723	7	3.88368	3.27468	0.34038	A23_peak_579
1	183287368	183287751	384	183287470	6	2.46562	2.41579	0.07127	A23_peak_580
1	183597869	183598278	410	183598141	6	2.6	2.50666	0.09244	A23_peak_581
1	183907249	183907564	316	183907448	6	3.07898	2.83083	0.19859	A23_peak_582
1	183983055	183983370	316	183983189	6	2.89571	2.70682	0.19859	A23_peak_583
1	184589234	184589574	341	184589414	7	3.88368	3.27468	0.34038	A23_peak_584
1	184795283	184795598	316	184795419	7	3.26221	2.86475	0.20033	A23_peak_585
1	184869533	184869906	374	184869893	5	2.43143	2.45601	0.04531	A23_peak_586
1	185207332	185207647	316	185207426	5	2.43143	2.45601	0.04531	A23_peak_587
1	185427909	185428231	323	185428045	5	2.38896	2.42643	0.04531	A23_peak_588
1	185478584	185478922	339	185478740	8	3.97295	3.22285	0.34038	A23_peak_589
1	185691854	185692277	424	185692159	5	2.43143	2.45601	0.04531	A23_peak_590
1	186320277	186320592	316	186320458	9	5.53354	4.09335	0.91254	A23_peak_591
1	187701707	187702022	316	187701850	7	3.88368	3.27468	0.34038	A23_peak_592
1	187736241	187736556	316	187736308	8	4.68646	3.68401	0.55276	A23_peak_593
1	188013556	188013942	387	188013739	8	4.68646	3.68401	0.55276	A23_peak_594
1	188578858	188579204	347	188579076	7	3.88368	3.27468	0.34038	A23_peak_595
1	188958668	188958988	321	188958829	5	2.43143	2.45601	0.04531	A23_peak_596
1	191282316	191282687	372	191282515	8	4.68646	3.68401	0.55276	A23_peak_597
1	191974564	191974879	316	191974677	5	2.43143	2.45601	0.04531	A23_peak_598
1	192737150	192737649	500	192737336	7	3.88072	3.27272	0.34038	A23_peak_599
1	192997534	192998058	525	192997739	6	2.5009	2.43963	0.09244	A23_peak_600
1	193006149	193006464	316	193006363	7	3.88368	3.27468	0.34038	A23_peak_601
1	193633156	193633471	316	193633300	7	3.88368	3.27468	0.34038	A23_peak_602
1	193767686	193768001	316	193767931	7	3.41255	2.96368	0.26152	A23_peak_603
1	194263654	194264009	356	194263836	7	3.88368	3.27468	0.34038	A23_peak_604
1	195952531	195952861	331	195952834	6	2.6	2.50666	0.09244	A23_peak_605
1	196572231	196572546	316	196572357	5	2.43143	2.45601	0.04531	A23_peak_606
1	196723549	196723864	316	196723683	5	2.43143	2.45601	0.04531	A23_peak_607
1	197815635	197815950	316	197815786	8	4.68646	3.68401	0.55276	A23_peak_608
1	197879270	197879585	316	197879459	9	5.45643	4.04405	0.91254	A23_peak_609
1	198111923	198112307	385	198112034	6	2.6	2.50666	0.09244	A23_peak_610
1	198238236	198238587	352	198238395	10	5.52215	3.93903	0.91254	A23_peak_611
1	198510132	198510447	316	198510291	7	3.88368	3.27468	0.34038	A23_peak_612
1	199217976	199218291	316	199218206	8	4.68646	3.68401	0.55276	A23_peak_613
1	199442148	199442463	316	199442345	8	4.68646	3.68401	0.55276	A23_peak_614
1	199526120	199526435	316	199526273	8	4.68646	3.68401	0.55276	A23_peak_615
1	199890896	199891211	316	199891038	6	2.7279	2.59322	0.12587	A23_peak_616
1	200114846	200115166	321	200114964	8	4.68307	3.68181	0.55276	A23_peak_617
1	200223560	200223875	316	200223796	6	3.13003	2.86534	0.19859	A23_peak_618
1	200712773	200713088	316	200712899	7	3.36582	2.9329	0.25288	A23_peak_619
1	201092197	201092512	316	201092415	10	5.05881	3.6534	0.7851	A23_peak_620
1	201239795	201240161	367	201239949	9	4.72755	3.58094	0.55276	A23_peak_621
1	201724599	201724914	316	201724868	9	3.68511	2.93478	0.34038	A23_peak_622
1	201933962	201934277	316	201934115	8	3.27663	2.77994	0.20548	A23_peak_623
1	202166225	202166540	316	202166352	10	2.90978	2.39906	0.19859	A23_peak_624
1	202189411	202189736	326	202189509	7	2.49902	2.3675	0.09244	A23_peak_625
1	202199284	202199624	341	202199423	10	4.58855	3.36824	0.55276	A23_peak_626
1	202285215	202285627	413	202285332	6	2.6	2.50666	0.09244	A23_peak_627
1	202286818	202287198	381	202287021	10	6.02563	4.25358	1.28191	A23_peak_628
1	202729481	202729801	321	202729638	5	2.38896	2.42643	0.04531	A23_peak_629
1	202874215	202874652	438	202874322	8	2.73009	2.43979	0.12587	A23_peak_630
1	203699966	203700281	316	203700120	9	4.63066	3.51993	0.55276	A23_peak_631
1	203901406	203901760	355	203901671	7	3.26221	2.86475	0.20033	A23_peak_632
1	204191618	204191933	316	204191768	9	3.72556	2.95938	0.34038	A23_peak_633
1	204338920	204339266	347	204339163	8	3.56353	2.96129	0.34038	A23_peak_634
1	204634499	204634814	316	204634687	7	2.98375	2.68225	0.19859	A23_peak_635
1	204736271	204736586	316	204736494	8	4.03947	3.26561	0.38186	A23_peak_636
1	204969050	204969524	475	204969319	8	2.88573	2.53591	0.19859	A23_peak_637
1	205425487	205425802	316	205425764	8	3.97295	3.22285	0.34038	A23_peak_638
1	205842980	205843672	693	205843493	9	4.57536	3.48519	0.55276	A23_peak_639
1	205911571	205911927	357	205911755	11	6.09832	4.14135	1.33859	A23_peak_640
1	206150891	206151313	423	206151157	7	3.88368	3.27468	0.34038	A23_peak_641
1	206628741	206629069	329	206628991	9	4.36381	3.35281	0.55276	A23_peak_642
1	207502581	207502934	354	207502714	8	3.23827	2.75583	0.20033	A23_peak_643
1	207510810	207511133	324	207510988	8	4.68646	3.68401	0.55276	A23_peak_644
1	207577997	207578319	323	207578147	6	3.13003	2.86534	0.19859	A23_peak_645
1	207663273	207663608	336	207663384	6	2.98527	2.76744	0.19859	A23_peak_646
1	207853333	207853699	367	207853633	6	3.12749	2.86363	0.19859	A23_peak_647
1	207998461	207998829	369	207998763	10	3.93606	2.98196	0.34038	A23_peak_648
1	208059119	208059516	398	208059306	9	3.31353	2.71088	0.21884	A23_peak_649
1	208062125	208062440	316	208062277	7	3.41255	2.96368	0.26152	A23_peak_650
1	208416343	208416745	403	208416497	8	3.97295	3.22285	0.34038	A23_peak_651
1	208480170	208480553	384	208480378	8	4.68646	3.68401	0.55276	A23_peak_652
1	208975370	208975703	334	208975482	6	2.6	2.50666	0.09244	A23_peak_653
1	209070101	209070416	316	209070278	7	3.88368	3.27468	0.34038	A23_peak_654
1	209200079	209200622	544	209200274	5	2.31107	2.37209	0.04531	A23_peak_655
1	209262807	209263186	380	209262986	7	3.26221	2.86475	0.20033	A23_peak_656
1	209352018	209352521	504	209352130	5	2.43143	2.45601	0.04531	A23_peak_657
1	209519178	209519702	525	209519371	7	3.50893	3.0272	0.32695	A23_peak_658
1	209529711	209530026	316	209529825	8	2.73009	2.43979	0.12587	A23_peak_659
1	209649837	209650347	511	209649962	8	3.56353	2.96129	0.34038	A23_peak_660
1	209722961	209723421	461	209723161	7	3.26221	2.86475	0.20033	A23_peak_661
1	209792171	209792578	408	209792382	7	3.10395	2.7609	0.19859	A23_peak_662
1	210468804	210469279	476	210469231	10	3.93606	2.98196	0.34038	A23_peak_663
1	210632179	210632494	316	210632346	8	3.97295	3.22285	0.34038	A23_peak_664
1	210694028	210694442	415	210694325	6	3.07898	2.83083	0.19859	A23_peak_665
1	210864692	210865007	316	210864809	6	2.6	2.50666	0.09244	A23_peak_666
1	211011901	211012216	316	211012090	7	3.88368	3.27468	0.34038	A23_peak_667
1	211455223	211455614	392	211455397	9	5.1129	3.825	0.80978	A23_peak_668
1	211478773	211479088	316	211478902	7	3.14553	2.78815	0.20033	A23_peak_669
1	211951576	211951988	413	211951694	6	3.13003	2.86534	0.19859	A23_peak_670
1	212490699	212491212	514	212491041	10	3.93606	2.98196	0.34038	A23_peak_671
1	212937349	212937700	352	212937651	8	4.03947	3.26561	0.38186	A23_peak_672
1	213406351	213406722	372	213406514	8	4.03947	3.26561	0.38186	A23_peak_673
1	213567674	213567989	316	213567860	9	5.53354	4.09335	0.91254	A23_peak_674
1	213595285	213595600	316	213595523	7	2.98375	2.68225	0.19859	A23_peak_675
1	213961099	213961414	316	213961365	7	3.88368	3.27468	0.34038	A23_peak_676
1	214197777	214198159	383	214197975	9	5.24596	3.90971	0.91159	A23_peak_677
1	214384088	214384449	362	214384420	7	3.26221	2.86475	0.20033	A23_peak_678
1	214413455	214413822	368	214413579	8	4.68307	3.68181	0.55276	A23_peak_679
1	214477055	214477481	427	214477188	7	3.26221	2.86475	0.20033	A23_peak_680
1	214540417	214540732	316	214540712	6	3.07898	2.83083	0.19859	A23_peak_681
1	214630269	214630584	316	214630419	7	2.62614	2.44963	0.09466	A23_peak_682
1	214650443	214650861	419	214650694	8	3.60736	2.98914	0.34038	A23_peak_683
1	214874354	214874698	345	214874540	9	4.72755	3.58094	0.55276	A23_peak_684
1	214966851	214967375	525	214967007	6	3.13003	2.86534	0.19859	A23_peak_685
1	215248985	215249461	477	215249217	8	4.68646	3.68401	0.55276	A23_peak_686
1	215428948	215429442	495	215429267	8	3.65197	3.01753	0.34038	A23_peak_687
1	215790677	215790992	316	215790830	6	3.13003	2.86534	0.19859	A23_peak_688
1	215876408	215876796	389	215876593	7	3.26221	2.86475	0.20033	A23_peak_689
1	217809524	217809839	316	217809708	8	4.14589	3.33414	0.43113	A23_peak_690
1	217906222	217906561	340	217906351	5	2.43143	2.45601	0.04531	A23_peak_691
1	219262827	219263190	364	219263018	9	4.92321	3.7046	0.6769	A23_peak_692
1	219891338	219891720	383	219891458	6	2.6	2.50666	0.09244	A23_peak_693
1	220202537	220202872	336	220202777	7	3.88368	3.27468	0.34038	A23_peak_694
1	220266567	220266882	316	220266860	5	2.43143	2.45601	0.04531	A23_peak_695
1	220476013	220476470	458	220476219	8	2.73009	2.43979	0.12587	A23_peak_696
1	221117439	221117754	316	221117555	5	2.43143	2.45601	0.04531	A23_peak_697
1	221371251	221371820	570	221371468	5	2.43143	2.45601	0.04531	A23_peak_698
1	221501199	221501514	316	221501312	5	2.43143	2.45601	0.04531	A23_peak_699
1	221511022	221511383	362	221511127	7	3.26221	2.86475	0.20033	A23_peak_700
1	221929023	221929338	316	221929274	7	3.88368	3.27468	0.34038	A23_peak_701
1	221989448	221989763	316	221989654	6	3.13003	2.86534	0.19859	A23_peak_702
1	222263704	222264019	316	222263801	6	2.6	2.50666	0.09244	A23_peak_703
1	223089247	223089562	316	223089403	9	3.14307	2.60943	0.20033	A23_peak_704
1	223093641	223094179	539	223093989	8	3.4781	2.9071	0.30925	A23_peak_705
1	223143939	223144254	316	223144179	6	2.57355	2.48877	0.09244	A23_peak_706
1	223268547	223268906	360	223268703	8	3.97295	3.22285	0.34038	A23_peak_707
1	223339955	223340408	454	223340244	6	2.6	2.50666	0.09244	A23_peak_708
1	223426530	223427161	632	223426889	7	3.88368	3.27468	0.34038	A23_peak_709
1	223436566	223436881	316	223436820	7	3.27512	2.87324	0.20548	A23_peak_710
1	223523795	223524144	350	223523945	8	4.09216	3.29952	0.42232	A23_peak_711
1	223755361	223755724	364	223755501	9	2.83789	2.42985	0.19859	A23_peak_712
1	223981880	223982195	316	223982107	5	2.43143	2.45601	0.04531	A23_peak_713
1	224037364	224037679	316	224037604	7	3.88368	3.27468	0.34038	A23_peak_714
1	224332397	224332770	374	224332677	10	4.94831	3.58593	0.69836	A23_peak_715
1	224784236	224784551	316	224784415	9	4.63066	3.51993	0.55276	A23_peak_716
1	225114563	225114982	420	225114709	6	3.13003	2.86534	0.19859	A23_peak_717
1	225852016	225852331	316	225852165	7	2.76188	2.53766	0.15356	A23_peak_718
1	225858428	225859038	611	225858925	9	3.56729	2.86338	0.34038	A23_peak_719
1	226135091	226135448	358	226135225	9	3.27676	2.68892	0.20548	A23_peak_720
1	226374447	226374762	316	226374588	6	2.6	2.50666	0.09244	A23_peak_721
1	226489352	226489737	386	226489473	8	3.52045	2.93394	0.33419	A23_peak_722
1	226519169	226519484	316	226519272	7	2.98375	2.68225	0.19859	A23_peak_723
1	226537959	226538274	316	226538073	6	2.43101	2.3924	0.04531	A23_peak_724
1	226810025	226810442	418	226810225	9	4.57536	3.48519	0.55276	A23_peak_725
1	226979528	226979897	370	226979723	9	3.31353	2.71088	0.21884	A23_peak_726
1	227233734	227234049	316	227233743	7	2.98375	2.68225	0.19859	A23_peak_727
1	227507264	227507711	448	227507553	8	4.68646	3.68401	0.55276	A23_peak_728
1	227549852	227550304	453	227550102	8	2.88573	2.53591	0.19859	A23_peak_729
1	227572495	227572810	316	227572558	8	3.65197	3.01753	0.34038	A23_peak_730
1	227750979	227751452	474	227751192	8	4.2007	3.36949	0.47346	A23_peak_731
1	227811338	227811653	316	227811474	6	3.13003	2.86534	0.19859	A23_peak_732
1	227869515	227869866	352	227869618	7	3.14553	2.78815	0.20033	A23_peak_733
1	228215027	228215352	326	228215211	10	4.22184	3.14971	0.48902	A23_peak_734
1	228243053	228243368	316	228243268	7	3.06315	2.73417	0.19859	A23_peak_735
1	228651157	228651472	316	228651301	8	3.23827	2.75583	0.20033	A23_peak_736
1	228818344	228818920	577	228818461	6	2.6	2.50666	0.09244	A23_peak_737
1	228873270	228873661	392	228873479	8	4.14589	3.33414	0.43113	A23_peak_738
1	228911436	228911773	338	228911553	6	3.13003	2.86534	0.19859	A23_peak_739
1	229147683	229148001	319	229147869	10	3.93606	2.98196	0.34038	A23_peak_740
1	229163528	229163843	316	229163825	8	3.56353	2.96129	0.34038	A23_peak_741
1	229240881	229241500	620	229241232	5	2.43143	2.45601	0.04531	A23_peak_742
1	229402756	229403071	316	229403007	7	3.10395	2.7609	0.19859	A23_peak_743
1	230190010	230190409	400	230190235	8	3.69736	3.04646	0.34038	A23_peak_744
1	230286267	230286671	405	230286573	9	3.76662	2.98439	0.34038	A23_peak_745
1	230308967	230309282	316	230309055	8	2.73009	2.43979	0.12587	A23_peak_746
1	230373205	230373546	342	230373490	9	4.80285	3.62845	0.60809	A23_peak_747
1	230684794	230685109	316	230685064	7	3.60942	3.09351	0.34038	A23_peak_748
1	230790010	230790325	316	230790154	9	4.36381	3.35281	0.55276	A23_peak_749
1	231081543	231081858	316	231081766	7	3.6613	3.12776	0.34038	A23_peak_750
1	231346676	231346991	316	231346811	9	5.52971	4.0909	0.91254	A23_peak_751
1	231574166	231574481	316	231574333	9	4.68699	3.55538	0.55276	A23_peak_752
1	231955950	231956265	316	231956236	7	3.26221	2.86475	0.20033	A23_peak_753
1	232553155	232553548	394	232553384	7	3.60942	3.09351	0.34038	A23_peak_754
1	232784987	232785302	316	232785144	9	3.31353	2.71088	0.21884	A23_peak_755
1	232940829	232941151	323	232940994	9	5.53354	4.09335	0.91254	A23_peak_756
1	233061370	233061685	316	233061495	6	3.13003	2.86534	0.19859	A23_peak_757
1	233066061	233066494	434	233066292	5	2.43143	2.45601	0.04531	A23_peak_758
1	233512016	233512586	571	233512214	8	3.97295	3.22285	0.34038	A23_peak_759
1	233624128	233624443	316	233624260	10	2.90978	2.39906	0.19859	A23_peak_760
1	233687686	233688052	367	233687929	7	2.62614	2.44963	0.09466	A23_peak_761
1	233798341	233798874	534	233798652	8	3.97295	3.22285	0.34038	A23_peak_762
1	233880340	233880698	359	233880480	8	4.68646	3.68401	0.55276	A23_peak_763
1	234086869	234087314	446	234087030	8	3.97295	3.22285	0.34038	A23_peak_764
1	234092401	234092716	316	234092514	7	2.98375	2.68225	0.19859	A23_peak_765
1	234109044	234109610	567	234109147	7	3.41255	2.96368	0.26152	A23_peak_766
1	234265667	234266067	401	234265813	10	4.58855	3.36824	0.55276	A23_peak_767
1	234472889	234473333	445	234473042	7	3.36582	2.9329	0.25288	A23_peak_768
1	234570498	234571031	534	234570658	9	3.31353	2.71088	0.21884	A23_peak_769
1	234668256	234668626	371	234668381	6	2.36373	2.34697	0.04531	A23_peak_770
1	235408910	235409225	316	235409019	8	3.09074	2.66344	0.19859	A23_peak_771
1	235992066	235992609	544	235992267	8	4.49237	3.55814	0.55276	A23_peak_772
1	236419101	236419460	360	236419340	9	4.57536	3.48519	0.55276	A23_peak_773
1	236558045	236558451	407	236558331	6	3.13003	2.86534	0.19859	A23_peak_774
1	236615274	236615589	316	236615409	6	3.13003	2.86534	0.19859	A23_peak_775
1	236683636	236683951	316	236683747	7	3.1879	2.81595	0.20033	A23_peak_776
1	236782422	236782737	316	236782542	7	3.71433	3.16279	0.34038	A23_peak_777
1	236819911	236820439	529	236820262	7	3.88368	3.27468	0.34038	A23_peak_778
1	236825575	236825918	344	236825729	12	6.72576	4.35865	1.74639	A23_peak_779
1	236867122	236867437	316	236867262	6	3.13003	2.86534	0.19859	A23_peak_780
1	236932449	236932881	433	236932798	7	2.98375	2.68225	0.19859	A23_peak_781
1	236935050	236935407	358	236935189	7	2.90718	2.63225	0.19859	A23_peak_782
1	237002148	237002547	400	237002300	7	3.88072	3.27272	0.34038	A23_peak_783
1	237512852	237513213	362	237513047	7	3.60942	3.09351	0.34038	A23_peak_784
1	237789673	237790040	368	237789882	7	3.41255	2.96368	0.26152	A23_peak_785
1	238041979	238042364	386	238042199	6	3.12749	2.86363	0.19859	A23_peak_786
1	238191482	238191832	351	238191657	6	2.6	2.50666	0.09244	A23_peak_787
1	238213892	238214251	360	238214064	8	4.68646	3.68401	0.55276	A23_peak_788
1	238241483	238241798	316	238241630	6	3.13003	2.86534	0.19859	A23_peak_789
1	238606754	238607069	316	238606945	8	4.68646	3.68401	0.55276	A23_peak_790
1	238629716	238630031	316	238629947	7	3.88368	3.27468	0.34038	A23_peak_791
1	238684970	238685285	316	238685079	7	3.88368	3.27468	0.34038	A23_peak_792
1	239260806	239261121	316	239261000	8	4.14589	3.33414	0.43113	A23_peak_793
1	239297079	239297394	316	239297233	6	3.13003	2.86534	0.19859	A23_peak_794
1	240132619	240132934	316	240132805	6	3.07898	2.83083	0.19859	A23_peak_795
1	240233977	240234322	346	240234258	6	3.03159	2.79878	0.19859	A23_peak_796
1	240579353	240579769	417	240579508	6	3.13003	2.86534	0.19859	A23_peak_797
1	240725834	240726244	411	240726108	7	2.94512	2.65702	0.19859	A23_peak_798
1	241294395	241294789	395	241294552	5	2.43143	2.45601	0.04531	A23_peak_799
1	241555936	241556379	444	241556081	5	2.42933	2.45454	0.04531	A23_peak_800
1	241579110	241579425	316	241579267	5	2.43143	2.45601	0.04531	A23_peak_801
1	242135857	242136172	316	242136010	8	3.97295	3.22285	0.34038	A23_peak_802
1	242506595	242507011	417	242506850	7	3.76855	3.1986	0.34038	A23_peak_803
1	242652393	242652709	317	242652671	7	3.41255	2.96368	0.26152	A23_peak_804
1	242725392	242725749	358	242725612	7	3.26221	2.86475	0.20033	A23_peak_805
1	242751705	242752223	519	242751821	5	2.43143	2.45601	0.04531	A23_peak_806
1	242816824	242817155	332	242817110	8	3.97295	3.22285	0.34038	A23_peak_807
1	242992654	242992969	316	242992746	8	3.88738	3.16794	0.34038	A23_peak_808
1	243170511	243170862	352	243170698	6	3.13003	2.86534	0.19859	A23_peak_809
1	243874294	243874612	319	243874464	9	5.53354	4.09335	0.91254	A23_peak_810
1	243994044	243994415	372	243994297	10	5.88029	4.1624	1.18786	A23_peak_811
1	244219457	244219813	357	244219595	7	3.1879	2.81595	0.20033	A23_peak_812
1	244337051	244337366	316	244337250	9	4.26344	3.29032	0.5198	A23_peak_813
1	244681152	244681623	472	244681474	5	2.43143	2.45601	0.04531	A23_peak_814
1	244770168	244770483	316	244770311	9	4.11909	3.20083	0.43113	A23_peak_815
1	245109662	245110174	513	245109925	10	5.11546	3.68809	0.80978	A23_peak_816
1	245706471	245706786	316	245706600	5	2.34955	2.39895	0.04531	A23_peak_817
1	245950201	245950541	341	245950349	8	3.97295	3.22285	0.34038	A23_peak_818
1	246095336	246095668	333	246095490	5	2.43143	2.45601	0.04531	A23_peak_819
1	246147478	246147897	420	246147626	6	3.03159	2.79878	0.19859	A23_peak_820
1	246254294	246254660	367	246254373	8	4.68646	3.68401	0.55276	A23_peak_821
1	246293652	246294074	423	246293920	8	4.68646	3.68401	0.55276	A23_peak_822
1	246652100	246652415	316	246652251	7	3.88368	3.27468	0.34038	A23_peak_823
1	247119863	247120183	321	247120136	8	4.68646	3.68401	0.55276	A23_peak_824
1	247209164	247209579	416	247209363	7	3.26221	2.86475	0.20033	A23_peak_825
1	247256942	247257257	316	247257105	8	4.68646	3.68401	0.55276	A23_peak_826
1	247300842	247301157	316	247301004	10	5.0031	3.61935	0.74296	A23_peak_827
1	247301687	247302081	395	247301902	9	3.89364	3.06204	0.34038	A23_peak_828
1	247582765	247583198	434	247582884	5	2.43143	2.45601	0.04531	A23_peak_829
1	247951867	247952182	316	247951959	5	2.43143	2.45601	0.04531	A23_peak_830
1	248068036	248068351	316	248068198	7	3.88368	3.27468	0.34038	A23_peak_831
1	248234216	248234531	316	248234366	5	2.43143	2.45601	0.04531	A23_peak_832
1	248306455	248307100	646	248306572	6	2.6	2.50666	0.09244	A23_peak_833
1	248343852	248344167	316	248344045	6	3.13003	2.86534	0.19859	A23_peak_834
1	248416743	248417058	316	248416871	5	2.38896	2.42643	0.04531	A23_peak_835
1	248441293	248441847	555	248441645	10	3.93606	2.98196	0.34038	A23_peak_836
1	248500453	248500892	440	248500673	10	3.93606	2.98196	0.34038	A23_peak_837
1	248604291	248604717	427	248604484	10	5.52215	3.93903	0.91254	A23_peak_838
1	248711519	248711919	401	248711762	10	3.93606	2.98196	0.34038	A23_peak_839
1	248882051	248882381	331	248882209	8	3.97295	3.22285	0.34038	A23_peak_840
10	97483	97798	316	97751	7	3.88368	3.27468	0.34038	A23_peak_841
10	122246	122674	429	122366	8	2.73009	2.43979	0.12587	A23_peak_842
10	292417	292732	316	292530	8	3.83856	3.13667	0.34038	A23_peak_843
10	412631	413024	394	412759	7	3.88368	3.27468	0.34038	A23_peak_844
10	434205	434572	368	434365	8	3.97295	3.22285	0.34038	A23_peak_845
10	1327886	1328207	322	1328023	7	3.26221	2.86475	0.20033	A23_peak_846
10	1833020	1833366	347	1833149	6	2.7279	2.59322	0.12587	A23_peak_847
10	2153705	2154029	325	2153828	6	3.13003	2.86534	0.19859	A23_peak_848
10	2196439	2196861	423	2196567	7	3.26221	2.86475	0.20033	A23_peak_849
10	2208098	2208491	394	2208252	8	3.97295	3.22285	0.34038	A23_peak_850
10	3071561	3071911	351	3071673	8	3.23827	2.75583	0.20033	A23_peak_851
10	3208568	3208885	318	3208720	8	4.37202	3.4802	0.55276	A23_peak_852
10	3482094	3482471	378	3482345	6	2.46562	2.41579	0.07127	A23_peak_853
10	3747267	3747582	316	3747392	6	2.53687	2.46395	0.09244	A23_peak_854
10	4303204	4303531	328	4303509	5	2.43143	2.45601	0.04531	A23_peak_855
10	5046920	5047368	449	5047234	8	4.68646	3.68401	0.55276	A23_peak_856
10	5278872	5279196	325	5279116	7	3.26221	2.86475	0.20033	A23_peak_857
10	5521564	5521879	316	5521826	8	3.65197	3.01753	0.34038	A23_peak_858
10	5749183	5749498	316	5749351	9	3.89364	3.06204	0.34038	A23_peak_859
10	6211115	6211430	316	6211241	7	2.72709	2.51506	0.12587	A23_peak_860
10	6545500	6545844	345	6545679	8	3.65197	3.01753	0.34038	A23_peak_861
10	6591226	6591871	646	6591384	9	3.31353	2.71088	0.21884	A23_peak_862
10	6746890	6747372	483	6747043	6	2.6	2.50666	0.09244	A23_peak_863
10	6761449	6761800	352	6761614	9	4.63066	3.51993	0.55276	A23_peak_864
10	6955571	6956006	436	6955803	7	3.88368	3.27468	0.34038	A23_peak_865
10	7087754	7088069	316	7087965	8	4.68646	3.68401	0.55276	A23_peak_866
10	7097278	7097593	316	7097428	7	3.76855	3.1986	0.34038	A23_peak_867
10	7160933	7161410	478	7161383	8	3.88738	3.16794	0.34038	A23_peak_868
10	7865835	7866163	329	7865966	8	3.65197	3.01753	0.34038	A23_peak_869
10	8319299	8319614	316	8319579	6	3.13003	2.86534	0.19859	A23_peak_870
10	8394167	8394718	552	8394312	6	3.13003	2.86534	0.19859	A23_peak_871
10	8814060	8814470	411	8814309	6	3.13003	2.86534	0.19859	A23_peak_872
10	10065685	10066000	316	10065899	5	2.43143	2.45601	0.04531	A23_peak_873
10	10259462	10259805	344	10259727	6	3.13003	2.86534	0.19859	A23_peak_874
10	10720294	10720729	436	10720582	6	2.7279	2.59322	0.12587	A23_peak_875
10	10884683	10885232	550	10884795	6	2.7279	2.59322	0.12587	A23_peak_876
10	11299793	11300453	661	11299925	8	3.97295	3.22285	0.34038	A23_peak_877
10	11654944	11655265	322	11655095	6	2.39705	2.36947	0.04531	A23_peak_878
10	11767517	11767851	335	11767693	8	3.65197	3.01753	0.34038	A23_peak_879
10	12502359	12502674	316	12502457	7	2.8699	2.60795	0.19859	A23_peak_880
10	12719653	12720070	418	12719935	10	4.73787	3.45821	0.56004	A23_peak_881
10	12974209	12974734	526	12974368	8	3.52045	2.93394	0.33419	A23_peak_882
10	13067060	13067416	357	13067214	10	4.1366	3.09944	0.43113	A23_peak_883
10	13260987	13261335	349	13261144	7	3.06315	2.73417	0.19859	A23_peak_884
10	13400244	13400559	316	13400499	11	4.59462	3.25305	0.55276	A23_peak_885
10	13640657	13640972	316	13640821	10	6.10056	4.30068	1.33859	A23_peak_886
10	14123153	14123484	332	14123258	6	2.57355	2.48877	0.09244	A23_peak_887
10	14250626	14251033	408	14250731	5	2.34955	2.39895	0.04531	A23_peak_888
10	14299146	14299526	381	14299330	10	6.42091	4.50268	1.49824	A23_peak_889
10	14461143	14461661	519	14461502	6	3.13003	2.86534	0.19859	A23_peak_890
10	15120046	15120431	386	15120204	7	3.26221	2.86475	0.20033	A23_peak_891
10	15184861	15185238	378	15185148	7	3.14553	2.78815	0.20033	A23_peak_892
10	15270143	15270554	412	15270270	8	3.79064	3.10601	0.34038	A23_peak_893
10	15594330	15594645	316	15594441	5	2.43143	2.45601	0.04531	A23_peak_894
10	15759721	15760597	877	15760393	8	3.97295	3.22285	0.34038	A23_peak_895
10	15820162	15820496	335	15820440	7	3.88368	3.27468	0.34038	A23_peak_896
10	16266689	16267004	316	16266804	5	2.43143	2.45601	0.04531	A23_peak_897
10	16268579	16268939	361	16268759	7	3.88368	3.27468	0.34038	A23_peak_898
10	16686797	16687242	446	16687074	7	3.88368	3.27468	0.34038	A23_peak_899
10	16749507	16750025	519	16749655	6	3.13003	2.86534	0.19859	A23_peak_900
10	17298913	17299228	316	17299170	7	3.82399	3.23524	0.34038	A23_peak_901
10	17305189	17305515	327	17305293	5	2.43143	2.45601	0.04531	A23_peak_902
10	17371312	17371843	532	17371805	6	2.6	2.50666	0.09244	A23_peak_903
10	17444593	17444908	316	17444745	7	3.76855	3.1986	0.34038	A23_peak_904
10	17529441	17529756	316	17529597	7	3.88368	3.27468	0.34038	A23_peak_905
10	17835584	17836000	417	17835695	5	2.31107	2.37209	0.04531	A23_peak_906
10	18267610	18268173	564	18267642	10	2.90978	2.39906	0.19859	A23_peak_907
10	18729137	18729452	316	18729141	7	3.55864	3.06	0.34038	A23_peak_908
10	18987857	18988172	316	18988022	7	3.88072	3.27272	0.34038	A23_peak_909
10	19070980	19071295	316	19071183	6	3.13003	2.86534	0.19859	A23_peak_910
10	19139612	19139940	329	19139768	5	2.43143	2.45601	0.04531	A23_peak_911
10	19778305	19778671	367	19778460	6	3.13003	2.86534	0.19859	A23_peak_912
10	20441785	20442345	561	20442117	7	3.88368	3.27468	0.34038	A23_peak_913
10	20533256	20533571	316	20533502	9	5.45643	4.04405	0.91254	A23_peak_914
10	20652386	20652701	316	20652534	8	3.97295	3.22285	0.34038	A23_peak_915
10	21031139	21031597	459	21031299	8	3.88738	3.16794	0.34038	A23_peak_916
10	21793619	21794047	429	21793852	8	4.55453	3.59843	0.55276	A23_peak_917
10	22426445	22426914	470	22426603	6	3.13003	2.86534	0.19859	A23_peak_918
10	23299562	23299887	326	23299790	9	4.98518	3.74388	0.72889	A23_peak_919
10	23520321	23520636	316	23520558	6	2.7279	2.59322	0.12587	A23_peak_920
10	24072891	24073217	327	24073162	9	4.72755	3.58094	0.55276	A23_peak_921
10	24162318	24162633	316	24162586	8	4.68646	3.68401	0.55276	A23_peak_922
10	25880584	25880929	346	25880721	6	2.7279	2.59322	0.12587	A23_peak_923
10	26043358	26043793	436	26043602	8	4.43155	3.51873	0.55276	A23_peak_924
10	26284679	26285034	356	26284874	9	5.53354	4.09335	0.91254	A23_peak_925
10	26300609	26300924	316	26300765	7	3.88368	3.27468	0.34038	A23_peak_926
10	26381669	26382110	442	26382024	5	2.43143	2.45601	0.04531	A23_peak_927
10	26429465	26429780	316	26429725	7	3.26221	2.86475	0.20033	A23_peak_928
10	26989580	26989931	352	26989771	5	2.43143	2.45601	0.04531	A23_peak_929
10	27282633	27282948	316	27282785	6	3.13003	2.86534	0.19859	A23_peak_930
10	27427964	27428473	510	27428180	6	2.6	2.50666	0.09244	A23_peak_931
10	27578126	27578472	347	27578290	9	5.53354	4.09335	0.91254	A23_peak_932
10	28019922	28020237	316	28020033	5	2.43143	2.45601	0.04531	A23_peak_933
10	28484211	28484526	316	28484358	6	2.7279	2.59322	0.12587	A23_peak_934
10	28744165	28744484	320	28744329	7	3.6613	3.12776	0.34038	A23_peak_935
10	29298081	29298667	587	29298172	5	2.42933	2.45454	0.04531	A23_peak_936
10	29452845	29453300	456	29453124	9	4.36381	3.35281	0.55276	A23_peak_937
10	29463329	29463649	321	29463538	10	5.52215	3.93903	0.91254	A23_peak_938
10	29470206	29470573	368	29470327	8	4.14589	3.33414	0.43113	A23_peak_939
10	29802978	29803310	333	29803107	5	2.43143	2.45601	0.04531	A23_peak_940
10	29804642	29805067	426	29804823	9	5.53354	4.09335	0.91254	A23_peak_941
10	29934962	29935432	471	29935103	5	2.43143	2.45601	0.04531	A23_peak_942
10	30067303	30067618	316	30067453	7	3.26221	2.86475	0.20033	A23_peak_943
10	31483845	31484160	316	31483967	6	2.6	2.50666	0.09244	A23_peak_944
10	31548320	31548635	316	31548429	6	2.64916	2.53992	0.11108	A23_peak_945
10	32118703	32119118	416	32118921	7	3.14553	2.78815	0.20033	A23_peak_946
10	32290867	32291239	373	32290928	8	3.97295	3.22285	0.34038	A23_peak_947
10	32409480	32409795	316	32409619	10	6.42091	4.50268	1.49824	A23_peak_948
10	32609622	32609937	316	32609806	7	3.26221	2.86475	0.20033	A23_peak_949
10	32639469	32639848	380	32639733	10	5.11546	3.68809	0.80978	A23_peak_950
10	32734110	32734425	316	32734215	5	2.43143	2.45601	0.04531	A23_peak_951
10	32881534	32881851	318	32881686	7	3.88368	3.27468	0.34038	A23_peak_952
10	33057521	33057880	360	33057618	8	4.14589	3.33414	0.43113	A23_peak_953
10	33152541	33152924	384	33152777	6	3.07898	2.83083	0.19859	A23_peak_954
10	33364963	33365553	591	33365506	7	3.76855	3.1986	0.34038	A23_peak_955
10	33376040	33376419	380	33376198	8	4.68646	3.68401	0.55276	A23_peak_956
10	33523894	33524209	316	33523991	6	2.36373	2.34697	0.04531	A23_peak_957
10	33712581	33712961	381	33712754	6	2.6	2.50666	0.09244	A23_peak_958
10	33999417	33999952	536	33999683	9	5.24596	3.90971	0.91159	A23_peak_959
10	35384435	35384795	361	35384706	7	3.23108	2.8443	0.20033	A23_peak_960
10	35559592	35560037	446	35559746	8	4.14589	3.33414	0.43113	A23_peak_961
10	35859555	35859873	319	35859707	7	3.88368	3.27468	0.34038	A23_peak_962
10	36095340	36095736	397	36095600	5	2.43143	2.45601	0.04531	A23_peak_963
10	36318584	36318899	316	36318789	6	3.13003	2.86534	0.19859	A23_peak_964
10	36513871	36514186	316	36514024	7	3.88368	3.27468	0.34038	A23_peak_965
10	36641008	36641323	316	36641235	7	3.26221	2.86475	0.20033	A23_peak_966
10	37069164	37069514	351	37069328	7	3.88368	3.27468	0.34038	A23_peak_967
10	37203343	37203690	348	37203500	6	3.13003	2.86534	0.19859	A23_peak_968
10	37538430	37538904	475	37538664	6	3.13003	2.86534	0.19859	A23_peak_969
10	37941723	37942148	426	37941865	6	2.93999	2.73679	0.19859	A23_peak_970
10	38277264	38277579	316	38277419	6	3.13003	2.86534	0.19859	A23_peak_971
10	38905629	38905944	316	38905778	7	3.88368	3.27468	0.34038	A23_peak_972
10	39577537	39577946	410	39577821	9	3.31353	2.71088	0.21884	A23_peak_973
10	40892193	40892721	529	40892515	16	2.39486	1.87503	0.04531	A23_peak_974a
10	40892193	40892721	529	40892667	13	3.56926	2.53091	0.34038	A23_peak_974b
10	42070618	42071030	413	42070823	132	10.1977	1.82937	4.75012	A23_peak_975
10	42083627	42083980	354	42083901	32	3.04669	1.74367	0.19859	A23_peak_976
10	42153570	42153885	316	42153666	8	2.73009	2.43979	0.12587	A23_peak_977
10	42161012	42161532	521	42161314	11	6.59479	4.44551	1.63605	A23_peak_978
10	42263040	42263855	816	42263216	15	5.90431	3.48954	1.19277	A23_peak_979a
10	42263040	42263855	816	42263700	11	3.44718	2.61716	0.28889	A23_peak_979b
10	42271590	42271934	345	42271755	6	3.12749	2.86363	0.19859	A23_peak_980
10	42319292	42320050	759	42319828	7	3.88368	3.27468	0.34038	A23_peak_981
10	42885568	42886011	444	42885713	10	3.93606	2.98196	0.34038	A23_peak_982
10	42911457	42911772	316	42911620	7	3.41255	2.96368	0.26152	A23_peak_983
10	44280981	44281623	643	44281444	8	3.97295	3.22285	0.34038	A23_peak_984
10	44309907	44310222	316	44310026	8	3.79064	3.10601	0.34038	A23_peak_985
10	44582022	44582337	316	44582182	8	4.14589	3.33414	0.43113	A23_peak_986
10	44735379	44735695	317	44735606	11	5.31983	3.67444	0.91254	A23_peak_987
10	44893146	44893461	316	44893250	7	3.27512	2.87324	0.20548	A23_peak_988
10	45147293	45147706	414	45147631	5	2.43143	2.45601	0.04531	A23_peak_989
10	45303727	45304083	357	45303832	5	2.43143	2.45601	0.04531	A23_peak_990
10	45405670	45406171	502	45405919	8	3.97295	3.22285	0.34038	A23_peak_991
10	45493513	45493828	316	45493771	5	2.43143	2.45601	0.04531	A23_peak_992
10	45600821	45601318	498	45601024	8	4.61808	3.63964	0.55276	A23_peak_993
10	45993233	45993548	316	45993418	7	3.88368	3.27468	0.34038	A23_peak_994
10	46287019	46287334	316	46287138	8	3.97295	3.22285	0.34038	A23_peak_995
10	46441641	46441956	316	46441751	6	3.13003	2.86534	0.19859	A23_peak_996
10	46750024	46750365	342	46750207	8	4.68646	3.68401	0.55276	A23_peak_997
10	46808370	46808728	359	46808615	8	3.97295	3.22285	0.34038	A23_peak_998
10	46978768	46979094	327	46978944	7	3.88368	3.27468	0.34038	A23_peak_999
10	47175918	47176522	605	47176041	7	3.88368	3.27468	0.34038	A23_peak_1000
10	47303241	47303557	317	47303399	7	3.36582	2.9329	0.25288	A23_peak_1001
10	47322561	47322896	336	47322734	10	5.05881	3.6534	0.7851	A23_peak_1002
10	47442180	47442495	316	47442201	7	3.60942	3.09351	0.34038	A23_peak_1003
10	47543889	47544228	340	47544033	5	2.43143	2.45601	0.04531	A23_peak_1004
10	47625441	47625773	333	47625628	9	4.72755	3.58094	0.55276	A23_peak_1005
10	48170425	48170897	473	48170717	7	3.88368	3.27468	0.34038	A23_peak_1006
10	48535254	48535574	321	48535368	6	3.03159	2.79878	0.19859	A23_peak_1007
10	48540704	48541019	316	48540904	7	2.62614	2.44963	0.09466	A23_peak_1008
10	48891986	48892301	316	48892220	6	3.13003	2.86534	0.19859	A23_peak_1009
10	49092745	49093174	430	49092860	6	2.36373	2.34697	0.04531	A23_peak_1010
10	49316612	49316927	316	49316883	8	4.03947	3.26561	0.38186	A23_peak_1011
10	49488834	49489248	415	49488983	6	2.36373	2.34697	0.04531	A23_peak_1012
10	49642459	49642788	330	49642562	7	3.14553	2.78815	0.20033	A23_peak_1013
10	49699429	49699912	484	49699744	8	3.88738	3.16794	0.34038	A23_peak_1014
10	49735404	49735794	391	49735595	8	3.23827	2.75583	0.20033	A23_peak_1015
10	50241618	50241996	379	50241834	7	3.88368	3.27468	0.34038	A23_peak_1016
10	50287315	50287630	316	50287536	5	2.43143	2.45601	0.04531	A23_peak_1017
10	50535226	50535541	316	50535362	6	2.98527	2.76744	0.19859	A23_peak_1018
10	50852274	50852650	377	50852474	9	5.53354	4.09335	0.91254	A23_peak_1019
10	50943009	50943324	316	50943169	7	3.88368	3.27468	0.34038	A23_peak_1020
10	51605107	51605422	316	51605294	6	3.13003	2.86534	0.19859	A23_peak_1021
10	51812235	51812550	316	51812390	7	3.88368	3.27468	0.34038	A23_peak_1022
10	52130893	52131208	316	52131203	6	3.13003	2.86534	0.19859	A23_peak_1023
10	52605848	52606177	330	52606020	8	4.68646	3.68401	0.55276	A23_peak_1024
10	52982782	52983294	513	52982942	6	3.07898	2.83083	0.19859	A23_peak_1025
10	53835778	53836093	316	53836081	5	2.43143	2.45601	0.04531	A23_peak_1026
10	54064356	54064786	431	54064489	8	3.97295	3.22285	0.34038	A23_peak_1027
10	54110007	54110322	316	54110154	8	3.97295	3.22285	0.34038	A23_peak_1028
10	55906750	55907065	316	55906988	7	3.26221	2.86475	0.20033	A23_peak_1029
10	56094101	56094519	419	56094368	6	3.13003	2.86534	0.19859	A23_peak_1030
10	56508959	56509368	410	56509253	7	3.88368	3.27468	0.34038	A23_peak_1031
10	57162597	57163062	466	57162699	5	2.42933	2.45454	0.04531	A23_peak_1032
10	58423213	58423562	350	58423560	9	2.40762	2.18097	0.04531	A23_peak_1033
10	58549955	58550270	316	58550208	6	3.13003	2.86534	0.19859	A23_peak_1034
10	58904414	58905024	611	58904666	5	2.43143	2.45601	0.04531	A23_peak_1035
10	59920498	59920827	330	59920647	8	4.68646	3.68401	0.55276	A23_peak_1036
10	59958886	59959201	316	59959067	7	3.26221	2.86475	0.20033	A23_peak_1037
10	60236896	60237222	327	60237013	7	3.88368	3.27468	0.34038	A23_peak_1038
10	60693138	60693481	344	60693287	11	5.9037	4.02337	1.19277	A23_peak_1039
10	60887769	60888084	316	60887890	5	2.43143	2.45601	0.04531	A23_peak_1040
10	61553710	61554025	316	61553854	5	2.43143	2.45601	0.04531	A23_peak_1041
10	61979591	61980027	437	61979755	7	3.88368	3.27468	0.34038	A23_peak_1042
10	62428328	62428643	316	62428443	5	2.43143	2.45601	0.04531	A23_peak_1043
10	62471953	62472268	316	62472155	6	3.13003	2.86534	0.19859	A23_peak_1044
10	62514352	62514667	316	62514469	6	2.6	2.50666	0.09244	A23_peak_1045
10	62614821	62615184	364	62614931	6	2.36373	2.34697	0.04531	A23_peak_1046
10	62638164	62638479	316	62638414	7	3.88368	3.27468	0.34038	A23_peak_1047
10	62853820	62854205	386	62854020	10	5.74061	4.07506	1.07326	A23_peak_1048
10	62881093	62881445	353	62881274	11	7.07642	4.74418	2.05307	A23_peak_1049
10	63899742	63900247	506	63899902	5	2.43143	2.45601	0.04531	A23_peak_1050
10	63948452	63948810	359	63948619	8	4.37202	3.4802	0.55276	A23_peak_1051
10	63973289	63973898	610	63973557	7	3.60942	3.09351	0.34038	A23_peak_1052
10	64040951	64041266	316	64041100	9	4.92321	3.7046	0.6769	A23_peak_1053
10	64248771	64249351	581	64248990	8	3.65197	3.01753	0.34038	A23_peak_1054
10	64668533	64668848	316	64668631	5	2.43143	2.45601	0.04531	A23_peak_1055
10	65285319	65285634	316	65285491	6	3.13003	2.86534	0.19859	A23_peak_1056
10	65824111	65824426	316	65824232	7	3.26221	2.86475	0.20033	A23_peak_1057
10	67204269	67204687	419	67204559	7	3.88368	3.27468	0.34038	A23_peak_1058
10	67518043	67518358	316	67518205	5	2.43143	2.45601	0.04531	A23_peak_1059
10	67597721	67598316	596	67597889	8	2.73009	2.43979	0.12587	A23_peak_1060
10	67993208	67993565	358	67993357	7	3.88368	3.27468	0.34038	A23_peak_1061
10	68359798	68360304	507	68360213	8	4.03947	3.26561	0.38186	A23_peak_1062
10	69013069	69013384	316	69013365	5	2.43143	2.45601	0.04531	A23_peak_1063
10	69374869	69375354	486	69375041	10	5.47683	3.91092	0.91254	A23_peak_1064
10	69434553	69435043	491	69434884	7	2.90718	2.63225	0.19859	A23_peak_1065
10	69494784	69495099	316	69494888	7	3.23108	2.8443	0.20033	A23_peak_1066
10	69633758	69634073	316	69634038	11	3.44718	2.61716	0.28889	A23_peak_1067
10	69756876	69757191	316	69757087	9	4.36381	3.35281	0.55276	A23_peak_1068
10	69819248	69819563	316	69819456	8	3.60736	2.98914	0.34038	A23_peak_1069
10	69973145	69973714	570	69973600	7	3.71433	3.16279	0.34038	A23_peak_1070
10	70239636	70239961	326	70239903	12	4.01737	2.83525	0.37023	A23_peak_1071
10	70260536	70260851	316	70260649	9	3.49155	2.81768	0.31609	A23_peak_1072
10	70304727	70305042	316	70304948	9	4.52105	3.45112	0.55276	A23_peak_1073
10	70890686	70891152	467	70890787	5	2.43143	2.45601	0.04531	A23_peak_1074
10	70897726	70898041	316	70898019	6	3.07898	2.83083	0.19859	A23_peak_1075
10	71149027	71149386	360	71149147	7	3.76855	3.1986	0.34038	A23_peak_1076
10	71160655	71160970	316	71160922	6	2.6	2.50666	0.09244	A23_peak_1077
10	71761360	71761777	418	71761496	6	2.7279	2.59322	0.12587	A23_peak_1078
10	71765287	71765736	450	71765409	6	2.6	2.50666	0.09244	A23_peak_1079
10	72011974	72012313	340	72012277	8	3.23827	2.75583	0.20033	A23_peak_1080
10	72725067	72725580	514	72725309	9	4.72755	3.58094	0.55276	A23_peak_1081
10	72882518	72882946	429	72882760	10	5.80976	4.11827	1.12693	A23_peak_1082
10	72943025	72943654	630	72943237	8	4.49237	3.55814	0.55276	A23_peak_1083
10	73080371	73080942	572	73080699	6	2.6	2.50666	0.09244	A23_peak_1084
10	73354718	73355034	317	73355012	8	3.97295	3.22285	0.34038	A23_peak_1085
10	73689098	73689413	316	73689335	8	2.88573	2.53591	0.19859	A23_peak_1086
10	73833624	73833943	320	73833840	8	3.23827	2.75583	0.20033	A23_peak_1087
10	74051746	74052160	415	74051970	8	4.09216	3.29952	0.42232	A23_peak_1088
10	74285509	74285824	316	74285664	11	6.90939	4.64026	1.90484	A23_peak_1089
10	74405713	74406117	405	74406096	5	2.31107	2.37209	0.04531	A23_peak_1090
10	74903094	74903570	477	74903315	9	4.36381	3.35281	0.55276	A23_peak_1091
10	75044445	75044939	495	75044885	10	4.58855	3.36824	0.55276	A23_peak_1092
10	75172744	75173059	316	75172881	7	2.90718	2.63225	0.19859	A23_peak_1093
10	75306724	75307201	478	75307003	7	3.88368	3.27468	0.34038	A23_peak_1094
10	75430111	75430579	469	75430236	6	2.6	2.50666	0.09244	A23_peak_1095
10	75719658	75719973	316	75719809	9	5.53354	4.09335	0.91254	A23_peak_1096
10	75743202	75743583	382	75743357	5	2.42933	2.45454	0.04531	A23_peak_1097
10	75861869	75862188	320	75862090	7	3.88368	3.27468	0.34038	A23_peak_1098
10	75975827	75976142	316	75975854	10	2.90978	2.39906	0.19859	A23_peak_1099
10	76067699	76068027	329	76067852	6	3.13003	2.86534	0.19859	A23_peak_1100
10	76445414	76445729	316	76445564	8	4.68646	3.68401	0.55276	A23_peak_1101
10	76833040	76833460	421	76833197	7	3.26221	2.86475	0.20033	A23_peak_1102
10	76920537	76920914	378	76920730	7	3.88368	3.27468	0.34038	A23_peak_1103
10	77009662	77009977	316	77009803	5	2.43143	2.45601	0.04531	A23_peak_1104
10	77239021	77239336	316	77239224	8	4.09216	3.29952	0.42232	A23_peak_1105
10	77309618	77309933	316	77309763	6	2.6	2.50666	0.09244	A23_peak_1106
10	77812423	77812787	365	77812583	7	2.46849	2.34782	0.07225	A23_peak_1107
10	77881551	77881872	322	77881824	10	4.35433	3.22826	0.55276	A23_peak_1108
10	77961568	77961883	316	77961722	8	3.39551	2.85487	0.26152	A23_peak_1109
10	78143313	78144007	695	78143912	8	4.14589	3.33414	0.43113	A23_peak_1110
10	78393000	78393427	428	78393133	7	3.55864	3.06	0.34038	A23_peak_1111
10	78530435	78530774	340	78530671	8	3.97295	3.22285	0.34038	A23_peak_1112
10	78707954	78708269	316	78708106	8	4.68646	3.68401	0.55276	A23_peak_1113
10	79113786	79114101	316	79114043	8	2.88573	2.53591	0.19859	A23_peak_1114
10	79409499	79409814	316	79409589	7	3.71433	3.16279	0.34038	A23_peak_1115
10	79424275	79424590	316	79424425	8	3.56353	2.96129	0.34038	A23_peak_1116
10	79440228	79440740	513	79440456	12	6.65697	4.31765	1.69385	A23_peak_1117
10	80533616	80534330	715	80534159	11	5.84099	3.98552	1.15416	A23_peak_1118
10	80695005	80695407	403	80695199	6	2.76852	2.62071	0.15476	A23_peak_1119
10	81045636	81045951	316	81045788	7	3.88368	3.27468	0.34038	A23_peak_1120
10	81199469	81199784	316	81199774	5	2.43143	2.45601	0.04531	A23_peak_1121
10	82351700	82352015	316	82351907	8	4.68646	3.68401	0.55276	A23_peak_1122
10	82638522	82638837	316	82638633	5	2.43143	2.45601	0.04531	A23_peak_1123
10	82968702	82969017	316	82968856	5	2.43143	2.45601	0.04531	A23_peak_1124
10	83263264	83263601	338	83263420	9	5.53354	4.09335	0.91254	A23_peak_1125
10	83746717	83747061	345	83746818	9	2.40762	2.18097	0.04531	A23_peak_1126
10	83815743	83816139	397	83815922	6	3.13003	2.86534	0.19859	A23_peak_1127
10	83926910	83927484	575	83926980	7	3.76855	3.1986	0.34038	A23_peak_1128
10	84198207	84198556	350	84198329	8	2.73009	2.43979	0.12587	A23_peak_1129
10	85024465	85024945	481	85024729	6	3.13003	2.86534	0.19859	A23_peak_1130
10	85279628	85279943	316	85279829	7	3.88368	3.27468	0.34038	A23_peak_1131
10	85402570	85402885	316	85402713	6	3.13003	2.86534	0.19859	A23_peak_1132
10	85611676	85612103	428	85611841	5	2.43143	2.45601	0.04531	A23_peak_1133
10	85809904	85810219	316	85810110	9	3.49155	2.81768	0.31609	A23_peak_1134
10	86073278	86073614	337	86073433	9	4.72755	3.58094	0.55276	A23_peak_1135
10	86188107	86188452	346	86188355	7	3.26221	2.86475	0.20033	A23_peak_1136
10	86250377	86250864	488	86250483	10	3.74372	2.87038	0.34038	A23_peak_1137a
10	86250377	86250864	488	86250745	7	2.62614	2.44963	0.09466	A23_peak_1137b
10	86264179	86264510	332	86264343	7	2.94512	2.65702	0.19859	A23_peak_1138
10	86937891	86938350	460	86938090	10	3.93606	2.98196	0.34038	A23_peak_1139
10	87647328	87647777	450	87647479	6	2.7279	2.59322	0.12587	A23_peak_1140
10	88292768	88293083	316	88292897	6	2.6	2.50666	0.09244	A23_peak_1141
10	88748032	88748442	411	88748306	6	3.13003	2.86534	0.19859	A23_peak_1142
10	88780494	88780809	316	88780714	6	3.13003	2.86534	0.19859	A23_peak_1143
10	88888438	88888753	316	88888550	5	2.43143	2.45601	0.04531	A23_peak_1144
10	89231794	89232197	404	89231911	5	2.31107	2.37209	0.04531	A23_peak_1145
10	89261889	89262204	316	89262033	7	3.41255	2.96368	0.26152	A23_peak_1146
10	89406663	89407415	753	89406826	8	4.68646	3.68401	0.55276	A23_peak_1147
10	89409249	89409655	407	89409494	8	4.31373	3.4425	0.55276	A23_peak_1148
10	90236279	90236664	386	90236429	5	2.43143	2.45601	0.04531	A23_peak_1149
10	90632714	90633053	340	90632977	8	4.68646	3.68401	0.55276	A23_peak_1150
10	90770791	90771106	316	90770911	7	3.88368	3.27468	0.34038	A23_peak_1151
10	90822760	90823207	448	90822928	9	4.72755	3.58094	0.55276	A23_peak_1152
10	90842631	90842946	316	90842832	7	3.26221	2.86475	0.20033	A23_peak_1153
10	91467856	91468352	497	91468101	10	3.93606	2.98196	0.34038	A23_peak_1154
10	91565687	91566131	445	91565846	7	3.36582	2.9329	0.25288	A23_peak_1155
10	93051902	93052331	430	93052028	5	2.34955	2.39895	0.04531	A23_peak_1156
10	93206605	93207521	917	93207189	7	3.26221	2.86475	0.20033	A23_peak_1157
10	93323036	93323396	361	93323193	6	2.36373	2.34697	0.04531	A23_peak_1158
10	93355916	93356337	422	93356013	6	2.36373	2.34697	0.04531	A23_peak_1159
10	93447457	93447772	316	93447763	7	2.32276	2.25414	0.04531	A23_peak_1160
10	93621507	93621822	316	93621649	6	3.03159	2.79878	0.19859	A23_peak_1161
10	93683422	93683765	344	93683612	6	2.6	2.50666	0.09244	A23_peak_1162
10	93800647	93800962	316	93800896	6	3.07898	2.83083	0.19859	A23_peak_1163
10	93894995	93895415	421	93895230	7	3.26221	2.86475	0.20033	A23_peak_1164
10	93952368	93952691	324	93952525	6	3.13003	2.86534	0.19859	A23_peak_1165
10	94182322	94182772	451	94182471	6	2.33102	2.32489	0.04531	A23_peak_1166
10	94239277	94239642	366	94239397	6	2.7279	2.59322	0.12587	A23_peak_1167
10	94633245	94633765	521	94633493	8	2.73009	2.43979	0.12587	A23_peak_1168
10	94670394	94670817	424	94670634	5	2.43143	2.45601	0.04531	A23_peak_1169
10	94703274	94703694	421	94703380	7	3.41255	2.96368	0.26152	A23_peak_1170
10	94898446	94898896	451	94898571	8	3.65197	3.01753	0.34038	A23_peak_1171
10	95300837	95301176	340	95300983	8	4.09216	3.29952	0.42232	A23_peak_1172
10	95721048	95721481	434	95721299	8	4.68307	3.68181	0.55276	A23_peak_1173
10	95833614	95833929	316	95833704	7	3.6613	3.12776	0.34038	A23_peak_1174
10	95927775	95928090	316	95927937	8	3.97295	3.22285	0.34038	A23_peak_1175
10	95971994	95972309	316	95972151	7	3.88368	3.27468	0.34038	A23_peak_1176
10	96114840	96115155	316	96115007	6	3.13003	2.86534	0.19859	A23_peak_1177
10	96185894	96186346	453	96186322	8	3.65197	3.01753	0.34038	A23_peak_1178
10	96419270	96419620	351	96419473	9	3.49155	2.81768	0.31609	A23_peak_1179
10	96610736	96611052	317	96610888	8	4.14589	3.33414	0.43113	A23_peak_1180
10	97163879	97164297	419	97164038	7	3.23108	2.8443	0.20033	A23_peak_1181
10	97915484	97915799	316	97915636	8	3.4781	2.9071	0.30925	A23_peak_1182
10	98075736	98076369	634	98076240	6	3.13003	2.86534	0.19859	A23_peak_1183
10	98142352	98142793	442	98142498	9	4.72755	3.58094	0.55276	A23_peak_1184
10	98152674	98153121	448	98153016	7	3.88368	3.27468	0.34038	A23_peak_1185
10	98244256	98244571	316	98244424	6	3.13003	2.86534	0.19859	A23_peak_1186
10	98429628	98429952	325	98429838	10	5.17308	3.72345	0.85974	A23_peak_1187
10	98826973	98827288	316	98827089	6	2.6	2.50666	0.09244	A23_peak_1188
10	99298829	99299144	316	99298999	7	3.55864	3.06	0.34038	A23_peak_1189
10	99365110	99365638	529	99365444	7	3.88368	3.27468	0.34038	A23_peak_1190
10	99367818	99368133	316	99367930	6	2.7279	2.59322	0.12587	A23_peak_1191
10	99506616	99506938	323	99506771	8	4.43155	3.51873	0.55276	A23_peak_1192
10	99759078	99759435	358	99759256	6	3.12749	2.86363	0.19859	A23_peak_1193
10	99957680	99958141	462	99957965	8	3.60736	2.98914	0.34038	A23_peak_1194
10	100087870	100088454	585	100088258	7	2.98375	2.68225	0.19859	A23_peak_1195
10	100089505	100090038	534	100089616	6	2.68812	2.56629	0.12587	A23_peak_1196
10	100500451	100500766	316	100500535	7	3.06315	2.73417	0.19859	A23_peak_1197
10	101826566	101827229	664	101826995	8	3.74358	3.07595	0.34038	A23_peak_1198
10	102141084	102141679	596	102141461	10	3.81817	2.91344	0.34038	A23_peak_1199
10	102215475	102215891	417	102215687	8	3.56353	2.96129	0.34038	A23_peak_1200
10	102968881	102969196	316	102968979	6	2.43101	2.3924	0.04531	A23_peak_1201
10	103146752	103147280	529	103146905	5	2.38896	2.42643	0.04531	A23_peak_1202
10	103934204	103934575	372	103934461	8	4.09216	3.29952	0.42232	A23_peak_1203
10	103955977	103956311	335	103956249	7	3.76855	3.1986	0.34038	A23_peak_1204
10	104019331	104019646	316	104019597	8	3.97295	3.22285	0.34038	A23_peak_1205
10	104101986	104102304	319	104102214	6	2.36373	2.34697	0.04531	A23_peak_1206
10	104361775	104362331	557	104361964	6	3.13003	2.86534	0.19859	A23_peak_1207
10	104432630	104433060	431	104432733	5	2.43143	2.45601	0.04531	A23_peak_1208
10	104435085	104435645	561	104435308	11	6.35347	4.29713	1.49824	A23_peak_1209
10	104553461	104553798	338	104553600	6	2.36373	2.34697	0.04531	A23_peak_1210
10	104723930	104724245	316	104724072	5	2.43143	2.45601	0.04531	A23_peak_1211
10	104914346	104914817	472	104914515	6	3.13003	2.86534	0.19859	A23_peak_1212
10	105069415	105069739	325	105069700	10	5.74061	4.07506	1.07326	A23_peak_1213
10	105183565	105183921	357	105183680	6	2.6	2.50666	0.09244	A23_peak_1214
10	106202340	106202655	316	106202442	7	3.26221	2.86475	0.20033	A23_peak_1215
10	106273784	106274099	316	106274079	6	3.13003	2.86534	0.19859	A23_peak_1216
10	106985653	106985968	316	106985803	7	3.26221	2.86475	0.20033	A23_peak_1217
10	107518604	107518919	316	107518781	6	3.13003	2.86534	0.19859	A23_peak_1218
10	108215234	108215561	328	108215486	6	3.13003	2.86534	0.19859	A23_peak_1219
10	108243377	108243847	471	108243514	5	2.43143	2.45601	0.04531	A23_peak_1220
10	108821482	108821797	316	108821596	5	2.43143	2.45601	0.04531	A23_peak_1221
10	108828291	108828749	459	108828455	7	3.88368	3.27468	0.34038	A23_peak_1222
10	108875040	108875355	316	108875159	6	3.13003	2.86534	0.19859	A23_peak_1223
10	109639589	109639975	387	109639742	6	3.12749	2.86363	0.19859	A23_peak_1224
10	109665488	109666072	585	109665871	6	3.13003	2.86534	0.19859	A23_peak_1225
10	109683436	109683968	533	109683591	5	2.34955	2.39895	0.04531	A23_peak_1226
10	109793061	109793985	925	109793434	9	5.53354	4.09335	0.91254	A23_peak_1227
10	109801103	109801490	388	109801238	8	2.73009	2.43979	0.12587	A23_peak_1228
10	109943588	109943917	330	109943874	10	3.93606	2.98196	0.34038	A23_peak_1229
10	109949114	109949429	316	109949275	8	3.79064	3.10601	0.34038	A23_peak_1230
10	110183776	110184091	316	110183918	8	3.97295	3.22285	0.34038	A23_peak_1231
10	110536383	110536775	393	110536493	8	3.39551	2.85487	0.26152	A23_peak_1232
10	111043054	111043369	316	111043184	6	3.13003	2.86534	0.19859	A23_peak_1233
10	111338108	111338423	316	111338331	9	4.98518	3.74388	0.72889	A23_peak_1234
10	111870431	111870842	412	111870676	10	6.42091	4.50268	1.49824	A23_peak_1235
10	112005540	112006038	499	112005694	6	3.03159	2.79878	0.19859	A23_peak_1236
10	112326762	112327077	316	112326908	8	3.65197	3.01753	0.34038	A23_peak_1237
10	112640976	112641338	363	112641174	10	6.42091	4.50268	1.49824	A23_peak_1238
10	112952355	112952670	316	112952511	9	4.02674	3.14383	0.37616	A23_peak_1239
10	113103872	113104187	316	113104012	9	3.93731	3.08882	0.34038	A23_peak_1240
10	113441317	113441638	322	113441518	9	3.49155	2.81768	0.31609	A23_peak_1241
10	114012575	114013446	872	114012955	8	4.68646	3.68401	0.55276	A23_peak_1242
10	114320769	114321334	566	114320985	6	2.39705	2.36947	0.04531	A23_peak_1243
10	114321827	114322301	475	114322024	8	3.74358	3.07595	0.34038	A23_peak_1244
10	114647221	114647563	343	114647397	8	4.68646	3.68401	0.55276	A23_peak_1245
10	114659149	114659464	316	114659301	6	3.13003	2.86534	0.19859	A23_peak_1246
10	114683580	114683902	323	114683689	5	2.31107	2.37209	0.04531	A23_peak_1247
10	115135058	115135373	316	115135202	7	3.88368	3.27468	0.34038	A23_peak_1248
10	115491354	115491669	316	115491508	5	2.43143	2.45601	0.04531	A23_peak_1249
10	115715013	115715453	441	115715157	7	3.88368	3.27468	0.34038	A23_peak_1250
10	115854762	115855176	415	115854912	9	4.72755	3.58094	0.55276	A23_peak_1251
10	116109885	116110235	351	116110073	6	2.6	2.50666	0.09244	A23_peak_1252
10	116141363	116141686	324	116141473	8	3.65197	3.01753	0.34038	A23_peak_1253
10	116573316	116573631	316	116573429	6	3.13003	2.86534	0.19859	A23_peak_1254
10	116866542	116866897	356	116866818	10	5.0031	3.61935	0.74296	A23_peak_1255
10	117214911	117215332	422	117215080	6	2.36373	2.34697	0.04531	A23_peak_1256
10	117302619	117303005	387	117302823	9	5.53354	4.09335	0.91254	A23_peak_1257
10	117422503	117422860	358	117422762	8	3.97295	3.22285	0.34038	A23_peak_1258
10	117516392	117516905	514	117516555	6	2.76852	2.62071	0.15476	A23_peak_1259
10	117819829	117820144	316	117820101	7	3.26221	2.86475	0.20033	A23_peak_1260
10	118159135	118159616	482	118159491	7	2.98375	2.68225	0.19859	A23_peak_1261
10	118392746	118393061	316	118392895	7	3.88368	3.27468	0.34038	A23_peak_1262
10	118576885	118577387	503	118577009	6	2.85239	2.6775	0.19859	A23_peak_1263
10	118669025	118669340	316	118669256	8	3.93711	3.19984	0.34038	A23_peak_1264
10	118904446	118904761	316	118904585	8	3.23827	2.75583	0.20033	A23_peak_1265
10	118929050	118929365	316	118929160	7	3.02309	2.70796	0.19859	A23_peak_1266
10	119384568	119384903	336	119384841	10	4.1366	3.09944	0.43113	A23_peak_1267
10	119474607	119474946	340	119474761	6	2.68812	2.56629	0.12587	A23_peak_1268
10	119775276	119775661	386	119775475	10	5.35208	3.83371	0.91254	A23_peak_1269
10	119955531	119955873	343	119955711	9	3.49155	2.81768	0.31609	A23_peak_1270
10	120302169	120302484	316	120302387	7	3.88368	3.27468	0.34038	A23_peak_1271
10	120574922	120575237	316	120575033	6	2.5009	2.43963	0.09244	A23_peak_1272
10	120745202	120745671	470	120745313	7	3.76855	3.1986	0.34038	A23_peak_1273
10	120902871	120903186	316	120903047	7	3.88368	3.27468	0.34038	A23_peak_1274
10	120988293	120988860	568	120988385	8	2.73009	2.43979	0.12587	A23_peak_1275
10	121001511	121001826	316	121001648	5	2.31107	2.37209	0.04531	A23_peak_1276
10	121170501	121170816	316	121170634	6	2.81001	2.6488	0.18619	A23_peak_1277
10	121367111	121367587	477	121367299	7	2.98375	2.68225	0.19859	A23_peak_1278
10	121424960	121425351	392	121425094	9	4.63066	3.51993	0.55276	A23_peak_1279
10	121725612	121725927	316	121725824	7	3.82399	3.23524	0.34038	A23_peak_1280
10	122462165	122462525	361	122462306	8	3.65197	3.01753	0.34038	A23_peak_1281
10	122556310	122556625	316	122556415	7	2.83327	2.58409	0.19859	A23_peak_1282
10	122620945	122621289	345	122621188	7	3.82399	3.23524	0.34038	A23_peak_1283
10	122656485	122656894	410	122656612	7	3.88368	3.27468	0.34038	A23_peak_1284
10	122871709	122872024	316	122871864	7	3.71433	3.16279	0.34038	A23_peak_1285
10	122913691	122914229	539	122913959	9	4.72755	3.58094	0.55276	A23_peak_1286
10	123269047	123269509	463	123269383	8	2.73009	2.43979	0.12587	A23_peak_1287
10	124222749	124223330	582	124222841	6	2.7279	2.59322	0.12587	A23_peak_1288
10	124329353	124329867	515	124329526	6	3.03159	2.79878	0.19859	A23_peak_1289
10	125038389	125038920	532	125038573	8	3.27663	2.77994	0.20548	A23_peak_1290
10	125287015	125287502	488	125287314	8	4.55453	3.59843	0.55276	A23_peak_1291
10	125462553	125462868	316	125462757	8	3.23827	2.75583	0.20033	A23_peak_1292
10	125564658	125564973	316	125564781	6	2.7279	2.59322	0.12587	A23_peak_1293
10	125730741	125731166	426	125731011	8	4.68646	3.68401	0.55276	A23_peak_1294
10	125744298	125744733	436	125744718	7	3.26221	2.86475	0.20033	A23_peak_1295
10	125796414	125796738	325	125796603	10	5.29136	3.79624	0.91254	A23_peak_1296
10	126053026	126053341	316	126053161	6	2.76852	2.62071	0.15476	A23_peak_1297
10	126289355	126289670	316	126289640	8	3.97295	3.22285	0.34038	A23_peak_1298
10	126336529	126336892	364	126336816	6	2.61097	2.51408	0.09466	A23_peak_1299
10	126369337	126369720	384	126369560	7	3.88368	3.27468	0.34038	A23_peak_1300
10	126637391	126637724	334	126637603	7	3.88368	3.27468	0.34038	A23_peak_1301
10	126733953	126734268	316	126734110	6	3.07898	2.83083	0.19859	A23_peak_1302
10	126798899	126799222	324	126799149	9	3.49155	2.81768	0.31609	A23_peak_1303
10	127101664	127101979	316	127101786	7	3.50893	3.0272	0.32695	A23_peak_1304
10	128657503	128657818	316	128657803	6	3.13003	2.86534	0.19859	A23_peak_1305
10	128871957	128872272	316	128872140	7	3.88368	3.27468	0.34038	A23_peak_1306
10	129185492	129185833	342	129185683	7	3.88368	3.27468	0.34038	A23_peak_1307
10	129517232	129517547	316	129517382	7	3.82399	3.23524	0.34038	A23_peak_1308
10	129630082	129630397	316	129630193	5	2.43143	2.45601	0.04531	A23_peak_1309
10	129863325	129863793	469	129863616	6	3.07898	2.83083	0.19859	A23_peak_1310
10	129891900	129892451	552	129892340	5	2.42933	2.45454	0.04531	A23_peak_1311
10	130044810	130045125	316	130044947	8	3.88738	3.16794	0.34038	A23_peak_1312
10	130301432	130301870	439	130301593	9	3.89364	3.06204	0.34038	A23_peak_1313
10	130996623	130996938	316	130996775	7	3.71433	3.16279	0.34038	A23_peak_1314
10	131117904	131118235	332	131118131	7	2.90718	2.63225	0.19859	A23_peak_1315
10	131264137	131264461	325	131264439	8	3.97295	3.22285	0.34038	A23_peak_1316
10	131267428	131267743	316	131267581	5	2.38896	2.42643	0.04531	A23_peak_1317
10	131478724	131479046	323	131478857	7	2.98375	2.68225	0.19859	A23_peak_1318
10	131562031	131562346	316	131562136	8	3.83856	3.13667	0.34038	A23_peak_1319
10	131769714	131770029	316	131769899	9	4.52105	3.45112	0.55276	A23_peak_1320
10	131889675	131889990	316	131889754	8	3.65197	3.01753	0.34038	A23_peak_1321
10	131891798	131892213	416	131891894	6	2.46562	2.41579	0.07127	A23_peak_1322
10	131971505	131971921	417	131971631	6	2.39705	2.36947	0.04531	A23_peak_1323
10	132196050	132196433	384	132196211	9	3.89364	3.06204	0.34038	A23_peak_1324
10	132200667	132200982	316	132200868	8	3.9878	3.23239	0.34578	A23_peak_1325
10	132660085	132660432	348	132660264	9	4.68699	3.55538	0.55276	A23_peak_1326
10	132685331	132685656	326	132685544	8	3.4781	2.9071	0.30925	A23_peak_1327
10	133061547	133062381	835	133061772	9	4.92321	3.7046	0.6769	A23_peak_1328
10	133297422	133297801	380	133297627	9	3.80831	3.00983	0.34038	A23_peak_1329
10	133453687	133454152	466	133453787	5	2.43143	2.45601	0.04531	A23_peak_1330
10	133455681	133456211	531	133455938	11	7.34055	4.90908	2.22756	A23_peak_1331
10	133476372	133476687	316	133476673	7	3.26221	2.86475	0.20033	A23_peak_1332
10	133592532	133592847	316	133592680	7	3.88072	3.27272	0.34038	A23_peak_1333
10	133688261	133688577	317	133688414	123	14.6985	2.192	8.82417	A23_peak_1334
10	133689691	133690298	608	133689885	77	11.1458	2.34321	5.60125	A23_peak_1335
11	186638	187093	456	186983	7	3.26221	2.86475	0.20033	A23_peak_1336
11	589655	589996	342	589869	10	4.49276	3.31082	0.55276	A23_peak_1337
11	607845	608160	316	608081	7	2.98375	2.68225	0.19859	A23_peak_1338
11	737113	737449	337	737271	12	4.24521	2.95542	0.51172	A23_peak_1339
11	1548159	1548474	316	1548226	8	3.60736	2.98914	0.34038	A23_peak_1340
11	2298726	2299116	391	2298858	7	3.23108	2.8443	0.20033	A23_peak_1341
11	2331388	2332049	662	2331898	9	3.31353	2.71088	0.21884	A23_peak_1342
11	2814719	2815111	393	2814868	6	2.36373	2.34697	0.04531	A23_peak_1343
11	3036673	3036988	316	3036882	6	2.68812	2.56629	0.12587	A23_peak_1344
11	3126179	3126589	411	3126332	10	3.93606	2.98196	0.34038	A23_peak_1345
11	3175496	3175930	435	3175725	8	4.25664	3.4056	0.51665	A23_peak_1346
11	3520191	3520506	316	3520344	6	2.85239	2.6775	0.19859	A23_peak_1347
11	3901796	3902111	316	3902059	8	3.69736	3.04646	0.34038	A23_peak_1348
11	4059236	4059610	375	4059401	6	2.6	2.50666	0.09244	A23_peak_1349
11	4343054	4343407	354	4343274	7	3.71433	3.16279	0.34038	A23_peak_1350
11	4423686	4424001	316	4423904	6	3.13003	2.86534	0.19859	A23_peak_1351
11	4435053	4435386	334	4435317	7	3.26221	2.86475	0.20033	A23_peak_1352
11	4503246	4503621	376	4503394	6	2.36373	2.34697	0.04531	A23_peak_1353
11	4609835	4610308	474	4610133	9	4.72755	3.58094	0.55276	A23_peak_1354
11	4696122	4696731	610	4696232	5	2.43143	2.45601	0.04531	A23_peak_1355
11	5422329	5422689	361	5422530	6	3.13003	2.86534	0.19859	A23_peak_1356
11	5437164	5437479	316	5437367	7	3.82399	3.23524	0.34038	A23_peak_1357
11	5526783	5527174	392	5526979	7	3.26221	2.86475	0.20033	A23_peak_1358
11	5591364	5591881	518	5591663	8	4.2007	3.36949	0.47346	A23_peak_1359
11	6047458	6047773	316	6047606	5	2.38896	2.42643	0.04531	A23_peak_1360
11	6539831	6540231	401	6540001	7	2.62614	2.44963	0.09466	A23_peak_1361
11	6707246	6707561	316	6707462	8	3.69736	3.04646	0.34038	A23_peak_1362
11	6954282	6954910	629	6954623	7	3.88368	3.27468	0.34038	A23_peak_1363
11	7222792	7223107	316	7223027	7	3.88368	3.27468	0.34038	A23_peak_1364
11	7320349	7320664	316	7320496	9	5.53354	4.09335	0.91254	A23_peak_1365
11	7377645	7377960	316	7377825	6	3.13003	2.86534	0.19859	A23_peak_1366
11	7629872	7630414	543	7630017	6	2.89571	2.70682	0.19859	A23_peak_1367
11	7656890	7657207	318	7657008	7	3.32002	2.90276	0.21884	A23_peak_1368
11	7663885	7664206	322	7663990	7	3.23108	2.8443	0.20033	A23_peak_1369
11	7887752	7888289	538	7887860	5	2.43143	2.45601	0.04531	A23_peak_1370
11	7974773	7975088	316	7974980	11	4.59462	3.25305	0.55276	A23_peak_1371
11	8113259	8113574	316	8113438	6	2.64916	2.53992	0.11108	A23_peak_1372
11	8260623	8260938	316	8260761	8	3.88738	3.16794	0.34038	A23_peak_1373
11	8396594	8397017	424	8396858	7	3.88368	3.27468	0.34038	A23_peak_1374
11	8452460	8452956	497	8452576	7	3.41255	2.96368	0.26152	A23_peak_1375
11	8567011	8567326	316	8567280	6	2.6	2.50666	0.09244	A23_peak_1376
11	8620162	8620532	371	8620363	8	3.93711	3.19984	0.34038	A23_peak_1377
11	8713495	8713810	316	8713710	9	3.14307	2.60943	0.20033	A23_peak_1378
11	9047424	9048058	635	9047864	7	3.26221	2.86475	0.20033	A23_peak_1379
11	9953269	9953584	316	9953271	9	3.31353	2.71088	0.21884	A23_peak_1380
11	10160892	10161207	316	10161086	6	2.6	2.50666	0.09244	A23_peak_1381
11	10440252	10440605	354	10440507	7	3.26221	2.86475	0.20033	A23_peak_1382
11	10710458	10710857	400	10710615	6	2.68812	2.56629	0.12587	A23_peak_1383
11	10902925	10903325	401	10903081	6	3.13003	2.86534	0.19859	A23_peak_1384
11	10985880	10986298	419	10986048	10	4.78922	3.48928	0.59987	A23_peak_1385
11	11913478	11913793	316	11913629	7	3.88368	3.27468	0.34038	A23_peak_1386
11	11998503	11998864	362	11998621	7	2.8699	2.60795	0.19859	A23_peak_1387
11	12165382	12165697	316	12165515	8	3.60736	2.98914	0.34038	A23_peak_1388
11	12216296	12216753	458	12216476	8	3.60736	2.98914	0.34038	A23_peak_1389
11	12301703	12302018	316	12301889	8	4.68646	3.68401	0.55276	A23_peak_1390
11	12317821	12318194	374	12317939	7	2.98375	2.68225	0.19859	A23_peak_1391
11	12404449	12404833	385	12404584	6	3.13003	2.86534	0.19859	A23_peak_1392
11	12588084	12588492	409	12588369	8	4.68646	3.68401	0.55276	A23_peak_1393
11	13064120	13064561	442	13064332	6	3.13003	2.86534	0.19859	A23_peak_1394
11	13196896	13197276	381	13196999	7	3.26221	2.86475	0.20033	A23_peak_1395
11	13579434	13579800	367	13579647	5	2.43143	2.45601	0.04531	A23_peak_1396
11	13648057	13648372	316	13648167	5	2.34955	2.39895	0.04531	A23_peak_1397
11	13658074	13658389	316	13658177	5	2.43143	2.45601	0.04531	A23_peak_1398
11	13783419	13783782	364	13783680	7	3.88368	3.27468	0.34038	A23_peak_1399
11	13790378	13790804	427	13790530	5	2.43143	2.45601	0.04531	A23_peak_1400
11	13923344	13923664	321	13923490	8	4.49237	3.55814	0.55276	A23_peak_1401
11	13991984	13992782	799	13992549	8	4.68307	3.68181	0.55276	A23_peak_1402
11	14038079	14038405	327	14038390	6	3.13003	2.86534	0.19859	A23_peak_1403
11	14243494	14243809	316	14243607	6	2.64916	2.53992	0.11108	A23_peak_1404
11	14688723	14689038	316	14688868	8	3.97295	3.22285	0.34038	A23_peak_1405
11	15402999	15403526	528	15403274	8	4.68646	3.68401	0.55276	A23_peak_1406
11	15795257	15795572	316	15795531	6	3.13003	2.86534	0.19859	A23_peak_1407
11	15800522	15800859	338	15800719	8	4.55453	3.59843	0.55276	A23_peak_1408
11	15826181	15826782	602	15826351	8	3.97295	3.22285	0.34038	A23_peak_1409
11	16141069	16141520	452	16141290	8	4.68646	3.68401	0.55276	A23_peak_1410
11	16371043	16371358	316	16371170	7	3.26221	2.86475	0.20033	A23_peak_1411
11	16648171	16648486	316	16648335	7	3.88368	3.27468	0.34038	A23_peak_1412
11	17674727	17675049	323	17674898	9	5.45643	4.04405	0.91254	A23_peak_1413
11	17721802	17722117	316	17721919	9	3.89364	3.06204	0.34038	A23_peak_1414
11	17881956	17882271	316	17882070	6	2.57355	2.48877	0.09244	A23_peak_1415
11	17949736	17950192	457	17949920	6	2.53687	2.46395	0.09244	A23_peak_1416
11	17956330	17956838	509	17956573	6	2.98527	2.76744	0.19859	A23_peak_1417
11	18071646	18072007	362	18071796	10	5.52215	3.93903	0.91254	A23_peak_1418
11	18761007	18761341	335	18761117	7	3.60942	3.09351	0.34038	A23_peak_1419
11	19523216	19523558	343	19523373	8	4.03947	3.26561	0.38186	A23_peak_1420
11	19633999	19634418	420	19634234	10	5.52215	3.93903	0.91254	A23_peak_1421
11	19678135	19678645	511	19678379	7	2.98375	2.68225	0.19859	A23_peak_1422
11	20082767	20083082	316	20083023	7	3.10395	2.7609	0.19859	A23_peak_1423
11	20534983	20535298	316	20535111	7	3.88368	3.27468	0.34038	A23_peak_1424
11	21445436	21445751	316	21445581	8	4.68646	3.68401	0.55276	A23_peak_1425
11	21446634	21446949	316	21446756	6	3.13003	2.86534	0.19859	A23_peak_1426
11	21813825	21814140	316	21813978	9	4.72755	3.58094	0.55276	A23_peak_1427
11	22021619	22021934	316	22021875	7	3.26221	2.86475	0.20033	A23_peak_1428
11	23264770	23265172	403	23264948	9	4.72755	3.58094	0.55276	A23_peak_1429
11	23303601	23303919	319	23303846	6	3.13003	2.86534	0.19859	A23_peak_1430
11	23555405	23555844	440	23555622	6	3.13003	2.86534	0.19859	A23_peak_1431
11	25008432	25008958	527	25008532	5	2.43143	2.45601	0.04531	A23_peak_1432
11	25038995	25039314	320	25039193	9	5.53354	4.09335	0.91254	A23_peak_1433
11	25366899	25367297	399	25367131	10	4.58855	3.36824	0.55276	A23_peak_1434
11	25488788	25489257	470	25489048	8	3.65197	3.01753	0.34038	A23_peak_1435
11	25695044	25695536	493	25695301	5	2.43143	2.45601	0.04531	A23_peak_1436
11	25711964	25712401	438	25712241	9	3.31353	2.71088	0.21884	A23_peak_1437
11	26557096	26557411	316	26557322	7	3.88368	3.27468	0.34038	A23_peak_1438
11	26793033	26793489	457	26793330	8	4.68646	3.68401	0.55276	A23_peak_1439
11	26823565	26823968	404	26823714	5	2.34955	2.39895	0.04531	A23_peak_1440
11	27143840	27144238	399	27144019	7	3.26221	2.86475	0.20033	A23_peak_1441
11	27211737	27212100	364	27211845	7	3.26221	2.86475	0.20033	A23_peak_1442
11	27277839	27278179	341	27278166	5	2.31107	2.37209	0.04531	A23_peak_1443
11	27300253	27300635	383	27300435	7	2.62614	2.44963	0.09466	A23_peak_1444
11	27368443	27368921	479	27368697	9	5.53354	4.09335	0.91254	A23_peak_1445
11	27379433	27379759	327	27379698	6	3.13003	2.86534	0.19859	A23_peak_1446
11	27404495	27404818	324	27404654	8	4.68646	3.68401	0.55276	A23_peak_1447
11	27545860	27546175	316	27545967	5	2.43143	2.45601	0.04531	A23_peak_1448
11	27769212	27769753	542	27769511	7	3.76855	3.1986	0.34038	A23_peak_1449
11	27813946	27814409	464	27814138	5	2.42933	2.45454	0.04531	A23_peak_1450
11	27820838	27821182	345	27820998	5	2.43143	2.45601	0.04531	A23_peak_1451
11	27902180	27902604	425	27902317	7	3.88368	3.27468	0.34038	A23_peak_1452
11	28525523	28525906	384	28525682	10	5.74061	4.07506	1.07326	A23_peak_1453
11	28546657	28546996	340	28546805	8	4.68307	3.68181	0.55276	A23_peak_1454
11	28751885	28752200	316	28751998	8	3.97295	3.22285	0.34038	A23_peak_1455
11	29570704	29571210	507	29571096	6	3.13003	2.86534	0.19859	A23_peak_1456
11	30120019	30120334	316	30120176	5	2.43143	2.45601	0.04531	A23_peak_1457
11	30745840	30746181	342	30745998	8	4.68646	3.68401	0.55276	A23_peak_1458
11	30874513	30874828	316	30874664	7	3.26221	2.86475	0.20033	A23_peak_1459
11	31037354	31037798	445	31037491	6	3.13003	2.86534	0.19859	A23_peak_1460
11	31095087	31095463	377	31095306	7	3.88368	3.27468	0.34038	A23_peak_1461
11	32033316	32033654	339	32033430	6	2.7279	2.59322	0.12587	A23_peak_1462
11	32608556	32609001	446	32608788	6	3.13003	2.86534	0.19859	A23_peak_1463
11	33503636	33504008	373	33503876	7	3.41255	2.96368	0.26152	A23_peak_1464
11	33609172	33609494	323	33609433	7	2.98375	2.68225	0.19859	A23_peak_1465
11	33813320	33813635	316	33813471	5	2.38896	2.42643	0.04531	A23_peak_1466
11	33894200	33894546	347	33894392	9	5.53354	4.09335	0.91254	A23_peak_1467
11	34634354	34634669	316	34634508	6	2.98527	2.76744	0.19859	A23_peak_1468
11	34647401	34648047	647	34647771	7	3.76855	3.1986	0.34038	A23_peak_1469
11	34701474	34702187	714	34701621	7	3.88368	3.27468	0.34038	A23_peak_1470
11	34797595	34797993	399	34797804	6	2.93999	2.73679	0.19859	A23_peak_1471
11	34812072	34812564	493	34812346	8	3.97295	3.22285	0.34038	A23_peak_1472
11	34963295	34963664	370	34963520	9	4.72755	3.58094	0.55276	A23_peak_1473
11	35984518	35985045	528	35984778	9	4.52105	3.45112	0.55276	A23_peak_1474
11	36070579	36070894	316	36070734	10	5.29136	3.79624	0.91254	A23_peak_1475
11	36239538	36239853	316	36239732	8	4.49237	3.55814	0.55276	A23_peak_1476
11	36386664	36387205	542	36387019	8	3.65197	3.01753	0.34038	A23_peak_1477
11	36541537	36541920	384	36541701	7	3.26221	2.86475	0.20033	A23_peak_1478
11	36828111	36828426	316	36828299	8	4.68646	3.68401	0.55276	A23_peak_1479
11	37163796	37164111	316	37163968	8	4.68307	3.68181	0.55276	A23_peak_1480
11	37225169	37225588	420	37225394	6	2.7279	2.59322	0.12587	A23_peak_1481
11	37590635	37591026	392	37591006	8	3.65197	3.01753	0.34038	A23_peak_1482
11	37774252	37774709	458	37774490	9	5.53354	4.09335	0.91254	A23_peak_1483
11	38534900	38535215	316	38535035	8	3.97295	3.22285	0.34038	A23_peak_1484
11	39095030	39095345	316	39095318	8	4.68646	3.68401	0.55276	A23_peak_1485
11	39246465	39247196	732	39246847	5	2.43143	2.45601	0.04531	A23_peak_1486
11	39254808	39255342	535	39255103	7	3.88368	3.27468	0.34038	A23_peak_1487
11	39340003	39340578	576	39340200	8	3.97295	3.22285	0.34038	A23_peak_1488
11	39381148	39381463	316	39381290	8	4.68646	3.68401	0.55276	A23_peak_1489
11	40239764	40240079	316	40239923	8	4.68646	3.68401	0.55276	A23_peak_1490
11	40850591	40851041	451	40850900	9	2.40762	2.18097	0.04531	A23_peak_1491
11	41126444	41126759	316	41126540	5	2.43143	2.45601	0.04531	A23_peak_1492
11	41326803	41327118	316	41326955	7	3.88368	3.27468	0.34038	A23_peak_1493
11	41370157	41370472	316	41370298	8	4.68646	3.68401	0.55276	A23_peak_1494
11	41622572	41622981	410	41622700	6	2.7279	2.59322	0.12587	A23_peak_1495
11	42257732	42258047	316	42257939	6	3.13003	2.86534	0.19859	A23_peak_1496
11	42524253	42524580	328	42524416	8	4.68646	3.68401	0.55276	A23_peak_1497
11	43041092	43041723	632	43041274	7	3.88368	3.27468	0.34038	A23_peak_1498
11	43197842	43198157	316	43198007	8	3.97295	3.22285	0.34038	A23_peak_1499
11	43246673	43247192	520	43246870	6	2.7279	2.59322	0.12587	A23_peak_1500
11	43289465	43289825	361	43289683	7	3.26221	2.86475	0.20033	A23_peak_1501
11	43558724	43559039	316	43558833	8	2.88573	2.53591	0.19859	A23_peak_1502
11	43976584	43977018	435	43976706	6	3.03159	2.79878	0.19859	A23_peak_1503
11	44249696	44250037	342	44249869	9	5.24596	3.90971	0.91159	A23_peak_1504
11	44343183	44343534	352	44343341	9	4.57536	3.48519	0.55276	A23_peak_1505
11	44457903	44458501	599	44458100	7	3.02309	2.70796	0.19859	A23_peak_1506
11	44677608	44677923	316	44677709	6	2.36373	2.34697	0.04531	A23_peak_1507
11	44839944	44840259	316	44840059	8	4.37202	3.4802	0.55276	A23_peak_1508
11	45242180	45242647	468	45242279	6	2.61097	2.51408	0.09466	A23_peak_1509
11	45435495	45435916	422	45435641	7	3.46024	2.9951	0.29559	A23_peak_1510
11	45801046	45801370	325	45801202	9	4.36381	3.35281	0.55276	A23_peak_1511
11	45839386	45839701	316	45839567	7	2.53004	2.38751	0.09244	A23_peak_1512
11	46340885	46341200	316	46340987	8	3.20051	2.73214	0.20033	A23_peak_1513
11	46872856	46873477	622	46873299	9	4.26344	3.29032	0.5198	A23_peak_1514
11	48065492	48065830	339	48065753	8	3.56353	2.96129	0.34038	A23_peak_1515
11	48236474	48236917	444	48236733	6	2.6	2.50666	0.09244	A23_peak_1516
11	48374310	48374752	443	48374461	6	3.12749	2.86363	0.19859	A23_peak_1517
11	48447730	48448139	410	48447955	8	4.68646	3.68401	0.55276	A23_peak_1518
11	48968650	48968965	316	48968797	6	3.13003	2.86534	0.19859	A23_peak_1519
11	49595059	49595374	316	49595232	7	3.88368	3.27468	0.34038	A23_peak_1520
11	49744347	49744662	316	49744501	9	5.53354	4.09335	0.91254	A23_peak_1521
11	49817618	49817995	378	49817828	8	3.97295	3.22285	0.34038	A23_peak_1522
11	49854125	49854522	398	49854393	8	3.97295	3.22285	0.34038	A23_peak_1523
11	49963553	49964039	487	49963704	7	3.88368	3.27468	0.34038	A23_peak_1524
11	50029202	50029519	318	50029377	7	3.88368	3.27468	0.34038	A23_peak_1525
11	50189496	50189852	357	50189658	5	2.43143	2.45601	0.04531	A23_peak_1526
11	53372365	53372699	335	53372548	9	5.53354	4.09335	0.91254	A23_peak_1527
11	54021120	54021463	344	54021273	12	7.21871	4.65522	2.16383	A23_peak_1528
11	55481834	55482149	316	55482115	5	2.43143	2.45601	0.04531	A23_peak_1529
11	55863950	55864265	316	55864087	8	4.68307	3.68181	0.55276	A23_peak_1530
11	56112327	56112897	571	56112435	6	3.13003	2.86534	0.19859	A23_peak_1531
11	56220927	56221618	692	56221168	8	3.97295	3.22285	0.34038	A23_peak_1532
11	56592107	56592621	515	56592202	7	3.88368	3.27468	0.34038	A23_peak_1533
11	56777395	56777710	316	56777627	6	3.13003	2.86534	0.19859	A23_peak_1534
11	57245009	57245324	316	57245229	7	2.32276	2.25414	0.04531	A23_peak_1535
11	57286912	57287292	381	57287118	9	4.68699	3.55538	0.55276	A23_peak_1536
11	57328280	57328595	316	57328419	7	2.46849	2.34782	0.07225	A23_peak_1537
11	57432174	57432533	360	57432284	7	2.43844	2.32847	0.05053	A23_peak_1538
11	57546486	57546815	330	57546618	9	2.83789	2.42985	0.19859	A23_peak_1539
11	57742086	57742401	316	57742241	10	5.17308	3.72345	0.85974	A23_peak_1540
11	57744079	57744452	374	57744258	7	2.8699	2.60795	0.19859	A23_peak_1541
11	57886789	57887104	316	57887026	8	2.73009	2.43979	0.12587	A23_peak_1542
11	59280767	59281082	316	59280882	6	2.98527	2.76744	0.19859	A23_peak_1543
11	59440094	59440409	316	59440309	7	3.88368	3.27468	0.34038	A23_peak_1544
11	59972070	59972406	337	59972212	9	4.36381	3.35281	0.55276	A23_peak_1545
11	60104380	60104764	385	60104593	7	3.41255	2.96368	0.26152	A23_peak_1546
11	60446306	60446633	328	60446462	9	5.53354	4.09335	0.91254	A23_peak_1547
11	60678772	60679186	415	60678956	9	5.53354	4.09335	0.91254	A23_peak_1548
11	60711518	60711881	364	60711645	6	2.46562	2.41579	0.07127	A23_peak_1549
11	60942314	60942629	316	60942470	8	3.43646	2.88075	0.28043	A23_peak_1550
11	61027128	61027455	328	61027413	10	4.63755	3.39771	0.55276	A23_peak_1551
11	61176349	61176664	316	61176458	6	2.33102	2.32489	0.04531	A23_peak_1552
11	61416219	61416549	331	61416369	10	3.93606	2.98196	0.34038	A23_peak_1553
11	61443998	61444375	378	61444183	9	3.31353	2.71088	0.21884	A23_peak_1554
11	61734775	61735144	370	61734873	9	3.56729	2.86338	0.34038	A23_peak_1555
11	63360486	63360983	498	63360724	9	5.53354	4.09335	0.91254	A23_peak_1556
11	63953760	63954313	554	63953994	8	3.20051	2.73214	0.20033	A23_peak_1557
11	64120624	64121232	609	64120976	6	2.39705	2.36947	0.04531	A23_peak_1558
11	64867671	64868048	378	64867939	12	4.01737	2.83525	0.37023	A23_peak_1559
11	64913110	64913425	316	64913218	7	2.65923	2.47106	0.11854	A23_peak_1560
11	65643739	65644054	316	65643864	11	3.65251	2.72808	0.34038	A23_peak_1561
11	66144631	66145063	433	66144853	8	3.97295	3.22285	0.34038	A23_peak_1562
11	66172142	66172468	327	66172326	10	5.11546	3.68809	0.80978	A23_peak_1563
11	66531841	66532431	591	66532142	9	3.52914	2.84034	0.34038	A23_peak_1564
11	66711920	66712277	358	66712090	9	4.07254	3.17208	0.40958	A23_peak_1565
11	68216899	68217313	415	68217002	7	2.79727	2.56067	0.17919	A23_peak_1566
11	68539905	68540356	452	68540094	8	3.65197	3.01753	0.34038	A23_peak_1567
11	68572124	68572439	316	68572311	6	2.98527	2.76744	0.19859	A23_peak_1568
11	68770177	68770492	316	68770442	8	3.12677	2.68595	0.19859	A23_peak_1569
11	68794686	68795001	316	68794807	8	2.73009	2.43979	0.12587	A23_peak_1570
11	69826375	69826758	384	69826558	9	3.89364	3.06204	0.34038	A23_peak_1571
11	70001134	70001558	425	70001322	9	4.11909	3.20083	0.43113	A23_peak_1572
11	70195494	70195824	331	70195648	11	4.18172	3.01973	0.46041	A23_peak_1573
11	70318880	70319195	316	70319032	9	3.89364	3.06204	0.34038	A23_peak_1574
11	70471925	70472556	632	70472343	14	5.24774	3.27145	0.91159	A23_peak_1575
11	70723177	70723492	316	70723329	6	3.12749	2.86363	0.19859	A23_peak_1576
11	71081732	71082056	325	71081881	7	3.41255	2.96368	0.26152	A23_peak_1577
11	71683963	71684278	316	71684172	7	3.88368	3.27468	0.34038	A23_peak_1578
11	71838826	71839141	316	71838990	9	5.0484	3.784	0.78026	A23_peak_1579
11	71910895	71911301	407	71911061	12	6.58931	4.27741	1.63605	A23_peak_1580
11	72614535	72614892	358	72614711	12	6.14451	4.01547	1.37892	A23_peak_1581
11	72959801	72960233	433	72959899	7	2.98375	2.68225	0.19859	A23_peak_1582
11	74011347	74011858	512	74011694	8	3.16335	2.70885	0.20033	A23_peak_1583
11	74286053	74286368	316	74286223	6	3.13003	2.86534	0.19859	A23_peak_1584
11	74552151	74552466	316	74552253	8	3.97295	3.22285	0.34038	A23_peak_1585
11	74887874	74888194	321	74888026	7	3.82399	3.23524	0.34038	A23_peak_1586
11	75020746	75021101	356	75020960	8	3.65197	3.01753	0.34038	A23_peak_1587
11	75046741	75047082	342	75046837	6	2.6	2.50666	0.09244	A23_peak_1588
11	75649875	75650190	316	75649956	6	2.61097	2.51408	0.09466	A23_peak_1589
11	75673800	75674315	516	75674032	6	2.36373	2.34697	0.04531	A23_peak_1590
11	75744241	75744690	450	75744619	6	2.33102	2.32489	0.04531	A23_peak_1591
11	75878570	75879083	514	75878775	7	2.98375	2.68225	0.19859	A23_peak_1592
11	76385589	76385904	316	76385596	9	2.40762	2.18097	0.04531	A23_peak_1593
11	76773009	76773324	316	76773287	8	3.79064	3.10601	0.34038	A23_peak_1594
11	76885576	76886100	525	76885668	6	2.6	2.50666	0.09244	A23_peak_1595
11	76915498	76916031	534	76915667	7	3.88368	3.27468	0.34038	A23_peak_1596
11	77116806	77117678	873	77116871	9	3.60598	2.88679	0.34038	A23_peak_1597
11	77313240	77313555	316	77313398	7	3.32002	2.90276	0.21884	A23_peak_1598
11	78179552	78179940	389	78179709	8	2.88573	2.53591	0.19859	A23_peak_1599
11	78667364	78667740	377	78667577	9	4.80285	3.62845	0.60809	A23_peak_1600
11	78686209	78686541	333	78686455	9	3.89364	3.06204	0.34038	A23_peak_1601
11	78755721	78756121	401	78755917	7	3.26221	2.86475	0.20033	A23_peak_1602
11	78835940	78836349	410	78836133	8	4.68646	3.68401	0.55276	A23_peak_1603
11	78872823	78873175	353	78872924	6	2.6	2.50666	0.09244	A23_peak_1604
11	78955865	78956259	395	78956021	6	2.93999	2.73679	0.19859	A23_peak_1605
11	79287961	79288355	395	79288078	6	3.13003	2.86534	0.19859	A23_peak_1606
11	79346787	79347411	625	79347242	8	3.74358	3.07595	0.34038	A23_peak_1607
11	79564653	79564991	339	79564798	7	3.88368	3.27468	0.34038	A23_peak_1608
11	80077582	80077897	316	80077721	5	2.43143	2.45601	0.04531	A23_peak_1609
11	80206777	80207248	472	80207073	6	2.36373	2.34697	0.04531	A23_peak_1610
11	80406499	80406814	316	80406656	9	4.72755	3.58094	0.55276	A23_peak_1611
11	80769439	80769757	319	80769713	8	4.68646	3.68401	0.55276	A23_peak_1612
11	81086209	81086671	463	81086338	5	2.43143	2.45601	0.04531	A23_peak_1613
11	81122911	81123417	507	81123044	5	2.43143	2.45601	0.04531	A23_peak_1614
11	81624722	81625083	362	81624897	8	4.68646	3.68401	0.55276	A23_peak_1615
11	81951819	81952134	316	81951983	8	3.97295	3.22285	0.34038	A23_peak_1616
11	82277335	82277650	316	82277480	7	3.26221	2.86475	0.20033	A23_peak_1617
11	82754804	82755119	316	82754912	5	2.43143	2.45601	0.04531	A23_peak_1618
11	82893440	82893755	316	82893620	6	2.6	2.50666	0.09244	A23_peak_1619
11	82970824	82971216	393	82971010	6	3.13003	2.86534	0.19859	A23_peak_1620
11	82994513	82994830	318	82994819	7	3.88368	3.27468	0.34038	A23_peak_1621
11	83045501	83045928	428	83045693	7	3.41255	2.96368	0.26152	A23_peak_1622
11	83341859	83342360	502	83342016	6	2.43101	2.3924	0.04531	A23_peak_1623
11	83378748	83379105	358	83378909	5	2.38896	2.42643	0.04531	A23_peak_1624
11	83706379	83706937	559	83706523	7	3.41255	2.96368	0.26152	A23_peak_1625
11	83826991	83827306	316	83827194	7	3.88368	3.27468	0.34038	A23_peak_1626
11	83999130	83999445	316	83999244	5	2.43143	2.45601	0.04531	A23_peak_1627
11	85550231	85550546	316	85550385	6	2.6	2.50666	0.09244	A23_peak_1628
11	85635009	85635358	350	85635193	8	4.68646	3.68401	0.55276	A23_peak_1629
11	85837637	85838137	501	85837801	5	2.43143	2.45601	0.04531	A23_peak_1630
[truncated: 8,761 more rows]

## Sheet: B21_peaks
chr	start	end	length	abs_summit	pileup	#NAME?	fold_enrichment	#NAME?	name
[truncated: 10,431 more rows]

[truncated: 5 more sheets: B22_peaks, B23_peaks, C21_peaks, C22_peaks, C23_peaks]
